# Supplementary material for: Temporal multi-omics analysis of COVID-19 in end-stage kidney disease
Source: Cell Genom. 2025 Jun 17;5(8):100918. doi: 10.1016/j.xgen.2025.100918 (PMC12366655; doi:10.1016/j.xgen.2025.100918)
Supplement: Table S1. Sample metadata, related to STAR Methods [file mmc2.xlsx]

## Sheet: Supp. Table 1
Table S1: Sample meta-data, related to STAR Methods.
sample_id	patient_id	self_reported_ethnicity	genetically_estimated_ancestry	PC1	PC2	sex	age_bin	cause_eskd	renal_status	WHO_severity	fatal_disease	case_control	year_of_sample	WHO_temp_severity	Received_Steroid
C103_2204	C103	asian	European	8.36669	-5.16612	M	51-70	GN/Autoimmune	HD	NA	NA	NEGATIVE	2020	NA	N
C104_2204	C104	other	Asian	0.668163	11.1229	M	71-90	HTN/vascular	HD	NA	NA	NEGATIVE	2020	NA	N
C106_2204	C106	white	European	9.53366	-17.5195	M	51-70	DN (bx or presumed)	HD	NA	NA	NEGATIVE	2020	NA	N
C108_220420	C108	white	European	14.3387	-22.6369	F	71-90	GN/Autoimmune	HD	NA	NA	NEGATIVE	2020	NA	N
C134_2904	C134	black	African	-61.3714	-8.93904	F	51-70	HTN/vascular	HD	NA	NA	NEGATIVE	2020	NA	N
C137_300420	C137	asian	Asian	5.00798	13.1737	F	71-90	DN (bx or presumed)	HD	NA	NA	NEGATIVE	2020	NA	N
C138_300420	C138	asian	Asian	4.55368	17.7821	F	51-70	DN (bx or presumed)	HD	NA	NA	NEGATIVE	2020	NA	Y
C140_300420	C140	asian	Asian	10.9866	15.5996	F	71-90	Unknown	HD	NA	NA	NEGATIVE	2020	NA	N
C142_3004	C142	asian	Asian	5.23689	6.18949	M	51-70	GN/Autoimmune	HD	NA	NA	NEGATIVE	2020	NA	N
C145_300420	C145	asian	Asian	-1.65413	26.028	F	51-70	DN (bx or presumed)	HD	NA	NA	NEGATIVE	2020	NA	Y
C146_300420	C146	asian	Asian	5.91497	17.6334	M	71-90	DN (bx or presumed)	HD	NA	NA	NEGATIVE	2020	NA	Y
C147_300420	C147	asian	Asian	1.72527	22.7936	M	51-70	DN (bx or presumed)	HD	NA	NA	NEGATIVE	2020	NA	Y
C152_0405	C152	other	European	5.61505	-14.0063	M	51-70	DN (bx or presumed)	HD	NA	NA	NEGATIVE	2020	NA	N
C161_1105	C161	other	European	6.74957	-9.92323	M	71-90	Unknown	HD	NA	NA	NEGATIVE	2020	NA	N
C164_1105	C164	asian	Asian	3.45198	7.97596	M	51-70	DN (bx or presumed)	HD	NA	NA	NEGATIVE	2020	NA	N
C167_1205	C167	asian	Asian	4.92146	5.16292	F	51-70	DN (bx or presumed)	HD	NA	NA	NEGATIVE	2020	NA	N
C168_120520	C168	asian	Asian	3.45203	22.405	M	71-90	DN (bx or presumed)	HD	NA	NA	NEGATIVE	2020	NA	N
C169_120520	C169	asian	Asian	5.02292	22.1792	F	51-70	Unknown	HD	NA	NA	NEGATIVE	2020	NA	N
C170_120520	C170	asian	Asian	6.29307	19.7022	M	51-70	Other	HD	NA	NA	NEGATIVE	2020	NA	N
C187_260520	C187	other	European	16.5647	-32.1388	M	71-90	DN (bx or presumed)	HD	NA	NA	NEGATIVE	2020	NA	N
C190_260520	C190	white	European	14.1851	-44.8269	M	71-90	DN (bx or presumed)	HD	NA	no	NEGATIVE	2020	NA	N
C193_2605	C193	white	European	6.29042	-13.4053	M	71-90	Other	HD	NA	NA	NEGATIVE	2020	NA	N
C195_2605	C195	other	European	10.3646	-13.6761	M	31-50	Other	HD	NA	NA	NEGATIVE	2020	NA	N
C196_2605	C196	white	European	10.1991	-11.5371	M	31-50	Other	HD	NA	NA	NEGATIVE	2020	NA	N
C197_2605	C197	black	African	-36.8881	4.92409	F	51-70	DN (bx or presumed)	HD	NA	NA	NEGATIVE	2020	NA	N
C212_2705	C212	white	African	-47.8038	-8.72465	M	71-90	DN (bx or presumed)	HD	NA	NA	NEGATIVE	2020	NA	N
C214_2705	C214	white	European	-4.28571	-11.1772	F	51-70	Genetic	HD	NA	NA	NEGATIVE	2020	NA	N
C224_2805	C224	asian	Asian	3.48875	4.68527	M	71-90	DN (bx or presumed)	HD	NA	NA	NEGATIVE	2020	NA	N
C234_2805	C234	asian	Asian	-1.49352	15.6468	F	71-90	DN (bx or presumed)	HD	NA	NA	NEGATIVE	2020	NA	N
C237_2805	C237	asian	Asian	1.60582	8.09403	M	31-50	DN (bx or presumed)	HD	NA	NA	NEGATIVE	2020	NA	N
C238_2905	C238	black	African	-58.6355	-9.39261	F	51-70	DN (bx or presumed)	HD	NA	NA	NEGATIVE	2020	NA	N
C240_2905	C240	asian	Asian	4.53925	8.74243	M	71-90	Unknown	HD	NA	NA	NEGATIVE	2020	NA	N
C246_2905	C246	white	European	7.92604	-14.0396	M	71-90	DN (bx or presumed)	HD	NA	NA	NEGATIVE	2020	NA	N
C251_2905	C251	asian	Asian	2.72427	15.3767	M	51-70	DN (bx or presumed)	HD	NA	NA	NEGATIVE	2020	NA	N
C58_160420	C58	white	European	21.9376	-28.2922	F	71-90	DN (bx or presumed)	HD	NA	NA	NEGATIVE	2020	NA	N
C69_1804	C69	asian	Asian	1.34728	11.5319	M	51-70	Unknown	HD	NA	NA	NEGATIVE	2020	NA	N
C85_2004	C85	white	European	4.96285	-3.24028	F	71-90	GN/Autoimmune	HD	NA	NA	NEGATIVE	2020	NA	N
C101_060121	C101	asian	Asian	3.71886	13.201	M	0-30	DN (bx or presumed)	HD	severe	no	POSITIVE	2021	severe	Y
C101_110121	C101	asian	Asian	3.71886	13.201	M	51-70	DN (bx or presumed)	HD	severe	no	POSITIVE	2021	severe	Y
C101_200121	C101	asian	Asian	3.71886	13.201	M	71-90	DN (bx or presumed)	HD	severe	no	POSITIVE	2021	severe	Y
C101_130121	C101	asian	Asian	3.71886	13.201	M	71-90	DN (bx or presumed)	HD	severe	no	POSITIVE	2021	moderate	Y
C101_180121	C101	asian	Asian	3.71886	13.201	M	51-70	DN (bx or presumed)	HD	severe	no	POSITIVE	2021	moderate	Y
C108_220121	C108	white	European	14.3387	-22.6369	F	51-70	GN/Autoimmune	HD	severe	indirect	POSITIVE	2021	moderate	N
C108_150121	C108	white	European	14.3387	-22.6369	F	0-30	GN/Autoimmune	HD	severe	indirect	POSITIVE	2021	moderate	N
C108_180121	C108	white	European	14.3387	-22.6369	F	71-90	GN/Autoimmune	HD	severe	indirect	POSITIVE	2021	moderate	N
C113_0605	C113	white	European	11.4231	-14.8079	F	31-50	DN (bx or presumed)	HD	severe	no	POSITIVE	2020	moderate	N
C113_2304	C113	white	European	11.4231	-14.8079	F	71-90	DN (bx or presumed)	HD	severe	no	POSITIVE	2020	severe	N
C113_2904	C113	white	European	11.4231	-14.8079	F	51-70	DN (bx or presumed)	HD	severe	no	POSITIVE	2020	severe	N
C123_0505	C123	asian	Asian	6.96104	12.2031	M	51-70	DN (bx or presumed)	HD	severe	no	POSITIVE	2020	moderate	N
C123_2404	C123	asian	Asian	6.96104	12.2031	M	71-90	DN (bx or presumed)	HD	severe	no	POSITIVE	2020	severe	N
C123_2904	C123	asian	Asian	6.96104	12.2031	M	71-90	DN (bx or presumed)	HD	severe	no	POSITIVE	2020	severe	N
C124_0105	C124	asian	Asian	2.55944	13.4453	M	71-90	DN (bx or presumed)	HD	moderate	no	POSITIVE	2020	mild	N
C124_2404	C124	asian	Asian	2.55944	13.4453	M	51-70	DN (bx or presumed)	HD	moderate	no	POSITIVE	2020	moderate	N
C124_2704	C124	asian	Asian	2.55944	13.4453	M	51-70	DN (bx or presumed)	HD	moderate	no	POSITIVE	2020	mild	N
C126_0605	C126	asian	Asian	-0.830587	17.76	M	71-90	Unknown	HD	mild	no	POSITIVE	2020	mild	N
C126_2504	C126	asian	Asian	-0.830587	17.76	M	51-70	Unknown	HD	mild	no	POSITIVE	2020	mild	N
C126_3004	C126	asian	Asian	-0.830587	17.76	M	71-90	Unknown	HD	mild	no	POSITIVE	2020	mild	N
C127_0405	C127	other	Asian	3.02301	9.46302	F	71-90	DN (bx or presumed)	HD	moderate	no	POSITIVE	2020	moderate	N
C127_1105	C127	other	Asian	3.02301	9.46302	F	71-90	DN (bx or presumed)	HD	moderate	no	POSITIVE	2020	mild	N
C127_2504	C127	other	Asian	3.02301	9.46302	F	51-70	DN (bx or presumed)	HD	moderate	no	POSITIVE	2020	moderate	N
C128_0405	C128	asian	Asian	-2.2598	16.6035	M	71-90	DN (bx or presumed)	HD	mild	no	POSITIVE	2020	mild	N
C128_1105	C128	asian	Asian	-2.2598	16.6035	M	71-90	DN (bx or presumed)	HD	mild	no	POSITIVE	2020	mild	N
C128_2504	C128	asian	Asian	-2.2598	16.6035	M	71-90	DN (bx or presumed)	HD	mild	no	POSITIVE	2020	mild	N
C132_0205	C132	asian	Asian	1.01933	18.7843	F	71-90	DN (bx or presumed)	HD	moderate	no	POSITIVE	2020	mild	N
C132_1105	C132	asian	Asian	1.01933	18.7843	F	51-70	DN (bx or presumed)	HD	moderate	no	POSITIVE	2020	mild	N
C132_2804	C132	asian	Asian	1.01933	18.7843	F	71-90	DN (bx or presumed)	HD	moderate	no	POSITIVE	2020	moderate	N
C137_280121	C137	asian	Asian	5.00798	13.1737	F	71-90	DN (bx or presumed)	HD	mild	no	POSITIVE	2021	mild	N
C137_190121	C137	asian	Asian	5.00798	13.1737	F	0-30	DN (bx or presumed)	HD	mild	no	POSITIVE	2021	mild	N
C138_040221	C138	asian	Asian	4.55368	17.7821	F	51-70	DN (bx or presumed)	HD	moderate	no	POSITIVE	2021	mild	Y
C138_020221	C138	asian	Asian	4.55368	17.7821	F	71-90	DN (bx or presumed)	HD	moderate	no	POSITIVE	2021	mild	Y
C138_300121	C138	asian	Asian	4.55368	17.7821	F	51-70	DN (bx or presumed)	HD	moderate	no	POSITIVE	2021	moderate	Y
C138_230121	C138	asian	Asian	4.55368	17.7821	F	51-70	DN (bx or presumed)	HD	moderate	no	POSITIVE	2021	moderate	Y
C138_280121	C138	asian	Asian	4.55368	17.7821	F	71-90	DN (bx or presumed)	HD	moderate	no	POSITIVE	2021	moderate	N
C138_260121	C138	asian	Asian	4.55368	17.7821	F	71-90	DN (bx or presumed)	HD	moderate	no	POSITIVE	2021	moderate	N
C140_280121	C140	asian	Asian	10.9866	15.5996	F	0-30	Unknown	HD	mild	no	POSITIVE	2021	mild	N
C140_300121	C140	asian	Asian	10.9866	15.5996	F	71-90	Unknown	HD	mild	no	POSITIVE	2021	mild	N
C140_020221	C140	asian	Asian	10.9866	15.5996	F	71-90	Unknown	HD	mild	no	POSITIVE	2021	mild	N
C140_090221	C140	asian	Asian	10.9866	15.5996	F	71-90	Unknown	HD	mild	no	POSITIVE	2021	mild	N
C140_040221	C140	asian	Asian	10.9866	15.5996	F	51-70	Unknown	HD	mild	no	POSITIVE	2021	mild	N
C140_060221	C140	asian	Asian	10.9866	15.5996	F	71-90	Unknown	HD	mild	no	POSITIVE	2021	mild	N
C141_020221	C141	black	African	-53.3904	-21.6185	M	71-90	Unknown	HD	severe	yes	POSITIVE	2021	moderate	Y
C141_200121	C141	black	African	-53.3904	-21.6185	M	51-70	Unknown	HD	severe	yes	POSITIVE	2021	moderate	Y
C141_300121	C141	black	African	-53.3904	-21.6185	M	0-30	Unknown	HD	severe	yes	POSITIVE	2021	moderate	Y
C141_220121	C141	black	African	-53.3904	-21.6185	M	51-70	Unknown	HD	severe	yes	POSITIVE	2021	severe	Y
C141_260121	C141	black	African	-53.3904	-21.6185	M	51-70	Unknown	HD	severe	yes	POSITIVE	2021	moderate	Y
C145_230121	C145	asian	Asian	-1.65413	26.028	F	71-90	DN (bx or presumed)	HD	severe	indirect	POSITIVE	2021	moderate	Y
C145_190121	C145	asian	Asian	-1.65413	26.028	F	71-90	DN (bx or presumed)	HD	severe	indirect	POSITIVE	2021	moderate	Y
C145_070121	C145	asian	Asian	-1.65413	26.028	F	71-90	DN (bx or presumed)	HD	severe	indirect	POSITIVE	2021	mild	Y
C145_140121	C145	asian	Asian	-1.65413	26.028	F	51-70	DN (bx or presumed)	HD	severe	indirect	POSITIVE	2021	severe	Y
C145_120121	C145	asian	Asian	-1.65413	26.028	F	71-90	DN (bx or presumed)	HD	severe	indirect	POSITIVE	2021	severe	Y
C146_270121	C146	asian	Asian	5.91497	17.6334	M	71-90	DN (bx or presumed)	HD	severe	no	POSITIVE	2021	moderate	Y
C146_120121	C146	asian	Asian	5.91497	17.6334	M	0-30	DN (bx or presumed)	HD	severe	no	POSITIVE	2021	mild	Y
C146_230121	C146	asian	Asian	5.91497	17.6334	M	71-90	DN (bx or presumed)	HD	severe	no	POSITIVE	2021	severe	Y
C146_160121	C146	asian	Asian	5.91497	17.6334	M	71-90	DN (bx or presumed)	HD	severe	no	POSITIVE	2021	moderate	Y
C146_190121	C146	asian	Asian	5.91497	17.6334	M	71-90	DN (bx or presumed)	HD	severe	no	POSITIVE	2021	moderate	Y
C146_140121	C146	asian	Asian	5.91497	17.6334	M	51-70	DN (bx or presumed)	HD	severe	no	POSITIVE	2021	mild	Y
C147_280121	C147	asian	Asian	1.72527	22.7936	M	51-70	DN (bx or presumed)	HD	critical	no	POSITIVE	2021	critical	Y
C147_260121	C147	asian	Asian	1.72527	22.7936	M	51-70	DN (bx or presumed)	HD	critical	no	POSITIVE	2021	critical	Y
C147_140121	C147	asian	Asian	1.72527	22.7936	M	51-70	DN (bx or presumed)	HD	critical	no	POSITIVE	2021	mild	Y
C147_190121	C147	asian	Asian	1.72527	22.7936	M	51-70	DN (bx or presumed)	HD	critical	no	POSITIVE	2021	severe	Y
C147_230121	C147	asian	Asian	1.72527	22.7936	M	51-70	DN (bx or presumed)	HD	critical	no	POSITIVE	2021	critical	Y
C168_200121	C168	asian	Asian	3.45203	22.405	M	51-70	DN (bx or presumed)	HD	mild	no	POSITIVE	2021	mild	N
C168_020221	C168	asian	Asian	3.45203	22.405	M	51-70	DN (bx or presumed)	HD	mild	no	POSITIVE	2021	mild	N
C168_230121	C168	asian	Asian	3.45203	22.405	M	51-70	DN (bx or presumed)	HD	mild	no	POSITIVE	2021	mild	N
C168_300121	C168	asian	Asian	3.45203	22.405	M	51-70	DN (bx or presumed)	HD	mild	no	POSITIVE	2021	mild	N
C168_260121	C168	asian	Asian	3.45203	22.405	M	51-70	DN (bx or presumed)	HD	mild	no	POSITIVE	2021	mild	N
C169_200121	C169	asian	Asian	5.02292	22.1792	F	51-70	Unknown	HD	mild	no	POSITIVE	2021	mild	N
C169_230121	C169	asian	Asian	5.02292	22.1792	F	51-70	Unknown	HD	mild	no	POSITIVE	2021	mild	N
C169_020221	C169	asian	Asian	5.02292	22.1792	F	71-90	Unknown	HD	mild	no	POSITIVE	2021	mild	N
C169_260121	C169	asian	Asian	5.02292	22.1792	F	71-90	Unknown	HD	mild	no	POSITIVE	2021	mild	N
C169_300121	C169	asian	Asian	5.02292	22.1792	F	71-90	Unknown	HD	mild	no	POSITIVE	2021	mild	N
C170_230121	C170	asian	Asian	6.29307	19.7022	M	51-70	Other	HD	mild	no	POSITIVE	2021	mild	N
C170_260121	C170	asian	Asian	6.29307	19.7022	M	71-90	Other	HD	mild	no	POSITIVE	2021	mild	N
C170_040221	C170	asian	Asian	6.29307	19.7022	M	51-70	Other	HD	mild	no	POSITIVE	2021	mild	N
C170_300121	C170	asian	Asian	6.29307	19.7022	M	51-70	Other	HD	mild	no	POSITIVE	2021	mild	N
C170_280121	C170	asian	Asian	6.29307	19.7022	M	71-90	Other	HD	mild	no	POSITIVE	2021	mild	N
C170_020221	C170	asian	Asian	6.29307	19.7022	M	51-70	Other	HD	mild	no	POSITIVE	2021	mild	N
C187_120121	C187	other	European	16.5647	-32.1388	M	51-70	DN (bx or presumed)	HD	mild	no	POSITIVE	2021	mild	N
C187_260121	C187	other	European	16.5647	-32.1388	M	71-90	DN (bx or presumed)	HD	mild	no	POSITIVE	2021	mild	N
C187_140121	C187	other	European	16.5647	-32.1388	M	71-90	DN (bx or presumed)	HD	mild	no	POSITIVE	2021	mild	N
C187_190121	C187	other	European	16.5647	-32.1388	M	51-70	DN (bx or presumed)	HD	mild	no	POSITIVE	2021	mild	N
C187_230121	C187	other	European	16.5647	-32.1388	M	71-90	DN (bx or presumed)	HD	mild	no	POSITIVE	2021	mild	N
C190_290121	C190	white	European	14.1851	-44.8269	M	71-90	DN (bx or presumed)	HD	mild	no	POSITIVE	2021	mild	N
C190_100221	C190	white	European	14.1851	-44.8269	M	71-90	DN (bx or presumed)	HD	mild	no	POSITIVE	2021	mild	N
C190_030221	C190	white	European	14.1851	-44.8269	M	71-90	DN (bx or presumed)	HD	mild	no	POSITIVE	2021	mild	N
C190_080221	C190	white	European	14.1851	-44.8269	M	51-70	DN (bx or presumed)	HD	mild	no	POSITIVE	2021	mild	N
C190_050221	C190	white	European	14.1851	-44.8269	M	71-90	DN (bx or presumed)	HD	mild	no	POSITIVE	2021	mild	N
C190_010221	C190	white	European	14.1851	-44.8269	M	51-70	DN (bx or presumed)	HD	mild	no	POSITIVE	2021	mild	N
C20_1004	C20	asian	Asian	2.1867	5.1316	M	71-90	DN (bx or presumed)	HD	severe	no	POSITIVE	2020	moderate	N
C20_1404	C20	asian	Asian	2.1867	5.1316	M	71-90	DN (bx or presumed)	HD	severe	no	POSITIVE	2020	moderate	N
C20_1604	C20	asian	Asian	2.1867	5.1316	M	71-90	DN (bx or presumed)	HD	severe	no	POSITIVE	2020	mild	N
C21_1004	C21	white	European	13.6223	-26.1851	M	71-90	Other	HD	critical	yes	POSITIVE	2020	moderate	N
C21_1704	C21	white	European	13.6223	-26.1851	M	71-90	Other	HD	critical	yes	POSITIVE	2020	severe	N
C21_2504	C21	white	European	13.6223	-26.1851	M	71-90	Other	HD	critical	yes	POSITIVE	2020	critical	N
C23_1004	C23	asian	Asian	4.93873	12.4573	F	31-50	DN (bx or presumed)	HD	moderate	no	POSITIVE	2020	moderate	N
C23_1504	C23	asian	Asian	4.93873	12.4573	F	71-90	DN (bx or presumed)	HD	moderate	no	POSITIVE	2020	moderate	N
C23_2204	C23	asian	Asian	4.93873	12.4573	F	71-90	DN (bx or presumed)	HD	moderate	no	POSITIVE	2020	moderate	N
C31_1304	C31	black	African	-85.3193	-9.24126	F	71-90	GN/Autoimmune	HD	mild	no	POSITIVE	2020	mild	N
C31_2004	C31	black	African	-85.3193	-9.24126	F	71-90	GN/Autoimmune	HD	mild	no	POSITIVE	2020	mild	N
C31_2704	C31	black	African	-85.3193	-9.24126	F	71-90	GN/Autoimmune	HD	mild	no	POSITIVE	2020	mild	N
C33_140121	C33	asian	Asian	3.61265	15.0146	M	51-70	Unknown	HD	critical	yes	POSITIVE	2021	mild	Y
C33_190121	C33	asian	Asian	3.61265	15.0146	M	51-70	Unknown	HD	critical	yes	POSITIVE	2021	severe	Y
C33_260121	C33	asian	Asian	3.61265	15.0146	M	71-90	Unknown	HD	critical	yes	POSITIVE	2021	critical	Y
C33_160121	C33	asian	Asian	3.61265	15.0146	M	51-70	Unknown	HD	critical	yes	POSITIVE	2021	mild	Y
C34_1404	C34	white	European	14.4282	-17.6247	F	51-70	Genetic	HD	mild	no	POSITIVE	2020	mild	N
C34_2104	C34	white	European	14.4282	-17.6247	F	71-90	Genetic	HD	mild	no	POSITIVE	2020	mild	N
C34_2504	C34	white	European	14.4282	-17.6247	F	51-70	Genetic	HD	mild	no	POSITIVE	2020	mild	N
C36_1504	C36	asian	Asian	6.28102	5.40509	M	71-90	DN (bx or presumed)	HD	moderate	no	POSITIVE	2020	mild	N
C36_1704	C36	asian	Asian	6.28102	5.40509	M	51-70	DN (bx or presumed)	HD	moderate	no	POSITIVE	2020	mild	N
C36_2104	C36	asian	Asian	6.28102	5.40509	M	51-70	DN (bx or presumed)	HD	moderate	no	POSITIVE	2020	mild	N
C40_0105	C40	black	African	-81.6619	-14.7292	M	31-50	Other	HD	critical	no	POSITIVE	2020	critical	N
C40_1504	C40	black	African	-81.6619	-14.7292	M	51-70	Other	HD	critical	no	POSITIVE	2020	mild	N
C40_2204	C40	black	African	-81.6619	-14.7292	M	31-50	Other	HD	critical	no	POSITIVE	2020	moderate	N
C42_1504	C42	white	European	9.10242	-7.88157	M	51-70	DN (bx or presumed)	HD	moderate	no	POSITIVE	2020	moderate	N
C42_2204	C42	white	European	9.10242	-7.88157	M	51-70	DN (bx or presumed)	HD	moderate	no	POSITIVE	2020	mild	N
C42_2704	C42	white	European	9.10242	-7.88157	M	71-90	DN (bx or presumed)	HD	moderate	no	POSITIVE	2020	mild	N
C58_270121	C58	white	European	21.9376	-28.2922	F	71-90	DN (bx or presumed)	HD	mild	no	POSITIVE	2021	mild	N
C58_010221	C58	white	European	21.9376	-28.2922	F	51-70	DN (bx or presumed)	HD	mild	no	POSITIVE	2021	mild	N
C58_250121	C58	white	European	21.9376	-28.2922	F	51-70	DN (bx or presumed)	HD	mild	no	POSITIVE	2021	mild	N
C58_040221	C58	white	European	21.9376	-28.2922	F	51-70	DN (bx or presumed)	HD	mild	no	POSITIVE	2021	mild	N
C58_290121	C58	white	European	21.9376	-28.2922	F	51-70	DN (bx or presumed)	HD	mild	no	POSITIVE	2021	mild	N
C60_1604	C60	white	European	5.23358	-11.8188	M	51-70	DN (bx or presumed)	HD	severe	no	POSITIVE	2020	moderate	N
C60_2104	C60	white	European	5.23358	-11.8188	M	31-50	DN (bx or presumed)	HD	severe	no	POSITIVE	2020	moderate	N
C60_2504	C60	white	European	5.23358	-11.8188	M	31-50	DN (bx or presumed)	HD	severe	no	POSITIVE	2020	moderate	N
C63_1704	C63	black	African	-81.3399	-8.0321	M	71-90	DN (bx or presumed)	HD	moderate	no	POSITIVE	2020	moderate	N
C63_2404	C63	black	African	-81.3399	-8.0321	M	71-90	DN (bx or presumed)	HD	moderate	no	POSITIVE	2020	mild	N
C63_2904	C63	black	African	-81.3399	-8.0321	M	71-90	DN (bx or presumed)	HD	moderate	no	POSITIVE	2020	mild	N
C65_1704	C65	white	Asian	-6.85777	20.1227	M	71-90	HTN/vascular	HD	critical	no	POSITIVE	2020	moderate	N
C65_2104	C65	white	Asian	-6.85777	20.1227	M	31-50	HTN/vascular	HD	critical	no	POSITIVE	2020	severe	N
C65_2504	C65	white	Asian	-6.85777	20.1227	M	31-50	HTN/vascular	HD	critical	no	POSITIVE	2020	critical	N
C73_2004	C73	white	European	6.49104	-7.23036	M	71-90	DN (bx or presumed)	HD	severe	no	POSITIVE	2020	moderate	N
C73_2404	C73	white	European	6.49104	-7.23036	M	71-90	DN (bx or presumed)	HD	severe	no	POSITIVE	2020	mild	N
C82_2004	C82	other	European	10.1331	-12.5693	F	71-90	HTN/vascular	HD	mild	no	POSITIVE	2020	mild	N
C82_2504	C82	other	European	10.1331	-12.5693	F	71-90	HTN/vascular	HD	mild	no	POSITIVE	2020	mild	N
C93_0405	C93	white	European	6.30015	-14.5501	M	31-50	Unknown	HD	moderate	no	POSITIVE	2020	mild	N
C93_2104	C93	white	European	6.30015	-14.5501	M	51-70	Unknown	HD	moderate	no	POSITIVE	2020	mild	N
C93_2704	C93	white	European	6.30015	-14.5501	M	71-90	Unknown	HD	moderate	no	POSITIVE	2020	moderate	N
C101_250221	C101	asian	Asian	3.71886	13.201	M	71-90	DN (bx or presumed)	HD	NA	no	RECOVERY	2021	NA	Y
C137_250221	C137	asian	Asian	5.00798	13.1737	F	51-70	DN (bx or presumed)	HD	NA	no	RECOVERY	2021	NA	N
C140_110321	C140	asian	Asian	10.9866	15.5996	F	51-70	Unknown	HD	NA	no	RECOVERY	2021	NA	N
C146_250221	C146	asian	Asian	5.91497	17.6334	M	0-30	DN (bx or presumed)	HD	NA	no	RECOVERY	2021	NA	Y
C168_040321	C168	asian	Asian	3.45203	22.405	M	71-90	DN (bx or presumed)	HD	NA	no	RECOVERY	2021	NA	N
C169_040321	C169	asian	Asian	5.02292	22.1792	F	0-30	Unknown	HD	NA	no	RECOVERY	2021	NA	N
C170_040321	C170	asian	Asian	6.29307	19.7022	M	71-90	Other	HD	NA	no	RECOVERY	2021	NA	N
C187_250221	C187	other	European	16.5647	-32.1388	M	71-90	DN (bx or presumed)	HD	NA	no	RECOVERY	2021	NA	N
C190_090321	C190	white	European	14.1851	-44.8269	M	71-90	DN (bx or presumed)	HD	NA	no	RECOVERY	2021	NA	N
C58_100321	C58	white	European	21.9376	-28.2922	F	71-90	DN (bx or presumed)	HD	NA	no	RECOVERY	2021	NA	N
