# Supplementary material for: Temporal multi-omics analysis of COVID-19 in end-stage kidney disease
Source: Cell Genom. 2025 Jun 17;5(8):100918. doi: 10.1016/j.xgen.2025.100918 (PMC12366655; doi:10.1016/j.xgen.2025.100918)
Supplement: Table S3. Differential cell abundance analysis comparing COVID-19+ samples with COVID-19− samples, stratified by week 1 or week 2 of illness, related to Figures 2A–2J [file mmc4.xlsx]

## Sheet: Supp. Table 3
Table S3: Differential cell abundance analysis comparing COVID-19 positive samples with COVID-19 negative samples, stratified by week 1 or week 2 of illness, related to Figure 2a-j.
Log2FC is log2 fold change in the COVID positive group compared to the COVID negative reference group. FDR indicates the BH-adjusted significance from a local true sign rate (LTSR) test.
Cell Type	Comparison	Log2FC	FDR	Annotation level
B_ASC	week 1 vs COVID Negative	1.45361	0.00081468	1
MAIT	week 1 vs COVID Negative	-1.14663	0.00689944	1
B	week 1 vs COVID Negative	0.780645	0.0482996	1
B_ASC_dividing	week 1 COVID Positive vs COVID Negative	1.41282	0.00494217	2
B_ASC_IgA	week 1 COVID Positive vs COVID Negative	1.29395	0.00678826	2
B_ASC_IgG	week 1 COVID Positive vs COVID Negative	1.36431	0.00644797	2
B_naive	week 1 COVID Positive vs COVID Negative	1.04681	0.0122775	2
DC2	week 1 COVID Positive vs COVID Negative	-1.2997299	0.00224222	2
MAIT	week 1 COVID Positive vs COVID Negative	-1.18013	0.00846221	2
T CD4 CM	week 1 COVID Positive vs COVID Negative	-0.966629	0.0209779	2
T CD4 EM	week 1 COVID Positive vs COVID Negative	-1.2636622	0.00264835	2
T CD8 CM	week 1 COVID Positive vs COVID Negative	-2.0793346	9.3e-07	2
T CD8 Naive	week 1 COVID Positive vs COVID Negative	1.97457266	0.00015817	2
B_ASC	week 2 vs COVID Negative	2.35826	5.1e-08	1
Platelet	week 2 vs COVID Negative	1.347	0.00130074	1
MAIT	week 2 vs COVID Negative	-1.31058	0.00181862	1
T CD4+	week 2 vs COVID Negative	-1.01118	0.0104247	1
T g/d	week 2 vs COVID Negative	-1.02316	0.0121222	1
B_ASC_dividing	week 2 COVID Positive vs COVID Negative	2.38929	1.75e-06	2
B_ASC_IgA	week 2 COVID Positive vs COVID Negative	2.07029	1.37e-05	2
B_ASC_IgG	week 2 COVID Positive vs COVID Negative	2.49052	5.35e-07	2
B_ASC_IgM	week 2 COVID Positive vs COVID Negative	1.80342	0.00070553	2
DC2	week 2 COVID Positive vs COVID Negative	-0.833908	0.0489525	2
Int.mono	week 2 COVID Positive vs COVID Negative	-0.97029	0.0219425	2
MAIT	week 2 COVID Positive vs COVID Negative	-1.274	0.00410768	2
Platelet	week 2 COVID Positive vs COVID Negative	1.45284	0.00104339	2
T CD4 CM	week 2 COVID Positive vs COVID Negative	-1.10315	0.00841196	2
T CD4 EM	week 2 COVID Positive vs COVID Negative	-1.37112	0.00110003	2
T CD4 Naive	week 2 COVID Positive vs COVID Negative	-0.86459	0.0420916	2
T CD8 CM	week 2 COVID Positive vs COVID Negative	-1.6983	6.05e-05	2
T CD8 EMRA	week 2 COVID Positive vs COVID Negative	-2.79112	1.02e-07	2
T CD8 Naive	week 2 COVID Positive vs COVID Negative	1.11495	0.0330255	2
T g/d	week 2 COVID Positive vs COVID Negative	-0.965359	0.025016	2
