# Supplementary material for: Temporal multi-omics analysis of COVID-19 in end-stage kidney disease
Source: Cell Genom. 2025 Jun 17;5(8):100918. doi: 10.1016/j.xgen.2025.100918 (PMC12366655; doi:10.1016/j.xgen.2025.100918)
Supplement: Table S4. Differential gene expression analysis comparing COVID-19+ with COVID-19− samples within each cell type, related to STAR Methods [file mmc5.xlsx]

## Sheet: Supp. Table 4
Table S4: Differential gene expression analysis comparing COVID-19 positive vs negative samples within each cell type, related to STAR Methods.
Wave 1 cohort. COVID19 Negative is the reference group. Only genes with qval<0.05 shown.
Beta	P-value	Q-value	Gene	Annotation Level	Cell Type
1.45966	4.75e-116	6.02e-114	IFI44L	1	B
0.698092	1.43e-20	9.07e-19	MANEA	1	B
0.515462	6.97e-20	4.32e-18	IFI27L1	1	B
0.354664	2.96e-18	1.78e-16	DERL3	1	B
-0.495918	5.53e-15	3.01e-13	ARHGAP24	1	B
-0.463289	2.09e-14	1.11e-12	SOCS3	1	B
0.511552	2.65e-12	1.29e-10	MCM8	1	B
0.345033	3.28e-12	1.58e-10	CD27	1	B
0.515055	1.24e-10	5.57e-09	PDIA4	1	B
-0.217816	8.29e-09	3.3e-07	ITGB2-AS1	1	B
-0.324576	2.16e-08	8.4e-07	MGAT5	1	B
-0.919518	3.08e-07	1.09e-05	ZNF331	1	B
-0.59041	6.82e-07	2.32e-05	ZFP36	1	B
-0.311393	7.61e-07	2.56e-05	LARGE2	1	B
1.99365	1.06e-06	3.5e-05	IFIT3	1	B
0.609748	7.44e-06	0.0002147	ALG1	1	B
-0.510358	1.05e-05	0.0002934	IL10RA	1	B
0.598496	1.61e-05	0.00043631	GLRX	1	B
0.911408	1.88e-05	0.00050026	TNFSF10	1	B
0.776024	2.86e-05	0.00072097	OAS2	1	B
1.51622	3.67e-05	0.00089869	U62317.5	1	B
-0.532156	3.76e-05	0.00091369	JUNB	1	B
-0.617958	4.11e-05	0.00097926	GPR183	1	B
-0.476222	4.71e-05	0.0010997	MMD	1	B
0.907284	5.13e-05	0.00118028	MX1	1	B
0.594303	5.98e-05	0.00134664	CISD1	1	B
0.520619	8.11e-05	0.00174095	EIF2S1	1	B
-0.479545	9.04e-05	0.00190248	LINC01781	1	B
0.434962	9.19e-05	0.00191775	MRPL14	1	B
0.527032	9.66e-05	0.00198053	CHCHD1	1	B
-0.500578	0.00011616	0.00231278	MXI1	1	B
0.786566	0.00013045	0.00254103	APOL6	1	B
0.446966	0.0001381	0.00265758	CD180	1	B
-0.478427	0.00013932	0.00266228	ZFP36L2	1	B
-0.377352	0.0001549	0.00289282	NR3C1	1	B
0.391777	0.00015977	0.00295968	PFDN6	1	B
-0.386047	0.00016164	0.00298928	HIF1A	1	B
-0.398859	0.00016736	0.003069	TSPYL1	1	B
0.852435	0.00018091	0.00327352	HERC5	1	B
-0.998853	0.00018641	0.00335637	TMEM163	1	B
-0.715917	0.00018959	0.00339506	CXCL16	1	B
-0.66072	0.00019227	0.00341757	PTGER4	1	B
0.639344	0.00020147	0.00354561	AARS	1	B
-0.52784	0.00020352	0.00356778	SH2B3	1	B
0.185203	0.00021964	0.00381609	LYL1	1	B
-0.931048	0.00022364	0.0038671	TNFSF9	1	B
1.02313	0.0002299	0.00394404	IFITM1	1	B
0.428322	0.00025089	0.0041748	TAP1	1	B
0.382097	0.00025342	0.00418942	ECH1	1	B
-0.366965	0.00026071	0.00426485	EIF1AD	1	B
0.512488	0.00026923	0.00436492	MRPL58	1	B
0.483099	0.0002718	0.00438703	PNP	1	B
-0.457522	0.00028596	0.00455708	CASK	1	B
-0.528907	0.00029891	0.00469948	GADD45B	1	B
0.875726	0.00029952	0.00470223	XAF1	1	B
-0.598249	0.00030609	0.00477112	JUND	1	B
1.30803	0.0003248	0.00500545	USP18	1	B
-0.488974	0.00032629	0.00502144	SNHG9	1	B
0.49387	0.00033149	0.00506568	COQ5	1	B
-0.4295	0.00037282	0.00552625	REL	1	B
0.647553	0.00039928	0.00583986	STAT1	1	B
0.514011	0.00040014	0.00584467	FARSB	1	B
0.516253	0.00041946	0.00602994	NDUFA8	1	B
-0.583106	0.0004424	0.00628517	PPP1R15A	1	B
0.403417	0.00045859	0.00646386	FAM207A	1	B
-0.341576	0.00050552	0.00698199	ARID5B	1	B
0.447314	0.00050928	0.00702497	ACTL6A	1	B
-0.502681	0.00051961	0.00713142	ZNF10	1	B
0.553044	0.00052052	0.00713486	MRPL35	1	B
-0.470158	0.00052277	0.00713888	MGAT4A	1	B
-0.402858	0.00053122	0.00720912	TRMO	1	B
0.46273	0.00053822	0.00728555	SLC25A20	1	B
-0.472679	0.00054912	0.00738456	RNF125	1	B
-0.475507	0.00055612	0.0074635	IER2	1	B
0.550379	0.00056982	0.00757308	APOL2	1	B
0.413652	0.00059798	0.00781383	CCT5	1	B
-0.547931	0.00060797	0.0079061	LDLRAD4	1	B
0.450368	0.00061304	0.00793465	MAGOHB	1	B
1.25106	0.00064181	0.00823854	BFSP2	1	B
-0.337547	0.00067262	0.0085936	RNF145	1	B
0.476945	0.00067848	0.00862812	NASP	1	B
0.340605	0.00069427	0.00876757	RRP36	1	B
-0.319336	0.00069672	0.00878837	RPS3A	1	B
0.365752	0.00072537	0.00905509	RRP7A	1	B
0.384323	0.00074893	0.00927024	VBP1	1	B
0.459066	0.00076432	0.00935721	DYNLL1	1	B
-0.380282	0.00077107	0.00940011	SLC36A4	1	B
-0.474159	0.00077225	0.0094041	DDIT3	1	B
-0.458067	0.00077941	0.00943855	DUSP5	1	B
0.624563	0.00081708	0.00976473	IRF7	1	B
0.408909	0.00081819	0.0097672	PSMD1	1	B
-0.336509	0.00083908	0.00994048	NOP53	1	B
0.377669	0.00084797	0.0100132	FMC1	1	B
-0.367256	0.00085008	0.0100273	RFTN1	1	B
0.454398	0.0008556	0.0100778	MRPS33	1	B
0.41339	0.00086164	0.0101157	LAGE3	1	B
0.327947	0.00086221	0.0101157	ACAT2	1	B
-0.370939	0.0008761	0.0102436	SERTAD2	1	B
0.814272	0.00090435	0.0104613	ADORA2A	1	B
0.749052	0.00090587	0.0104613	PLSCR1	1	B
0.491063	0.00091569	0.0105391	TARS	1	B
1.05374	0.00093241	0.0106306	IFI44	1	B
-0.459211	0.00093993	0.0107035	CXCR5	1	B
0.415789	0.00096157	0.0108722	ABRACL	1	B
1.00103	0.00097585	0.0109768	AP001610.1	1	B
-0.381956	0.00099037	0.0110829	NFATC1	1	B
0.416518	0.00102722	0.0113902	PDZD11	1	B
0.370303	0.00105263	0.011613	MRTO4	1	B
0.374615	0.00106122	0.0116842	ADSL	1	B
-0.400238	0.00107092	0.0117672	PPFIBP2	1	B
0.533144	0.00109815	0.0119939	AIMP2	1	B
0.416024	0.00111005	0.0120515	HIST1H2AC	1	B
-0.523761	0.00113003	0.0122076	THEMIS2	1	B
-0.345918	0.00115974	0.0124669	NR1D2	1	B
-0.29869	0.001164	0.0125004	MT-ND4	1	B
0.569672	0.00117926	0.0126146	MLKL	1	B
-0.532556	0.00118888	0.0126578	MTURN	1	B
0.454045	0.00120648	0.0128053	LRWD1	1	B
0.456742	0.00121384	0.012871	NDUFS6	1	B
-0.71701	0.00122572	0.012978	TCF7	1	B
-0.348018	0.0012355	0.0130626	ZFAS1	1	B
-0.344269	0.00124114	0.0131095	AC016831.7	1	B
0.729727	0.00128122	0.0133504	SLC1A5	1	B
-0.633401	0.00129882	0.0134838	COL4A3	1	B
-0.443385	0.00131506	0.0136006	HGSNAT	1	B
0.437008	0.00134102	0.0138169	PDHA1	1	B
-0.354854	0.00134104	0.0138169	NFIC	1	B
-0.661092	0.0014164	0.0143336	PXDC1	1	B
-0.719109	0.00141645	0.0143336	DUSP2	1	B
0.410557	0.00144229	0.0145442	LY6E	1	B
0.440577	0.00150283	0.0149203	GBA	1	B
-0.420843	0.00152883	0.0151234	PNRC1	1	B
0.393763	0.0015609	0.0153432	NDUFAF3	1	B
-0.322083	0.00166385	0.0160799	NFKBIZ	1	B
0.320207	0.00169127	0.0163016	KIAA0040	1	B
-0.295623	0.00171831	0.0164894	RPL10	1	B
0.392824	0.00173877	0.0166128	PYCR2	1	B
0.509945	0.00177067	0.0168438	COPB2	1	B
-0.335311	0.00176968	0.0168438	PPDPF	1	B
-0.333598	0.00178078	0.0169252	SNRK	1	B
0.531501	0.0017954	0.0170309	PRMT5	1	B
-0.352616	0.00182081	0.017171	PACS1	1	B
0.322905	0.00184148	0.0173061	KIF20B	1	B
-0.340144	0.00184311	0.0173065	BCL2	1	B
0.330126	0.00185702	0.0174221	MTX1	1	B
0.464745	0.00187451	0.017526	SEC23B	1	B
0.994807	0.00191733	0.0178388	OAS3	1	B
1.13736	0.00195306	0.018004	DHRS9	1	B
0.634298	0.00195369	0.018004	PPIL1	1	B
0.387726	0.00195607	0.0180107	IDH3A	1	B
0.43771	0.00199047	0.0182658	NCLN	1	B
-0.263712	0.00200017	0.0183229	ZMAT1	1	B
-0.299595	0.00204605	0.0186037	TOMM7	1	B
-0.467127	0.00205129	0.0186203	PIK3IP1	1	B
0.446688	0.00206793	0.0187402	RRP1	1	B
-0.467859	0.00210984	0.0189158	STARD10	1	B
0.553915	0.00212687	0.0190129	UQCC2	1	B
-0.30871	0.00212797	0.0190129	SNHG8	1	B
0.594555	0.00220105	0.0194617	CTU2	1	B
0.417048	0.00219989	0.0194617	HMCES	1	B
0.30685	0.00220094	0.0194617	TMA16	1	B
0.342539	0.00221019	0.0195266	RNASEH2C	1	B
0.481396	0.00226506	0.0198666	MRPS14	1	B
0.308954	0.0023079	0.0201452	MRPS6	1	B
0.318568	0.00235606	0.0204127	SMC1A	1	B
-0.337504	0.00241836	0.0207934	MED9	1	B
-0.301112	0.00242541	0.0208375	SIPA1L3	1	B
0.361237	0.0024346	0.0208836	MRPS18A	1	B
-0.412629	0.00247562	0.021037	DUSP1	1	B
-0.421114	0.0024845	0.021096	CXCR4	1	B
0.300921	0.00253753	0.0214296	SLC25A11	1	B
-0.427245	0.00254664	0.0214577	IRF1	1	B
0.369887	0.00257246	0.0216241	FDPS	1	B
-0.338206	0.00260268	0.0218109	CHMP3	1	B
0.589497	0.0026395	0.021999	BOLA3	1	B
-0.298209	0.00264796	0.0220168	CD55	1	B
-0.300894	0.00268517	0.0221561	RNMT	1	B
0.356009	0.00273838	0.022465	TMX2	1	B
-0.289315	0.00276486	0.0226312	BCL7C	1	B
0.597381	0.00286317	0.0232096	EXOSC4	1	B
-0.464072	0.00296851	0.023856	ZBTB18	1	B
0.67891	0.00297464	0.0238825	LAP3	1	B
-0.600501	0.00301735	0.0241036	SPINT1-AS1	1	B
-0.347261	0.00307171	0.0244437	HECA	1	B
0.34493	0.00308548	0.024502	UCHL5	1	B
0.411809	0.00311128	0.0246709	CNP	1	B
0.388063	0.00311813	0.0247073	CCDC47	1	B
0.656521	0.00315988	0.0249837	C1GALT1C1	1	B
0.27001	0.00324207	0.0253034	DERL1	1	B
0.337033	0.00328751	0.0255728	MGAT1	1	B
-0.35583	0.00340559	0.0262233	BTG1	1	B
0.299362	0.00347117	0.0265782	AZI2	1	B
-0.581279	0.00354473	0.0269888	AMN	1	B
0.412979	0.00358377	0.0271545	SAMHD1	1	B
-0.442377	0.00362257	0.0273238	LINC02413	1	B
0.309146	0.00367602	0.0275664	CLEC2D	1	B
0.514026	0.00370243	0.0277073	COPG1	1	B
-0.366153	0.00372562	0.0278426	ABHD17B	1	B
0.552349	0.00374629	0.0279397	EIF2AK2	1	B
0.283192	0.00377022	0.0280415	PSMC4	1	B
-0.494328	0.00376815	0.0280415	DLGAP1-AS1	1	B
0.304514	0.00392372	0.0289464	NDUFS3	1	B
-0.189487	0.00395382	0.0290506	TENT5A	1	B
0.340639	0.00417208	0.0301467	RPS27L	1	B
0.399121	0.00423583	0.030406	MARS	1	B
-0.307455	0.00423485	0.030406	KDM5B	1	B
0.378367	0.00437541	0.0310606	NUP43	1	B
0.512805	0.00439301	0.0311103	MSRB2	1	B
-0.371122	0.00442272	0.0312541	BCL2A1	1	B
-0.283414	0.00456582	0.0319549	ATP2B1	1	B
-0.297174	0.00458051	0.0319961	CNOT6L	1	B
-0.297942	0.00463742	0.0323522	CLK4	1	B
-0.327152	0.00468128	0.0325749	MT-ATP8	1	B
0.285243	0.00477501	0.0329954	POU2AF1	1	B
0.479531	0.00485066	0.0333915	NCAPD2	1	B
0.847421	0.00491469	0.0336424	ISG15	1	B
0.283014	0.00490976	0.0336424	C1QBP	1	B
0.562421	0.00502327	0.0342342	ASNS	1	B
-0.313134	0.00514843	0.0346542	MTM1	1	B
0.435473	0.00526718	0.0350642	PSMA5	1	B
0.414575	0.00534587	0.0353937	HACD3	1	B
0.285612	0.00537492	0.0354998	SFT2D1	1	B
-0.350653	0.00537225	0.0354998	LYST	1	B
-0.400861	0.00539959	0.0355982	MT-ND3	1	B
0.39176	0.00548077	0.0358948	ATP5MC1	1	B
0.349478	0.0054864	0.035906	ZDHHC12	1	B
0.306884	0.00549236	0.035906	FKBP4	1	B
0.558095	0.00550838	0.0359677	SMC2	1	B
0.315533	0.00569109	0.0368082	EPRS	1	B
0.379347	0.00573777	0.0370662	MESD	1	B
0.347205	0.00574935	0.037119	NUDT2	1	B
-0.395046	0.00582447	0.037471	GOLGA8A	1	B
0.517375	0.00584638	0.0375455	TIMM8A	1	B
0.623965	0.00585341	0.0375686	TXNDC15	1	B
-0.461806	0.00588973	0.037713	SELENON	1	B
-0.505224	0.00589894	0.037723	ABCG1	1	B
0.394002	0.00592784	0.0377869	MFSD3	1	B
0.453603	0.00594047	0.0378159	NEU1	1	B
-0.292108	0.00600901	0.0381228	RPL34	1	B
0.343248	0.00607005	0.0383944	CMC1	1	B
0.286645	0.00616795	0.0387292	HAX1	1	B
0.300799	0.00617631	0.038752	MRPL4	1	B
0.285967	0.00619936	0.0387851	ARPC5L	1	B
-0.330323	0.00623632	0.0389493	QSOX2	1	B
0.501451	0.00626533	0.0389966	FAM118B	1	B
0.46974	0.00656347	0.0403915	DPAGT1	1	B
-0.301072	0.00657443	0.0404009	VCPKMT	1	B
0.426683	0.00660105	0.0405135	PSMB2	1	B
0.135413	0.00660953	0.0405377	AC104794.2	1	B
-0.728274	0.00661372	0.0405406	NSUN7	1	B
0.385937	0.00667589	0.0407924	NUDT5	1	B
0.28697	0.00667723	0.0407924	DCUN1D5	1	B
0.509404	0.00673026	0.0409558	TRIP6	1	B
-0.37864	0.00690027	0.0415961	ZNF649	1	B
-0.493165	0.00689252	0.0415961	FOS	1	B
0.27337	0.00692102	0.0416981	BTLA	1	B
0.315843	0.00709876	0.0423368	CDK4	1	B
-0.272521	0.00710075	0.0423368	ZNF581	1	B
0.32068	0.00717306	0.0426514	MTHFD1	1	B
-0.401426	0.00720133	0.0427263	FCGRT	1	B
-0.35628	0.00727542	0.0430022	AFDN	1	B
0.357815	0.00730682	0.0431411	DDX1	1	B
-0.57323	0.00733804	0.0432141	BBC3	1	B
0.377412	0.00737478	0.0433547	GOT2	1	B
0.362418	0.00742644	0.0435128	MRPL36	1	B
0.402051	0.00743649	0.0435271	AIFM1	1	B
0.271309	0.00751245	0.0437865	STYXL1	1	B
0.401461	0.00755096	0.0439172	NIF3L1	1	B
0.448222	0.0075996	0.0441295	ARL3	1	B
-0.30868	0.00760814	0.0441555	TMEM156	1	B
-0.398255	0.00764042	0.0442958	LYRM9	1	B
-0.297467	0.00767595	0.0443838	GFOD1	1	B
0.728612	0.00779185	0.0449062	MYCBP	1	B
0.381158	0.0078717	0.0452276	ASF1A	1	B
0.331687	0.00792294	0.0454029	PSMD12	1	B
0.400881	0.00799489	0.0457192	CLPB	1	B
0.394346	0.00808063	0.0459686	MRPL15	1	B
-0.375513	0.00809478	0.0460011	ZNF487	1	B
0.378	0.00814082	0.0462387	COX5A	1	B
-0.329214	0.00816604	0.0463047	IRF2BPL	1	B
-0.435008	0.00821449	0.0463711	PDE4D	1	B
0.341779	0.00832908	0.0468446	ISOC1	1	B
-0.348849	0.0084317	0.0471061	SESN3	1	B
-0.421382	0.0084596	0.0472214	LINC00494	1	B
0.338004	0.00846986	0.0472467	TBL3	1	B
-0.229968	0.00854468	0.0476398	CASTOR2	1	B
-0.458621	0.00857407	0.0477061	AC012306.2	1	B
-0.435381	0.00861648	0.0478445	LINC01857	1	B
0.287085	0.0086627	0.0480034	ABCB8	1	B
0.352345	0.00874658	0.0482721	TMEM167A	1	B
0.373126	0.00901197	0.0491403	NDUFAB1	1	B
0.462906	0.00905223	0.0492367	HMBS	1	B
-0.300831	0.00904563	0.0492367	RUBCNL	1	B
-0.737454	0.00903913	0.0492367	SIK1B	1	B
-0.296337	0.0091259	0.0494648	BTG3	1	B
0.521189	0.00914668	0.0495037	SPDL1	1	B
-0.482036	2.6e-18	6.21e-16	FGR	1	B_ASC
-0.274672	6.99e-14	1.33e-11	OSBPL3	1	B_ASC
0.300773	1.06e-08	1.6e-06	LAP3	1	B_ASC
-0.554774	9.61e-05	0.00993686	CHAC1	1	B_ASC
0.431555	0.00010465	0.0106959	TOP1	1	B_ASC
-0.279099	0.00011817	0.0119354	ITGAL	1	B_ASC
0.17797	0.00025399	0.0234461	RBM5	1	B_ASC
1.44712	6.93e-138	3.81e-135	IFI44L	1	DC
0.668983	1.15e-32	4.12e-30	HS3ST3B1	1	DC
0.636139	2.23e-32	7.73e-30	HERC5	1	DC
0.534416	2.21e-08	3.9e-06	IFI6	1	DC
-1.15244	6.72e-08	1.12e-05	TIPARP	1	DC
-0.267341	7.16e-08	1.17e-05	AAK1	1	DC
-1.29031	2.87e-07	4.4e-05	VEGFA	1	DC
-0.809433	3.4e-06	0.00041304	NR4A2	1	DC
-0.665454	5.54e-06	0.000609	STX11	1	DC
-1.26109	6.43e-06	0.00067477	ID3	1	DC
0.34763	1.42e-05	0.00138002	LRRC26	1	DC
-0.476999	1.62e-05	0.00151571	KDM6B	1	DC
-0.519866	2.36e-05	0.00196952	ARL4C	1	DC
-0.710911	2.43e-05	0.00201335	ZNF503	1	DC
-0.720748	2.94e-05	0.00230675	PID1	1	DC
-0.799558	6.83e-05	0.00452917	SAMSN1	1	DC
-0.592727	9.46e-05	0.00559454	GRASP	1	DC
0.588853	0.00010408	0.00578933	STMN1	1	DC
-0.450689	0.00011509	0.00611949	NAMPT	1	DC
0.883026	0.00011796	0.00615458	MX1	1	DC
0.568808	0.00013285	0.0068213	PFKP	1	DC
0.711227	0.00015349	0.0077114	AC004846.1	1	DC
-0.637424	0.00016581	0.00794613	PFKFB3	1	DC
1.35745	0.00017107	0.00803355	SMOC1	1	DC
-0.792301	0.00018691	0.00835537	ZNF331	1	DC
0.691626	0.00020505	0.00885077	TNFSF10	1	DC
-0.490803	0.00024146	0.00940177	PLAUR	1	DC
-0.55984	0.00030447	0.0109435	LYZ	1	DC
-0.527122	0.00032925	0.0116548	FOSL2	1	DC
-0.655172	0.00034232	0.0119366	HBEGF	1	DC
-0.472197	0.00035168	0.012127	IER5	1	DC
-0.57434	0.00037292	0.0124462	ETV3	1	DC
0.666743	0.00052809	0.0150895	TPM2	1	DC
-0.43747	0.00060036	0.0160756	JUNB	1	DC
-0.380267	0.00066646	0.016924	CHMP1B	1	DC
-0.385909	0.00069846	0.0174522	MXD1	1	DC
0.350125	0.00078234	0.018735	TRIM22	1	DC
0.729111	0.00079403	0.0188331	LAMP5	1	DC
-0.48917	0.00084953	0.0196021	GADD45B	1	DC
1.23854	0.00090386	0.0202556	RUFY4	1	DC
-0.446536	0.00090298	0.0202556	GPR183	1	DC
-0.545894	0.00095496	0.0210301	FOSB	1	DC
-0.729379	0.00095643	0.0210301	RAB20	1	DC
0.585022	0.00097174	0.0211563	STAT1	1	DC
0.354892	0.00101381	0.0216829	LYSMD2	1	DC
-0.357544	0.00102776	0.0217786	BCL3	1	DC
-0.441217	0.0011658	0.0238309	CSTA	1	DC
-0.439716	0.0011826	0.0239343	CYP2S1	1	DC
-0.528465	0.00123582	0.0244159	CXCL16	1	DC
-0.362048	0.0012401	0.0244488	AOAH	1	DC
1.07819	0.00125216	0.0245563	AKR1C3	1	DC
-1.20446	0.00125344	0.0245563	DUSP4	1	DC
0.547603	0.00126143	0.0246046	SMC6	1	DC
-0.415521	0.00131171	0.0250161	LRMDA	1	DC
0.550477	0.00138047	0.0259309	SAMD9	1	DC
-0.409633	0.00157079	0.0279068	MAP3K8	1	DC
-0.467874	0.00157416	0.0279123	FCN1	1	DC
0.415073	0.00162234	0.0284441	DAAM1	1	DC
1.1627	0.00181252	0.0297158	IFITM1	1	DC
1.54387	0.0019128	0.0305558	C1QB	1	DC
0.423288	0.00196744	0.0308546	TFB1M	1	DC
-0.543758	0.0019683	0.0308546	ATP2B1-AS1	1	DC
0.836591	0.00201801	0.0310635	SLFN5	1	DC
-0.602829	0.00203355	0.0311468	TESC	1	DC
-0.855925	0.00203545	0.0311468	PTGS2	1	DC
0.809224	0.0022975	0.0336856	HS3ST1	1	DC
-0.449983	0.00229978	0.0336856	UTF1	1	DC
-0.365474	0.0023478	0.0339611	CD302	1	DC
0.681588	0.00265117	0.0367329	IFI44	1	DC
-0.459085	0.00266259	0.0367732	CFD	1	DC
-0.367176	0.00273035	0.0372484	ZNF487	1	DC
1.00055	0.00284843	0.0381903	AP001610.1	1	DC
-0.352861	0.0028634	0.038336	AGTRAP	1	DC
0.366679	0.00290007	0.0386056	PREB	1	DC
0.256957	0.00294311	0.0388336	TRAPPC4	1	DC
-0.729401	0.00294628	0.0388336	PRDM8	1	DC
0.5288	0.00298918	0.0390684	EPSTI1	1	DC
-0.453092	0.00312074	0.0405023	SLC2A3	1	DC
-0.587624	0.00316912	0.0407925	PLK2	1	DC
0.903932	0.00329645	0.0417982	KANK1	1	DC
-0.660272	0.00344466	0.0428064	MAFF	1	DC
-0.596607	0.00361641	0.0440946	NR4A3	1	DC
-0.419593	0.00369513	0.0445062	GYPC	1	DC
-0.430955	0.00370528	0.0445062	PDE4B	1	DC
0.576068	0.00374674	0.0447168	CCR1	1	DC
-0.411044	0.0039623	0.0463109	PER1	1	DC
0.604657	0.00402585	0.046619	PNOC	1	DC
0.441789	0.00401979	0.046619	TRAFD1	1	DC
0.749135	0.00416437	0.0477639	DDX60	1	DC
1.05684	0.00432238	0.0488854	FCRLA	1	DC
-0.4061	0.00437828	0.0492359	SERPINA1	1	DC
0.950738	8.46e-41	7.54e-38	KCNMB4	1	HSPC
-0.525678	6.98e-36	6.84e-33	CFDP1	1	MAIT
0.659562	0.00011431	0.0183111	GIMAP7	1	MAIT
-0.585382	0.000284	0.0290978	RNF125	1	MAIT
0.634682	0.00043218	0.037598	TMIGD2	1	MAIT
-0.467154	0.00050211	0.040985	FTH1	1	MAIT
1.09788	1.59e-109	5.18e-107	IFIT3	1	monocyte
0.744904	4.97e-89	1.44e-86	IFI44	1	monocyte
1.28659	3.45e-74	9.26e-72	SIGLEC1	1	monocyte
0.568898	1.07e-43	2.39e-41	OAS3	1	monocyte
0.737809	7.08e-40	1.43e-37	OASL	1	monocyte
-0.837275	1.93e-35	3.83e-33	G0S2	1	monocyte
0.5308	3.68e-12	4.76e-10	FKBP5	1	monocyte
-0.760665	1.4e-11	1.79e-09	GRASP	1	monocyte
1.05081	1.93e-07	1.99e-05	DYSF	1	monocyte
0.72712	2.93e-07	2.91e-05	IDH1	1	monocyte
0.835238	1.01e-06	9.3e-05	FCGR1A	1	monocyte
1.18539	4.82e-06	0.00038866	CAVIN3	1	monocyte
0.915694	5.15e-06	0.00040635	F5	1	monocyte
1.31429	5.2e-06	0.0004074	NEXN	1	monocyte
-0.363253	5.55e-06	0.0004312	ZFAT	1	monocyte
1.01997	6.23e-06	0.00047105	MX1	1	monocyte
1.60704	1.12e-05	0.00079002	CLU	1	monocyte
0.786973	1.34e-05	0.00088525	DDX58	1	monocyte
0.826955	1.41e-05	0.00091054	TNFSF10	1	monocyte
-0.611342	1.62e-05	0.00100538	HSPA5	1	monocyte
0.689676	2.23e-05	0.00123174	IFIH1	1	monocyte
0.411106	2.24e-05	0.00123174	MRPS18C	1	monocyte
0.552911	3.17e-05	0.00164843	NAIP	1	monocyte
0.516739	3.85e-05	0.00189314	NMI	1	monocyte
0.736202	4.33e-05	0.00204565	XAF1	1	monocyte
-0.487316	4.54e-05	0.00210991	GPR35	1	monocyte
-1.05061	5.93e-05	0.0026262	SEMA6B	1	monocyte
0.386297	6.17e-05	0.00269992	GRN	1	monocyte
-0.895758	6.4e-05	0.00278114	ARL4C	1	monocyte
1.05397	8.36e-05	0.00337255	IFI6	1	monocyte
0.498913	9.47e-05	0.00369466	VCAN	1	monocyte
0.40478	0.00010107	0.00391112	CHMP5	1	monocyte
0.77055	0.00010593	0.00402477	STEAP4	1	monocyte
0.636382	0.00011519	0.00417492	TLR7	1	monocyte
0.88457	0.00011599	0.00418953	GBP1	1	monocyte
-0.313812	0.00012233	0.00438916	BCL2L11	1	monocyte
0.874181	0.00012391	0.00440246	MCEMP1	1	monocyte
0.657043	0.00012691	0.00444918	MS4A4A	1	monocyte
0.558759	0.00013107	0.00453601	PARP9	1	monocyte
0.664293	0.00013314	0.00459253	SELL	1	monocyte
-0.361558	0.00013401	0.00460776	MAPK7	1	monocyte
0.601878	0.00016359	0.00536685	PFKP	1	monocyte
0.440833	0.0001728	0.00563452	HMGB2	1	monocyte
-0.537022	0.00017446	0.00563452	PID1	1	monocyte
-0.434542	0.00018015	0.00573474	DDIT3	1	monocyte
0.95154	0.00019135	0.00591695	IFIT2	1	monocyte
0.764329	0.00021426	0.00622339	EPSTI1	1	monocyte
-0.80108	0.00025975	0.0071636	PHLDA1	1	monocyte
0.634343	0.00027269	0.00738737	ST20	1	monocyte
0.587719	0.00028488	0.00762139	PLBD1	1	monocyte
0.575945	0.00029539	0.00780401	IFI35	1	monocyte
0.420911	0.00029607	0.00780401	DTX3L	1	monocyte
1.45114	0.00030023	0.00789426	IFIT1	1	monocyte
0.429424	0.0003127	0.00812255	CD14	1	monocyte
0.695412	0.00031753	0.00820831	SAMD9	1	monocyte
0.484482	0.00034375	0.00874975	NCOA7	1	monocyte
0.685438	0.00034926	0.00883701	FPR2	1	monocyte
0.590827	0.00035865	0.00896783	C3AR1	1	monocyte
1.10695	0.00036737	0.00901862	SLC39A8	1	monocyte
0.360508	0.0003663	0.00901862	SQOR	1	monocyte
-0.446467	0.00037806	0.00912421	CRIP1	1	monocyte
-0.387431	0.00048508	0.0107965	GABARAPL1	1	monocyte
-0.73978	0.00051463	0.0111812	RGCC	1	monocyte
0.460979	0.00051828	0.0112326	HIST1H1D	1	monocyte
-0.522817	0.00052302	0.0112896	TSPYL2	1	monocyte
0.496656	0.00055565	0.0117807	TAP1	1	monocyte
0.506229	0.0005605	0.01186	S100A9	1	monocyte
-0.793064	0.00056183	0.0118647	TNFRSF12A	1	monocyte
0.38562	0.00061988	0.0127641	PTRH2	1	monocyte
0.337342	0.00063455	0.012942	GCA	1	monocyte
0.402556	0.00064843	0.0131005	CYB5A	1	monocyte
1.64659	0.00065453	0.0131551	C1QC	1	monocyte
-0.426099	0.00065481	0.0131551	AL139246.5	1	monocyte
0.369473	0.00065634	0.0131611	TARS	1	monocyte
-0.452195	0.00070488	0.0137211	TESC	1	monocyte
0.830702	0.00071222	0.0137419	C1orf21	1	monocyte
1.25817	0.00075739	0.0144321	SERPING1	1	monocyte
1.32077	0.00080871	0.0149068	C1QB	1	monocyte
1.16805	0.00086497	0.0156482	USP18	1	monocyte
0.856184	0.00090094	0.0161356	JPH4	1	monocyte
0.61126	0.00093398	0.0163989	OAS2	1	monocyte
0.348052	0.00097953	0.0167065	TCF4	1	monocyte
0.300903	0.00099922	0.0169309	MRPL27	1	monocyte
-0.930817	0.00099961	0.0169309	GPR174	1	monocyte
0.470608	0.00100663	0.0169798	STAT1	1	monocyte
-0.402088	0.00102186	0.0171638	BHLHE40	1	monocyte
-0.452816	0.00102394	0.0171638	PFKFB3	1	monocyte
0.655986	0.00103057	0.017248	OPTN	1	monocyte
0.459216	0.00111913	0.0183019	IPCEF1	1	monocyte
0.282452	0.00113717	0.0184562	CHCHD7	1	monocyte
-0.372574	0.0011821	0.018775	INSIG1	1	monocyte
-0.731233	0.00118419	0.018775	PLD4	1	monocyte
-0.32932	0.00121279	0.0191613	MIDN	1	monocyte
-0.595309	0.00136	0.0206135	NRG1	1	monocyte
0.721558	0.0013878	0.0208521	PLAC8	1	monocyte
0.580374	0.00139322	0.0208749	NTNG2	1	monocyte
0.348088	0.00150591	0.02204	TBC1D2	1	monocyte
0.344713	0.00158255	0.0226535	MRPL50	1	monocyte
0.465911	0.00163361	0.0231511	RAB13	1	monocyte
-0.522788	0.00167949	0.0237385	ZDHHC1	1	monocyte
0.409734	0.00175681	0.0243188	ACP2	1	monocyte
0.51415	0.00177464	0.0245024	MX2	1	monocyte
0.639245	0.00178771	0.0246112	CMKLR1	1	monocyte
-0.317851	0.0017894	0.0246112	EXOSC6	1	monocyte
0.597761	0.00186618	0.0253744	S100A8	1	monocyte
0.303306	0.00201806	0.0265188	TNFSF13B	1	monocyte
-0.364438	0.0020895	0.0270074	CSRNP1	1	monocyte
0.407189	0.00212974	0.0274284	TRIM5	1	monocyte
0.484728	0.00217008	0.0277072	MT1X	1	monocyte
-0.336374	0.00215955	0.0277072	JUND	1	monocyte
0.896573	0.00224224	0.0282061	CLEC5A	1	monocyte
0.694833	0.00226233	0.0284196	SIRPD	1	monocyte
1.00553	0.00243025	0.0296606	IFITM1	1	monocyte
0.510493	0.00244366	0.0297566	ITGB7	1	monocyte
-0.321324	0.00246128	0.0299033	MT-CYB	1	monocyte
-0.321158	0.00248446	0.0301508	MAP3K8	1	monocyte
-0.756672	0.00252733	0.0304986	AL391807.1	1	monocyte
0.859455	0.00254764	0.0306716	ISG15	1	monocyte
-0.444046	0.00269123	0.031855	CXXC5	1	monocyte
0.290482	0.00271375	0.0319573	PSMB5	1	monocyte
-0.302919	0.00273464	0.0320866	EBP	1	monocyte
-0.321545	0.00273486	0.0320866	PLK3	1	monocyte
-0.428746	0.0028106	0.0326676	PPIF	1	monocyte
0.359876	0.00286926	0.0329565	CUL1	1	monocyte
-0.207865	0.00300616	0.034091	TREM1	1	monocyte
0.248686	0.00330902	0.0359303	MRPL15	1	monocyte
0.381876	0.00357249	0.0373541	ERLIN1	1	monocyte
-0.596614	0.00366136	0.0378411	ADGRE3	1	monocyte
-0.638137	0.00366568	0.0378493	KLF12	1	monocyte
0.31281	0.0038861	0.0393674	CREG1	1	monocyte
-0.276755	0.00392564	0.0395811	RPS3A	1	monocyte
0.599681	0.0041944	0.0414017	TIFA	1	monocyte
-0.57091	0.00473988	0.0444488	SYT17	1	monocyte
-0.606619	0.00481728	0.0447057	SNED1	1	monocyte
0.350431	0.00513708	0.0466338	ACSL1	1	monocyte
-0.502768	0.00540429	0.0478755	ICAM4	1	monocyte
0.344717	0.00545349	0.0481523	RAB39A	1	monocyte
0.290086	0.00545302	0.0481523	CNIH4	1	monocyte
-0.457637	0.00565311	0.049266	NOCT	1	monocyte
-0.287782	0.00571662	0.0496582	HIC2	1	monocyte
1.51121	2.26e-134	1.23e-131	IFIT3	1	NK
1.00334	5.12e-131	2.54e-128	IFI44	1	NK
2.21015	5.93e-54	1.51e-51	IFI27	1	NK
0.587587	3.78e-35	6.88e-33	LGALS9	1	NK
-0.189307	5.41e-10	5.36e-08	HECA	1	NK
-0.506962	1.16e-08	9.34e-07	ERN1	1	NK
0.688737	9.29e-08	6.3e-06	SAMD9L	1	NK
0.846363	1.45e-07	9.33e-06	OAS2	1	NK
-0.544337	4.67e-07	2.5e-05	FAM177A1	1	NK
-1.19584	7.5e-07	3.8e-05	ZNF331	1	NK
-0.491411	7.8e-07	3.92e-05	SBDS	1	NK
-0.871019	8.54e-07	4.2e-05	NFKBIZ	1	NK
0.697962	1.38e-06	6.26e-05	GIMAP1	1	NK
1.56184	2.02e-06	8.59e-05	RSAD2	1	NK
0.282025	2.8e-06	0.0001084	CLEC12A	1	NK
-0.525355	2.8e-06	0.0001084	NFKB1	1	NK
1.19114	4.56e-06	0.0001632	MX1	1	NK
1.25645	6.01e-06	0.00020129	CMPK2	1	NK
-0.633803	7.08e-06	0.00022596	CREM	1	NK
-0.649608	8.76e-06	0.00026206	CD69	1	NK
-0.471598	1.26e-05	0.00034898	BHLHE40	1	NK
0.822445	1.33e-05	0.00036067	PLSCR1	1	NK
-0.552288	1.52e-05	0.00039668	MT-CYB	1	NK
0.768528	1.54e-05	0.00039963	EPSTI1	1	NK
0.450329	1.72e-05	0.00043354	GIMAP7	1	NK
0.435481	1.86e-05	0.00045852	TRIM22	1	NK
-0.440155	2.26e-05	0.00052207	AC016831.7	1	NK
-0.446972	2.66e-05	0.00059674	LMNB1	1	NK
-0.584919	3.04e-05	0.00065078	PDE4D	1	NK
-0.931064	3.02e-05	0.00065078	AC245014.3	1	NK
-0.661841	3.25e-05	0.00068676	JUND	1	NK
-0.76627	3.35e-05	0.00070414	B3GNT7	1	NK
0.764726	4.26e-05	0.00085445	XAF1	1	NK
0.840598	4.42e-05	0.00087763	OASL	1	NK
0.642413	4.45e-05	0.00087921	TYMP	1	NK
-0.47692	5.04e-05	0.00095244	AL118516.1	1	NK
-0.414407	5.25e-05	0.00097907	USP36	1	NK
-0.557227	5.58e-05	0.00102869	ENC1	1	NK
0.671671	6.12e-05	0.00111041	PDLIM7	1	NK
-0.6135	6.19e-05	0.00111659	DUSP1	1	NK
1.14045	6.51e-05	0.00115567	IFI6	1	NK
-0.86598	6.83e-05	0.00119722	JUN	1	NK
0.367342	6.9e-05	0.00120438	TRDC	1	NK
-0.394498	6.91e-05	0.0012053	GABARAPL1	1	NK
0.46775	7.42e-05	0.00126341	PNPT1	1	NK
0.851761	7.97e-05	0.00131528	MX2	1	NK
0.830858	8.14e-05	0.00132788	HERC6	1	NK
0.785801	8.17e-05	0.00132822	IRF7	1	NK
-0.929372	8.99e-05	0.00143465	RGCC	1	NK
-0.374172	0.00010576	0.00162796	MSL2	1	NK
0.431442	0.0001175	0.00174481	LGALS1	1	NK
0.742383	0.00011861	0.00175651	DHX58	1	NK
0.376516	0.00012169	0.00178504	PPM1K	1	NK
-0.445381	0.00012373	0.00180531	AC012615.1	1	NK
-0.731401	0.00013104	0.00188424	AC011446.2	1	NK
0.924143	0.00013936	0.00198942	USP18	1	NK
-0.383643	0.00013998	0.00199442	C19orf48	1	NK
0.589254	0.000166	0.00227324	HERC5	1	NK
0.464014	0.00018107	0.00242949	LY6E	1	NK
-0.429393	0.00022372	0.00282926	BTG3	1	NK
-0.357784	0.00023448	0.00292808	KCTD9	1	NK
0.478917	0.00023848	0.00296437	UBASH3B	1	NK
0.504931	0.00025231	0.00308022	STAT1	1	NK
-0.560319	0.00025938	0.00312808	BCL6	1	NK
-0.733863	0.00030402	0.0035487	ATF3	1	NK
1.05823	0.00032852	0.00375835	OAS3	1	NK
0.73178	0.00037099	0.00411485	AKAP2	1	NK
0.587984	0.00037076	0.00411485	ACTA2	1	NK
0.777685	0.00039243	0.00430451	ISG15	1	NK
-1.01375	0.00039531	0.00433174	TNFSF9	1	NK
-0.369717	0.00040989	0.0044469	PLEKHO1	1	NK
-0.385383	0.00046308	0.00487372	MTFP1	1	NK
-0.32383	0.00051342	0.00523685	EPOR	1	NK
0.322376	0.00051789	0.00526281	ECH1	1	NK
0.283636	0.00054272	0.00542915	DNAJC16	1	NK
-0.6086	0.00056911	0.00561997	FOSB	1	NK
0.326942	0.00057289	0.00563797	ABI3	1	NK
-0.592199	0.00061496	0.00599255	IFNGR1	1	NK
0.455557	0.00064318	0.00619016	NUP50-DT	1	NK
0.37497	0.00069076	0.00656132	LAP3	1	NK
0.476569	0.00074169	0.00694237	WARS	1	NK
-0.351803	0.00076168	0.00707487	NINJ1	1	NK
-0.42827	0.00078373	0.00724887	PIK3R1	1	NK
0.440051	0.00083311	0.0075314	IL10RB	1	NK
-0.527163	0.00092762	0.00817774	SLC22A5	1	NK
-0.493305	0.00093487	0.00822622	CXCR4	1	NK
0.635158	0.00095834	0.00838088	ODF3B	1	NK
-0.335269	0.00097268	0.0084656	MT-CO3	1	NK
0.368098	0.0009749	0.00847815	TNFRSF1A	1	NK
0.456659	0.00102734	0.00884959	CD38	1	NK
-0.388815	0.00107082	0.00913038	DBNDD2	1	NK
1.19841	0.00107658	0.00916522	ERICH3	1	NK
0.608744	0.00107907	0.00917928	EIF2AK2	1	NK
0.320192	0.00116588	0.00976548	TMEM250	1	NK
-0.345589	0.00150181	0.011843	RCC1	1	NK
0.824759	0.00156618	0.01217	MKI67	1	NK
-0.763826	0.00163991	0.0126015	AC103591.3	1	NK
0.584738	0.0016947	0.0128623	SPATS2L	1	NK
-0.477887	0.00190023	0.013907	DOCK5	1	NK
0.887804	0.00192593	0.0140176	AGRN	1	NK
-0.280889	0.00203416	0.0146155	MT-ND4L	1	NK
-0.634574	0.0021865	0.0154757	PDE4B	1	NK
0.325117	0.0022534	0.0158178	DYNC1I2	1	NK
-0.64844	0.00246406	0.0167975	HHEX	1	NK
-0.299037	0.00257722	0.0174132	MT-CO1	1	NK
0.275467	0.0028149	0.0185234	NIPSNAP3A	1	NK
-0.813755	0.00281568	0.0185234	DUSP8	1	NK
0.318624	0.00293378	0.0190453	TMEM123	1	NK
-0.42787	0.00293883	0.0190465	ZNF749	1	NK
0.401541	0.00299121	0.0192622	LFNG	1	NK
0.344078	0.00300509	0.0193382	CXCR2	1	NK
-0.498434	0.00325141	0.0205121	DUSP5	1	NK
-0.580854	0.00335794	0.020978	RGS1	1	NK
0.420739	0.00366117	0.0223105	ISG20	1	NK
0.501092	0.00377353	0.0227412	DHCR24	1	NK
-0.503436	0.00379965	0.0228607	SLC7A5	1	NK
0.34343	0.00389352	0.0232334	FASLG	1	NK
-0.235891	0.00417684	0.0243906	HEXIM1	1	NK
0.788862	0.00422945	0.0246319	PADI4	1	NK
0.61861	0.00444191	0.0256062	GPR25	1	NK
-0.270145	0.00455146	0.0260486	MT-ND5	1	NK
-0.455958	0.00456043	0.0260726	PMAIP1	1	NK
-0.318495	0.00471874	0.0267182	MT-ND4	1	NK
0.35421	0.00494697	0.0276653	OPN3	1	NK
-0.577602	0.00517891	0.0287355	WHRN	1	NK
-0.296216	0.00523297	0.0288893	MT-ATP6	1	NK
-0.264139	0.00528645	0.0290369	CFL2	1	NK
-0.570711	0.00594947	0.0318415	ZDBF2	1	NK
0.248112	0.00595687	0.0318536	STYXL1	1	NK
0.763538	0.0060215	0.0321079	LGALS3BP	1	NK
-0.299963	0.00615029	0.0326162	Z93930.2	1	NK
-0.426836	0.00628677	0.0330781	AC093635.1	1	NK
0.255213	0.00631357	0.0331599	RAB33A	1	NK
-0.260053	0.00640989	0.0336011	HOOK2	1	NK
-0.286583	0.00646894	0.0338457	IRF8	1	NK
0.282595	0.00654794	0.0341281	PYCR2	1	NK
-0.425868	0.00658474	0.0342708	AC087623.3	1	NK
0.294036	0.00670954	0.0348241	GPD2	1	NK
0.135469	0.00689115	0.0354597	LPAR6	1	NK
-0.251212	0.00703586	0.0360459	MT-ND6	1	NK
0.247557	0.00714014	0.0363468	UCP2	1	NK
-0.262601	0.0074205	0.0375115	C16orf87	1	NK
0.673616	0.00755516	0.0380337	AEBP1	1	NK
0.268992	0.0077314	0.0386712	FTX	1	NK
-0.292043	0.00772474	0.0386712	AC124016.1	1	NK
-0.385172	0.0078484	0.0389884	BCL3	1	NK
0.271121	0.00804087	0.0396797	PTPRN2	1	NK
0.372287	0.00807483	0.0397872	MAP3K7CL	1	NK
-0.489396	0.00825766	0.0403963	A1BG	1	NK
-0.271902	0.00927764	0.0439289	KLF6	1	NK
-0.542999	0.00936992	0.0442698	KRT2	1	NK
-0.374225	0.00939525	0.0443319	NRG2	1	NK
0.307927	0.00972997	0.0454398	DDX60L	1	NK
-0.240573	0.010042	0.0464599	SKIL	1	NK
0.280408	0.0107459	0.0487908	ACSL4	1	NK
0.398167	0.0107607	0.0488325	HELZ2	1	NK
0.337462	1.59e-09	2.66e-07	MT2A	1	T_CD4_reg
1.09153	2.07e-05	0.00251208	CISH	1	T_CD4_reg
0.437653	5.93e-05	0.00623117	PIM1	1	T_CD4_reg
0.862988	6.8e-05	0.00682298	DDX60	1	T_CD4_reg
0.68886	7.38e-05	0.00720977	TMEM35B	1	T_CD4_reg
0.886805	0.00012015	0.0102703	MX1	1	T_CD4_reg
0.68996	0.00012647	0.0104095	SAMD9L	1	T_CD4_reg
0.905206	0.0001881	0.0135637	IFI44	1	T_CD4_reg
0.451575	0.0002501	0.016085	TNFRSF4	1	T_CD4_reg
-0.53588	0.00025994	0.016085	CSRNP1	1	T_CD4_reg
0.24473	0.00026935	0.0163198	BISPR	1	T_CD4_reg
1.05255	0.00028478	0.0164551	OASL	1	T_CD4_reg
-0.340081	0.00028252	0.0164551	SDCBP	1	T_CD4_reg
-0.410749	0.00030473	0.0168277	MT-CYB	1	T_CD4_reg
0.349508	0.00034184	0.0180447	GIMAP7	1	T_CD4_reg
-0.495623	0.00036741	0.0189292	DUSP4	1	T_CD4_reg
0.732651	0.00042423	0.0211508	XAF1	1	T_CD4_reg
1.16368	0.0005587	0.0259288	IFIT2	1	T_CD4_reg
0.643728	0.00069329	0.0301049	EPSTI1	1	T_CD4_reg
0.519447	0.00076553	0.0312056	GALK1	1	T_CD4_reg
0.335525	0.00076102	0.0312056	BID	1	T_CD4_reg
-0.394903	0.00082505	0.0330208	TNFAIP3	1	T_CD4_reg
1.34092	0.0008651	0.0335467	CMPK2	1	T_CD4_reg
0.554846	0.0009464	0.035592	LGALS9	1	T_CD4_reg
0.605972	0.00098378	0.036065	IFIH1	1	T_CD4_reg
0.779519	0.00102447	0.0369359	PLSCR1	1	T_CD4_reg
0.379594	0.00138998	0.0457726	IFITM1	1	T_CD4_reg
-0.318231	0.00151654	0.0480777	RPL3	1	T_CD4_reg
-0.397831	0.00157393	0.048354	AC012615.1	1	T_CD4_reg
-0.616379	1.3e-51	1.81e-49	TGFBR3	1	T_CD4+
-0.433933	4.92e-41	5.98e-39	WDR86	1	T_CD4+
-0.501507	2.56e-23	2.51e-21	LGALS3	1	T_CD4+
1.52859	3.4e-22	3.25e-20	IFI44L	1	T_CD4+
-0.853681	5.99e-19	5.34e-17	TNFSF9	1	T_CD4+
0.412993	1.28e-18	1.13e-16	SPATS2L	1	T_CD4+
-0.645743	1.4e-17	1.21e-15	DMKN	1	T_CD4+
-0.262854	8.77e-12	6.74e-10	CXorf57	1	T_CD4+
-0.447732	3.02e-10	2.15e-08	EDDM13	1	T_CD4+
-0.824712	4.06e-08	2.57e-06	TNF	1	T_CD4+
-0.212489	5.86e-08	3.64e-06	CD8B	1	T_CD4+
0.190963	8.04e-08	4.93e-06	PDE9A	1	T_CD4+
0.482534	3.71e-06	0.00016204	CBR1	1	T_CD4+
-0.174191	6.66e-06	0.00026729	TSGA10	1	T_CD4+
-1.00011	7.33e-06	0.00028931	SMAD7	1	T_CD4+
0.493249	9.86e-06	0.00037346	GIMAP1	1	T_CD4+
1.14055	1.2e-05	0.0004417	OAS1	1	T_CD4+
0.481761	1.32e-05	0.00047757	DDX58	1	T_CD4+
-0.547202	1.34e-05	0.00048198	MT-CYB	1	T_CD4+
0.982402	1.37e-05	0.00048752	MX1	1	T_CD4+
0.759539	1.41e-05	0.00049639	DDX60	1	T_CD4+
0.650634	1.45e-05	0.0005082	HKDC1	1	T_CD4+
-0.79136	1.55e-05	0.00053525	GNAO1	1	T_CD4+
0.434585	1.63e-05	0.00055426	FAM110A	1	T_CD4+
-0.675949	1.82e-05	0.00060821	TNFAIP3	1	T_CD4+
0.571277	1.86e-05	0.00061419	TRIB3	1	T_CD4+
0.446481	2.08e-05	0.00066556	PIM1	1	T_CD4+
-0.516439	2.28e-05	0.00071516	CREM	1	T_CD4+
0.46371	2.98e-05	0.00087291	C1GALT1C1	1	T_CD4+
0.433004	3.35e-05	0.00095653	CARD8-AS1	1	T_CD4+
-0.870259	3.38e-05	0.00096246	IER5L	1	T_CD4+
0.299438	3.52e-05	0.00098855	SPSB1	1	T_CD4+
0.33118	3.54e-05	0.00098952	MRM1	1	T_CD4+
0.387117	3.79e-05	0.00104444	IFI16	1	T_CD4+
-0.572896	4.07e-05	0.00109849	PDE4D	1	T_CD4+
-0.556873	4.09e-05	0.00110103	CSRNP1	1	T_CD4+
0.41629	4.35e-05	0.00114878	CHMP5	1	T_CD4+
0.681836	5.08e-05	0.00131197	MX2	1	T_CD4+
1.0959	5.31e-05	0.00134046	USP18	1	T_CD4+
0.395878	5.84e-05	0.00144138	DTX3L	1	T_CD4+
-0.455534	6.79e-05	0.00160515	TIPARP	1	T_CD4+
-0.45198	7.66e-05	0.0017516	RAB11FIP5	1	T_CD4+
-0.655736	8.25e-05	0.00184252	CXCL16	1	T_CD4+
0.564158	0.00010367	0.00213933	TNFAIP8L2	1	T_CD4+
-0.631	0.00010474	0.00215811	TUBB2A	1	T_CD4+
-0.219466	0.00010794	0.00220372	TOX	1	T_CD4+
0.716514	0.00010952	0.00222576	HERC6	1	T_CD4+
-1.31372	0.00011035	0.00223236	PARD6G	1	T_CD4+
0.77513	0.00012266	0.00242636	PLSCR1	1	T_CD4+
-0.385971	0.00013727	0.002611	RUNX3	1	T_CD4+
-0.365492	0.00013991	0.00264627	MT-ND2	1	T_CD4+
0.84608	0.00014326	0.00269057	XAF1	1	T_CD4+
-1.16294	0.00014997	0.00276232	CES1	1	T_CD4+
0.351059	0.00016819	0.002971	SELL	1	T_CD4+
-0.789131	0.00019147	0.00331371	MAP3K8	1	T_CD4+
-0.364613	0.00019348	0.00331699	SRGN	1	T_CD4+
-0.368672	0.00021918	0.00364641	MAN2B1	1	T_CD4+
-0.626235	0.00022975	0.00377415	MVB12B	1	T_CD4+
0.49002	0.00023581	0.00382583	IFI35	1	T_CD4+
0.356971	0.00023604	0.00382583	TMEM140	1	T_CD4+
0.41019	0.00024688	0.00393014	TMEM60	1	T_CD4+
1.17017	0.00025375	0.00400136	CMPK2	1	T_CD4+
-0.555323	0.00025562	0.00401665	MLF1	1	T_CD4+
-0.491958	0.00026861	0.00413807	SERTAD3	1	T_CD4+
0.599462	0.00027066	0.00415522	AL354920.1	1	T_CD4+
-0.585183	0.00027736	0.00423874	DUSP10	1	T_CD4+
-0.374339	0.00029611	0.00443408	SBDS	1	T_CD4+
-0.581432	0.00030601	0.00455169	CCR6	1	T_CD4+
-0.359276	0.00031888	0.00468582	RCC1	1	T_CD4+
-0.440704	0.00031998	0.00469246	A1BG	1	T_CD4+
0.544884	0.0003272	0.00476608	DHX58	1	T_CD4+
-0.71258	0.00032896	0.00478137	F2R	1	T_CD4+
0.568301	0.00033911	0.00489166	PARP9	1	T_CD4+
1.58656	0.0003411	0.00491504	IFIT3	1	T_CD4+
-0.239724	0.0003447	0.00495089	AC006369.1	1	T_CD4+
-0.148181	0.00035054	0.00501329	LINC01876	1	T_CD4+
0.525446	0.00036592	0.00518329	HERC5	1	T_CD4+
0.381294	0.00038023	0.0053129	TRIM22	1	T_CD4+
-0.641255	0.00038427	0.00535689	PLEKHA5	1	T_CD4+
0.125599	0.00040655	0.0055987	ANKRD55	1	T_CD4+
-0.924824	0.00041953	0.0057245	CCL5	1	T_CD4+
0.664918	0.0004219	0.00573339	EPSTI1	1	T_CD4+
-0.350696	0.00042878	0.00580332	AL355472.1	1	T_CD4+
0.321578	0.00045227	0.00599787	MYC	1	T_CD4+
-0.714211	0.0004518	0.00599787	WHRN	1	T_CD4+
0.526862	0.00046045	0.00606017	NR2F6	1	T_CD4+
-0.429181	0.00047192	0.00617472	ZNF600	1	T_CD4+
-0.531932	0.0004749	0.00620757	MATK	1	T_CD4+
-0.509213	0.00047559	0.0062106	SEC14L2	1	T_CD4+
-0.682538	0.00049489	0.00641242	CLCF1	1	T_CD4+
-0.490617	0.00050228	0.0064706	NBL1	1	T_CD4+
-0.375456	0.00050394	0.0064858	MT-CO3	1	T_CD4+
0.409045	0.00052625	0.00666383	SAMD9	1	T_CD4+
-0.892	0.0005475	0.00686883	TLE1	1	T_CD4+
0.319544	0.00056288	0.00700825	SP100	1	T_CD4+
0.422453	0.00056608	0.00702373	LINC00467	1	T_CD4+
0.116722	0.00059865	0.00728694	ENO3	1	T_CD4+
-0.139015	0.00062508	0.00748511	FXYD1	1	T_CD4+
0.741153	0.000634	0.00754545	IRF7	1	T_CD4+
-0.37495	0.00068045	0.00792593	MT-ND4	1	T_CD4+
0.385203	0.00068216	0.00793899	LYL1	1	T_CD4+
0.448424	0.00069318	0.00803861	MYL6B	1	T_CD4+
-0.307626	0.00069248	0.00803861	MT-ND4L	1	T_CD4+
-1.26581	0.00069818	0.00807614	GNLY	1	T_CD4+
-0.338471	0.00070018	0.00809235	SLC7A5	1	T_CD4+
0.774132	0.0007679	0.0086361	ISG15	1	T_CD4+
0.368371	0.00077102	0.00866398	LINC00847	1	T_CD4+
-0.470615	0.00078085	0.00872307	IER5	1	T_CD4+
-0.749206	0.00093557	0.00997646	TPRG1	1	T_CD4+
-0.98152	0.0009818	0.010305	ZEB2	1	T_CD4+
-0.555609	0.00100654	0.010507	PPP1R15A	1	T_CD4+
-0.40342	0.00100793	0.0105133	FAM129A	1	T_CD4+
-0.49224	0.00103484	0.0107188	PHLDA2	1	T_CD4+
-0.391649	0.00108542	0.0110123	SAMSN1	1	T_CD4+
-0.364189	0.00108671	0.0110171	TCF7L2	1	T_CD4+
0.583001	0.00112085	0.0111767	PVRIG	1	T_CD4+
0.336391	0.00113904	0.0113244	PNPT1	1	T_CD4+
-1.18228	0.0012174	0.0118659	GZMH	1	T_CD4+
-1.0631	0.00125907	0.0121738	ZNF683	1	T_CD4+
-0.305759	0.00127069	0.0122684	MT-ND5	1	T_CD4+
0.64613	0.00129517	0.0124508	IFI44	1	T_CD4+
0.590744	0.00131011	0.0125224	HELZ2	1	T_CD4+
-0.629296	0.00133496	0.0127145	GADD45G	1	T_CD4+
-0.425801	0.00135806	0.0129047	ATP10D	1	T_CD4+
-0.299435	0.00151918	0.0140779	ITPKB	1	T_CD4+
0.332746	0.001615	0.0146969	PARP10	1	T_CD4+
-0.381837	0.00161697	0.0146969	ZBTB21	1	T_CD4+
-0.323371	0.00167726	0.015083	PYROXD2	1	T_CD4+
-0.286716	0.0017808	0.0157077	MT-CO1	1	T_CD4+
-0.319186	0.00191806	0.0166009	ARL4A	1	T_CD4+
-0.327174	0.00200405	0.0171302	TSC22D3	1	T_CD4+
-0.397016	0.00210666	0.0176838	NR1D1	1	T_CD4+
-1.24055	0.00223884	0.0183699	FGFBP2	1	T_CD4+
0.359743	0.0023159	0.0187999	LPAR6	1	T_CD4+
0.41138	0.00235374	0.0189663	SULT1B1	1	T_CD4+
-0.994428	0.00239637	0.0191997	FCGR3A	1	T_CD4+
-0.665229	0.00240948	0.0192701	MSC	1	T_CD4+
0.701942	0.00242215	0.0193251	ETV7	1	T_CD4+
-0.342488	0.00244088	0.0194167	SYTL3	1	T_CD4+
-0.70532	0.00245415	0.0194816	SLC4A4	1	T_CD4+
-0.529365	0.00246271	0.0195091	PHLDB2	1	T_CD4+
-0.524773	0.00246743	0.0195234	RGS1	1	T_CD4+
0.733471	0.00255598	0.0200578	ST6GALNAC3	1	T_CD4+
-0.605956	0.00259858	0.0202968	ST8SIA6	1	T_CD4+
-0.735164	0.00268676	0.0207673	GAS7	1	T_CD4+
0.742798	0.00268959	0.0207771	IFI6	1	T_CD4+
-0.762848	0.00273294	0.0209907	KLRD1	1	T_CD4+
0.381224	0.00290035	0.0219364	SPSB2	1	T_CD4+
-0.493886	0.00293327	0.0220854	GDPD5	1	T_CD4+
0.38031	0.00297697	0.0223264	NTNG2	1	T_CD4+
-1.12765	0.00304812	0.0227326	S1PR5	1	T_CD4+
-0.973797	0.00309128	0.0228871	NCAM1	1	T_CD4+
-0.306569	0.00314719	0.0231653	MT-ATP6	1	T_CD4+
-0.618179	0.00315755	0.0231866	GTF2IRD2	1	T_CD4+
-0.405563	0.00327052	0.023807	SETD7	1	T_CD4+
-0.281502	0.00328819	0.0238966	AC026979.2	1	T_CD4+
-1.04805	0.00330302	0.0239653	PDGFD	1	T_CD4+
-0.310362	0.00335896	0.0242527	LINC00265	1	T_CD4+
0.419009	0.00343471	0.0246532	SCO2	1	T_CD4+
0.361513	0.00362333	0.0255814	LY6E	1	T_CD4+
0.355507	0.00362147	0.0255814	FAM184A	1	T_CD4+
-0.564134	0.00395821	0.0274126	PHLDA1	1	T_CD4+
0.403397	0.00401005	0.0276119	SLC25A20	1	T_CD4+
-0.349989	0.00424022	0.0287965	ADCY9	1	T_CD4+
-0.517049	0.00426651	0.0288712	KLRB1	1	T_CD4+
-0.397154	0.00438525	0.0293933	C12orf75	1	T_CD4+
0.574234	0.00444652	0.0296458	SMCO4	1	T_CD4+
-0.905577	0.00452259	0.030013	CD160	1	T_CD4+
0.531981	0.00454868	0.0300783	EIF2AK2	1	T_CD4+
-0.409815	0.0046389	0.0305122	RGCC	1	T_CD4+
-0.435457	0.00471196	0.0308511	RHOC	1	T_CD4+
0.360578	0.00477218	0.0311438	MIR181A1HG	1	T_CD4+
-0.702113	0.00480499	0.0312968	AGAP1	1	T_CD4+
0.456167	0.00485555	0.0315333	DLK2	1	T_CD4+
0.277853	0.00490429	0.031758	STAT2	1	T_CD4+
0.310295	0.00491025	0.0317811	SPDL1	1	T_CD4+
0.272394	0.00492339	0.0318354	AGMAT	1	T_CD4+
-0.323389	0.00495889	0.0320117	ZNF14	1	T_CD4+
-0.995764	0.00496023	0.0320117	NKG7	1	T_CD4+
-0.693711	0.00522939	0.0332829	ITGAM	1	T_CD4+
-0.367891	0.00529368	0.0335802	LYAR	1	T_CD4+
-0.423059	0.00531664	0.0336672	EFHD2	1	T_CD4+
0.292132	0.00532356	0.0336739	GPA33	1	T_CD4+
0.371564	0.00542827	0.0340944	ICA1	1	T_CD4+
-0.369911	0.0055562	0.0346052	MYBL1	1	T_CD4+
-0.640431	0.00566985	0.0351169	CST7	1	T_CD4+
-0.302537	0.00579871	0.0356202	JAZF1	1	T_CD4+
0.525953	0.00580933	0.0356341	LINC01825	1	T_CD4+
0.906395	0.00588304	0.0359543	AC104389.4	1	T_CD4+
0.55222	0.00596167	0.0362361	PLEKHO2	1	T_CD4+
-0.552968	0.00603117	0.0365257	TGFBR3L	1	T_CD4+
-0.849084	0.00643301	0.0385059	SLAMF8	1	T_CD4+
-0.267754	0.00653111	0.0390114	CNOT6L	1	T_CD4+
0.498982	0.00654045	0.0390441	LAG3	1	T_CD4+
0.372095	0.00658439	0.0391981	STAT1	1	T_CD4+
-0.785707	0.00683744	0.0402392	IL18RAP	1	T_CD4+
-0.493264	0.00689981	0.0405379	CHN2	1	T_CD4+
-0.29196	0.00690781	0.0405671	ELL2	1	T_CD4+
-0.729111	0.00715929	0.0416597	ADRB2	1	T_CD4+
0.50635	0.00721453	0.0419264	AC010331.1	1	T_CD4+
0.293301	0.00732094	0.0422467	LCLAT1	1	T_CD4+
0.280579	0.00732336	0.0422467	PARP12	1	T_CD4+
0.344939	0.00745467	0.0427644	STRADB	1	T_CD4+
-0.416629	0.00754937	0.0431227	GAB3	1	T_CD4+
-0.510132	0.00758977	0.0432426	FCHO2	1	T_CD4+
-1.0294	0.00784321	0.0444028	CCL4L2	1	T_CD4+
-0.543185	0.00793472	0.0448242	AKR1C3	1	T_CD4+
-0.268405	0.00830545	0.0465467	ATG2A	1	T_CD4+
-0.388708	0.00841458	0.0469615	AC004854.2	1	T_CD4+
-0.261738	0.00850329	0.0473183	GLIPR1	1	T_CD4+
-0.363569	0.00863934	0.0478365	HIST1H3I	1	T_CD4+
-0.46586	0.00883811	0.0487354	ZNF365	1	T_CD4+
1.43061	7.63e-134	2.63e-131	IFI44L	1	T_CD8+
0.645819	2.18e-127	7.31e-125	IFI44	1	T_CD8+
0.611301	7.52e-121	2.38e-118	CD248	1	T_CD8+
0.43385	8.58e-20	1.02e-17	LINC00402	1	T_CD8+
0.443763	1.9e-18	2.19e-16	TMIGD2	1	T_CD8+
0.484656	2.56e-18	2.91e-16	ACTN1	1	T_CD8+
-0.477596	1e-17	1.11e-15	MSC	1	T_CD8+
-0.388519	1.26e-15	1.3e-13	SNHG9	1	T_CD8+
0.336287	2.47e-14	2.45e-12	GIMAP5	1	T_CD8+
0.348535	4.27e-09	3.47e-07	CITED4	1	T_CD8+
-0.412147	4.23e-07	2.74e-05	MVB12B	1	T_CD8+
0.604903	2.41e-06	0.00012498	GBP1	1	T_CD8+
0.479584	3.06e-06	0.00015004	SIT1	1	T_CD8+
-0.438133	3.15e-06	0.00015053	RNF125	1	T_CD8+
-0.923382	3.33e-06	0.00015883	METRNL	1	T_CD8+
-0.913407	3.74e-06	0.00017455	ZNF331	1	T_CD8+
0.683552	7.78e-06	0.00031977	DDX60	1	T_CD8+
-0.425584	8.92e-06	0.00035307	MIDN	1	T_CD8+
-0.749229	1.81e-05	0.00062953	DUSP8	1	T_CD8+
0.691689	2.11e-05	0.00071822	OAS2	1	T_CD8+
1.0565	2.14e-05	0.00072787	OAS1	1	T_CD8+
0.414125	2.17e-05	0.00073483	CHMP5	1	T_CD8+
1.82756	2.25e-05	0.00075569	IFIT1	1	T_CD8+
-0.48423	2.45e-05	0.00080833	GABARAPL1	1	T_CD8+
-0.166721	2.58e-05	0.0008296	TTC38	1	T_CD8+
1.25856	3e-05	0.00093418	AP001610.1	1	T_CD8+
-0.407116	2.99e-05	0.00093418	PDZD8	1	T_CD8+
-0.620807	3.01e-05	0.00093442	CREM	1	T_CD8+
-0.438941	3.18e-05	0.00097193	IDI1	1	T_CD8+
0.631714	4.3e-05	0.0012145	SAMD9L	1	T_CD8+
1.58597	5.01e-05	0.00136573	IFIT3	1	T_CD8+
0.970813	5.42e-05	0.00145623	MX1	1	T_CD8+
1.06854	5.77e-05	0.00151902	USP18	1	T_CD8+
0.573467	6.24e-05	0.00161753	SUSD3	1	T_CD8+
1.38088	6.62e-05	0.00169723	RSAD2	1	T_CD8+
-0.659085	6.75e-05	0.00172344	MAP3K8	1	T_CD8+
-0.568015	7.49e-05	0.00185948	MT-CYB	1	T_CD8+
0.405747	8.24e-05	0.00199052	COQ5	1	T_CD8+
0.194129	8.45e-05	0.00201814	PRKAR1B	1	T_CD8+
0.573195	8.68e-05	0.00205266	S100A11	1	T_CD8+
0.477945	8.8e-05	0.00206645	GIMAP1	1	T_CD8+
0.37681	0.00010347	0.00232728	IFI16	1	T_CD8+
-0.358455	0.00010493	0.00234651	RUNX3	1	T_CD8+
-0.438522	0.00012289	0.00263256	CEMIP2	1	T_CD8+
-0.399718	0.00012335	0.00263283	SBDS	1	T_CD8+
-0.702128	0.00013845	0.00289126	CDKN1C	1	T_CD8+
-0.548888	0.00013909	0.0028945	PDE4D	1	T_CD8+
0.567414	0.00015587	0.00314597	SPSB2	1	T_CD8+
-0.550653	0.00016824	0.00333016	DUSP2	1	T_CD8+
0.409712	0.00017307	0.00339583	TRIM22	1	T_CD8+
0.80414	0.00030225	0.00503813	IRF7	1	T_CD8+
-0.367583	0.00030451	0.00506856	MT-ND2	1	T_CD8+
0.337624	0.00031305	0.00518126	SP100	1	T_CD8+
-0.494091	0.00032811	0.005336	BCL6	1	T_CD8+
0.509474	0.00035503	0.00559919	SELL	1	T_CD8+
-0.457565	0.00036187	0.00566142	SLC7A5	1	T_CD8+
-0.333527	0.00037483	0.00580213	MT-ND1	1	T_CD8+
-0.563526	0.00039233	0.00599383	SERTAD3	1	T_CD8+
-0.706601	0.00039557	0.00599673	WHRN	1	T_CD8+
-0.387778	0.00040267	0.00605705	ITPRIP	1	T_CD8+
-0.322452	0.00041862	0.00618584	GTDC1	1	T_CD8+
0.791201	0.00045357	0.00656289	XAF1	1	T_CD8+
0.639232	0.00046913	0.00669576	MX2	1	T_CD8+
-0.328332	0.00047097	0.00671205	CNOT6L	1	T_CD8+
-0.545683	0.00047467	0.00674205	DUSP10	1	T_CD8+
0.427152	0.0004824	0.00681058	TMEM35B	1	T_CD8+
-0.344813	0.00050692	0.00712235	ETV3	1	T_CD8+
0.460011	0.00055305	0.00766035	PHF23	1	T_CD8+
0.733509	0.00055571	0.00768808	PLSCR1	1	T_CD8+
0.385426	0.0006056	0.00822301	STRADB	1	T_CD8+
-0.438791	0.00067185	0.00890579	BHLHE40	1	T_CD8+
-0.527636	0.00081872	0.0101845	DUSP5	1	T_CD8+
-0.557283	0.00083657	0.0103516	PPP1R15A	1	T_CD8+
-0.324033	0.00089592	0.0108387	MAPKAPK2	1	T_CD8+
-0.399607	0.0008987	0.0108455	ZBTB21	1	T_CD8+
0.59849	0.00095923	0.0112627	PARP9	1	T_CD8+
-0.406125	0.00098878	0.0115683	ZNF600	1	T_CD8+
-0.529193	0.00105076	0.0120951	GNAO1	1	T_CD8+
-0.365737	0.0010603	0.0121636	B4GALT4	1	T_CD8+
-0.640335	0.00108627	0.0123582	SLC1A4	1	T_CD8+
-0.23203	0.00109109	0.012401	RHOC	1	T_CD8+
0.85845	0.00110412	0.0125247	TBXA2R	1	T_CD8+
0.840354	0.00115796	0.0129193	PADI4	1	T_CD8+
-0.50222	0.00123548	0.0135429	NFKBIA	1	T_CD8+
0.503311	0.00128935	0.0139498	IFI35	1	T_CD8+
-0.311859	0.00136354	0.0144615	MT-CO1	1	T_CD8+
0.311921	0.00139093	0.01469	FAM110A	1	T_CD8+
-0.371746	0.00145171	0.0151885	MT-CO3	1	T_CD8+
-0.40715	0.001575	0.0160954	TOX	1	T_CD8+
-0.593909	0.00160345	0.0163101	RGCC	1	T_CD8+
-0.31228	0.00162959	0.0164475	MT-ND5	1	T_CD8+
0.561593	0.00173665	0.0172021	ODF3B	1	T_CD8+
0.436133	0.00176957	0.0173958	STAT1	1	T_CD8+
0.822476	0.00181934	0.0177658	IFI6	1	T_CD8+
-0.43902	0.00184828	0.0179736	HIST1H2AE	1	T_CD8+
-0.718227	0.00201487	0.0190099	GTF2IRD2	1	T_CD8+
-0.301227	0.0020309	0.0191303	MRPL10	1	T_CD8+
-0.800062	0.00204478	0.0191686	TNF	1	T_CD8+
0.322366	0.00206025	0.0192674	STAT2	1	T_CD8+
-0.370252	0.00219876	0.0201529	MT-ND4	1	T_CD8+
0.312354	0.00222086	0.0202996	ZNF253	1	T_CD8+
-0.503593	0.00224719	0.0204445	PLEKHA5	1	T_CD8+
-0.576191	0.00230302	0.0207591	HIST1H1A	1	T_CD8+
0.507946	0.00231929	0.0208005	SLC1A5	1	T_CD8+
0.283372	0.00239809	0.0212402	ACAT1	1	T_CD8+
0.322126	0.00254962	0.0221931	TESPA1	1	T_CD8+
0.442421	0.00255361	0.0221982	HERC5	1	T_CD8+
0.314204	0.00264451	0.0227073	ECH1	1	T_CD8+
-0.328817	0.00272803	0.0232319	TSC22D3	1	T_CD8+
-0.2797	0.00273889	0.0232736	MT-ND6	1	T_CD8+
0.175404	0.00288436	0.0240049	AC234582.1	1	T_CD8+
0.330982	0.00297747	0.0245733	MAGEF1	1	T_CD8+
0.351364	0.00304326	0.0248953	SAMD9	1	T_CD8+
-0.354046	0.00306941	0.0250121	RRP12	1	T_CD8+
0.304042	0.00311265	0.0252257	NMI	1	T_CD8+
-0.325958	0.00313332	0.0253361	MT-ATP6	1	T_CD8+
-0.447065	0.00335838	0.0266442	GALNT3	1	T_CD8+
-0.275034	0.00336883	0.026691	MT-CO2	1	T_CD8+
-0.292113	0.0035088	0.0274048	MT-ND4L	1	T_CD8+
-0.307799	0.00354687	0.0275795	TSPYL2	1	T_CD8+
0.481533	0.00355925	0.0276391	AC090061.1	1	T_CD8+
0.707324	0.00358132	0.0277552	ISG15	1	T_CD8+
0.399247	0.00383202	0.029092	TMEM204	1	T_CD8+
-0.434537	0.00383325	0.029092	JUND	1	T_CD8+
-0.501866	0.00387244	0.0292191	MLF1	1	T_CD8+
0.339177	0.00393963	0.0296075	BCL2L1	1	T_CD8+
-0.366785	0.00396783	0.0297092	FGFRL1	1	T_CD8+
-0.377815	0.00408887	0.0303441	RGS2	1	T_CD8+
0.30201	0.00426312	0.0312319	BST2	1	T_CD8+
0.316786	0.00437993	0.0319284	ISYNA1	1	T_CD8+
-0.332858	0.00443044	0.0322059	JUNB	1	T_CD8+
-0.401553	0.00444179	0.0322484	DUSP1	1	T_CD8+
0.566411	0.00446517	0.0323322	OASL	1	T_CD8+
-0.461489	0.00449178	0.0324705	GADD45A	1	T_CD8+
0.820151	0.00459879	0.0329393	MEOX1	1	T_CD8+
-0.356134	0.00520903	0.0354262	AC013394.1	1	T_CD8+
0.276003	0.00530172	0.0358787	CASP1	1	T_CD8+
0.118415	0.00536086	0.036165	AC023157.3	1	T_CD8+
0.246213	0.00549232	0.0368609	GNPDA1	1	T_CD8+
0.338071	0.00555435	0.0371265	FBXO6	1	T_CD8+
-0.432692	0.00581457	0.0383644	MXRA7	1	T_CD8+
0.366654	0.00590893	0.0387904	LY6E	1	T_CD8+
-0.726197	0.00608696	0.0396261	ATF3	1	T_CD8+
-0.251883	0.00624398	0.0403569	EIF3L	1	T_CD8+
0.452366	0.00628975	0.0405409	HELZ2	1	T_CD8+
-0.324757	0.00681348	0.0427588	ARID5A	1	T_CD8+
0.461527	0.00689441	0.0430414	SOCS2	1	T_CD8+
-0.314576	0.0070948	0.0438717	YES1	1	T_CD8+
-0.303072	0.00730472	0.044698	ARL4A	1	T_CD8+
0.543355	0.00752623	0.045601	PHGDH	1	T_CD8+
0.399053	0.00764352	0.0459081	CD79B	1	T_CD8+
0.91207	0.00765297	0.0459413	AC022113.2	1	T_CD8+
0.269526	0.00794318	0.0469144	IFITM1	1	T_CD8+
0.634557	0.00798755	0.0470804	FCER1G	1	T_CD8+
-0.337186	0.00799695	0.0470804	BRD1	1	T_CD8+
-0.232724	0.00815978	0.0477604	OSBPL7	1	T_CD8+
0.631187	0.00819805	0.0479017	CX3CR1	1	T_CD8+
-0.438988	0.00828227	0.0481168	HIST1H2AL	1	T_CD8+
0.263531	0.00856	0.0492929	UBE2L6	1	T_CD8+
-0.370451	0.00868389	0.0499548	MT-ND3	1	T_CD8+
0.87657	6.76e-108	3.22e-105	MX1	1	T_g_d
0.983598	6.71e-05	0.00780895	IFI6	1	T_g_d
-0.552424	0.00015606	0.0137799	MT-ND2	1	T_g_d
-0.864581	0.0003757	0.028822	JUN	1	T_g_d
1.21545	6.67e-34	2.9e-31	PECAM1	2	B_ASC_dividing
0.345294	6.98e-13	2.3e-10	BTG2	2	B_ASC_dividing
-0.298721	1.57e-10	4.53e-08	SPATC1L	2	B_ASC_dividing
0.272798	9.36e-08	2.18e-05	HIST1H2BH	2	B_ASC_dividing
0.389656	1.19e-06	0.00026404	NME1	2	B_ASC_dividing
0.269953	1.17e-05	0.00228671	HIST1H4D	2	B_ASC_dividing
-0.353527	3.5e-05	0.00642865	TRBC2	2	B_ASC_dividing
0.196099	4.97e-05	0.00895926	MAGED1	2	B_ASC_dividing
0.242852	8.92e-05	0.0154886	FCRL5	2	B_ASC_dividing
0.341346	0.00014456	0.0246544	ADAT3	2	B_ASC_dividing
1.62075	2.45e-136	6.09e-134	IGHM	2	B_ASC_IgA
1.00148	9.87e-39	1.86e-36	IFITM1	2	B_ASC_IgA
0.983898	7.78e-19	1.18e-16	ISG15	2	B_ASC_IgA
0.445147	2.58e-17	3.75e-15	BST2	2	B_ASC_IgA
-0.363604	3.04e-11	4.05e-09	LYN	2	B_ASC_IgA
-0.354091	2.67e-09	3.27e-07	PACS1	2	B_ASC_IgA
0.31407	8.17e-07	9.01e-05	ROMO1	2	B_ASC_IgA
-0.346204	1.04e-05	0.00107395	TFRC	2	B_ASC_IgA
0.322092	4.4e-05	0.00429272	SAMD9L	2	B_ASC_IgA
0.903421	5.19e-42	1.85e-39	PLEK	2	B_ASC_IgG
0.651208	3.04e-06	0.00073306	CKS1B	2	B_ASC_IgG
-0.294597	1.19e-07	3.84e-05	MIDN	2	B_CD11c
0.289605	3.27e-07	9.84e-05	MYC	2	B_CD11c
0.559222	0.00023124	0.0475193	SMARCB1	2	B_CD11c
1.02347	1.34e-107	7.94e-105	ISG15	2	B_naive
-0.288842	2.08e-07	3.77e-05	RPS17	2	B_naive
-0.257694	2.01e-06	0.00030102	ENPP4	2	B_naive
-1.0387	2.13e-06	0.0003099	GRASP	2	B_naive
0.495438	2.63e-06	0.00037599	TAP1	2	B_naive
-0.512386	7.87e-06	0.00089482	MT-CYB	2	B_naive
-0.557715	1.05e-05	0.00116359	SLC2A3	2	B_naive
-0.677519	1.26e-05	0.00126661	CD83	2	B_naive
-0.429043	0.00013374	0.00731327	CSRNP1	2	B_naive
0.836517	0.00015026	0.00770686	FBXO6	2	B_naive
-0.361323	0.00015717	0.00801494	MT-CO3	2	B_naive
1.03836	0.0001633	0.00810043	IFITM1	2	B_naive
0.524579	0.00016321	0.00810043	JPT1	2	B_naive
-0.365671	0.00024345	0.0102661	DDX21	2	B_naive
-0.480525	0.00024452	0.0102661	GPR183	2	B_naive
0.951363	0.00028083	0.0110747	PLSCR1	2	B_naive
0.651313	0.00028858	0.0111815	LAP3	2	B_naive
-0.875908	0.00033972	0.0123539	CDKN1A	2	B_naive
0.432011	0.00036811	0.0127091	CPNE5	2	B_naive
-0.537788	0.00051884	0.0158202	IER2	2	B_naive
-0.463289	0.00054816	0.0162668	BORCS5	2	B_naive
-0.474262	0.00058996	0.0172975	PRDM4	2	B_naive
-0.516775	0.00066013	0.0185359	NFKBIA	2	B_naive
-0.416071	0.00070454	0.0192943	RFTN1	2	B_naive
0.776907	0.00075669	0.0201624	MX2	2	B_naive
0.446828	0.00084737	0.0218406	SH2B2	2	B_naive
-0.412734	0.0008563	0.021896	EZR	2	B_naive
-0.745856	0.00092219	0.0228408	DUSP2	2	B_naive
0.71153	0.00105405	0.0245682	IRF7	2	B_naive
0.923569	0.0012949	0.0278168	IFI6	2	B_naive
-0.478048	0.0012952	0.0278168	JUND	2	B_naive
-0.660417	0.00129982	0.0278168	ZNF331	2	B_naive
-0.407356	0.00131262	0.0279709	HERPUD1	2	B_naive
-0.739584	0.00155249	0.030817	HIP1	2	B_naive
0.454529	0.00159822	0.0313047	TRANK1	2	B_naive
0.351014	0.00159536	0.0313047	PHF11	2	B_naive
-0.300491	0.00234642	0.0404268	MT-ATP6	2	B_naive
-0.374897	0.00236285	0.0405749	ARL4A	2	B_naive
0.392129	0.00242724	0.041156	NIT1	2	B_naive
-0.36195	0.00243165	0.041156	MMD	2	B_naive
0.433707	0.00249618	0.041735	ANXA2	2	B_naive
-0.402912	0.0025028	0.041735	ELL2	2	B_naive
-0.799969	0.0025155	0.0417978	GTF2IRD2	2	B_naive
0.678149	0.00293703	0.0464532	NMI	2	B_naive
0.414905	0.00294414	0.0464829	LY6E	2	B_naive
0.66827	0.0031281	0.0481721	EIF2AK2	2	B_naive
0.34055	0.00327428	0.0490772	RRP7A	2	B_naive
-0.435083	0.00049449	0.0330881	JUNB	2	B_non-switched_mem
-0.348862	0.0006388	0.0357071	MT-CYB	2	B_non-switched_mem
-0.257405	2.66e-12	1.1e-09	AP002387.2	2	B_switched_mem
1.06273	2.22e-06	0.00056699	MX1	2	B_switched_mem
-0.562006	8.6e-06	0.00178363	MT-CYB	2	B_switched_mem
0.444235	4.67e-05	0.00832384	TAP1	2	B_switched_mem
-0.439747	5.56e-05	0.00927044	ZFP36	2	B_switched_mem
1.20319	0.00012539	0.0165811	IFI6	2	B_switched_mem
1.09317	0.00021141	0.0228726	IFITM1	2	B_switched_mem
0.582172	0.00026937	0.0279195	LY6E	2	B_switched_mem
0.836811	0.00030743	0.0302309	OAS2	2	B_switched_mem
-0.525269	0.00033345	0.0319692	NFKBIA	2	B_switched_mem
-0.208603	0.00041676	0.038054	RHOC	2	B_switched_mem
-0.40887	0.00048388	0.0399073	MT-CO3	2	B_switched_mem
0.694611	2.63e-36	8.27e-34	OASL	2	CD14mono
1.00378	1.06e-25	2.69e-23	IFI44L	2	CD14mono
-0.41842	2.03e-21	4.35e-19	CXCL8	2	CD14mono
-0.398878	3.35e-09	4.4e-07	PHF1	2	CD14mono
-1.23221	1.14e-06	0.00010692	ARL4C	2	CD14mono
-0.694252	1.54e-06	0.0001401	PID1	2	CD14mono
-0.97437	3.43e-06	0.00027809	GRASP	2	CD14mono
-0.407332	3.8e-06	0.00030035	KANSL2	2	CD14mono
0.797453	7.19e-06	0.00050963	TNFSF10	2	CD14mono
0.728989	7.43e-06	0.00051562	CCR2	2	CD14mono
-0.453358	8.53e-06	0.00057541	TARSL2	2	CD14mono
-0.786105	8.64e-06	0.00057864	TIPARP	2	CD14mono
0.952125	1.43e-05	0.00086809	RNASE2	2	CD14mono
0.981431	2.08e-05	0.00114206	MX1	2	CD14mono
-0.93237	2.27e-05	0.0012224	RGCC	2	CD14mono
-0.531457	2.67e-05	0.00136353	A1BG	2	CD14mono
-0.7112	2.94e-05	0.00146217	HSPA5	2	CD14mono
-0.365449	3.05e-05	0.00149357	C15orf39	2	CD14mono
-1.27214	4.1e-05	0.00183775	SEMA6B	2	CD14mono
1.52946	7.58e-05	0.0029818	IFIT1	2	CD14mono
-0.665802	7.85e-05	0.00305036	TSPYL2	2	CD14mono
-0.357498	9.16e-05	0.00339365	PDE4A	2	CD14mono
-0.636496	9.17e-05	0.00339365	PPIF	2	CD14mono
-0.97524	9.1e-05	0.00339365	TNFRSF12A	2	CD14mono
0.379218	9.58e-05	0.00347868	SDHD	2	CD14mono
0.948499	0.0001031	0.00371424	CAVIN3	2	CD14mono
0.502788	0.00011074	0.00387139	NMI	2	CD14mono
0.427482	0.00011246	0.0038829	BATF	2	CD14mono
-0.408675	0.00011265	0.0038829	IRF2BP2	2	CD14mono
-0.387016	0.00011827	0.004053	TSPAN4	2	CD14mono
0.738205	0.00013538	0.00448381	SAMD9	2	CD14mono
1.02195	0.00016202	0.00501425	NEXN	2	CD14mono
0.583313	0.00016642	0.00505259	PARP9	2	CD14mono
-0.512442	0.00016633	0.00505259	CSRNP1	2	CD14mono
-0.396907	0.00017899	0.0052962	MAFB	2	CD14mono
0.706093	0.00018272	0.00537276	TMEM150B	2	CD14mono
1.28161	0.00020164	0.00571554	IFIT3	2	CD14mono
0.884172	0.00021802	0.00601731	GBP1	2	CD14mono
-0.419066	0.00021772	0.00601731	RELL1	2	CD14mono
-0.422564	0.00022184	0.00609323	ATP2B1	2	CD14mono
0.519809	0.00024019	0.00651477	SELL	2	CD14mono
-0.4656	0.00026304	0.00698062	SERTAD1	2	CD14mono
0.315821	0.00034191	0.00849298	RNF146	2	CD14mono
-0.365456	0.00035296	0.00863105	IER5	2	CD14mono
-0.424692	0.00044224	0.00991531	DPEP2	2	CD14mono
0.383554	0.00046814	0.0102881	HMGB2	2	CD14mono
-0.463409	0.00052927	0.0109796	GZF1	2	CD14mono
-0.903718	0.00057934	0.0115856	PRDM1	2	CD14mono
-0.373487	0.00064164	0.0124885	JUND	2	CD14mono
2.647	0.00064493	0.0125257	IFI27	2	CD14mono
0.399534	0.00065827	0.0126547	CITED2	2	CD14mono
-0.367482	0.0006572	0.0126547	ELMSAN1	2	CD14mono
-0.480876	0.00071658	0.0134203	INSIG1	2	CD14mono
0.310332	0.00072654	0.0135799	TNFRSF1A	2	CD14mono
0.650158	0.00074858	0.0137956	ST20	2	CD14mono
0.562039	0.00074364	0.0137956	IFI35	2	CD14mono
0.953545	0.00078727	0.0140567	IFI6	2	CD14mono
-0.299061	0.00078592	0.0140567	NUDT15	2	CD14mono
0.32921	0.00080279	0.0141637	DNTTIP1	2	CD14mono
-0.442607	0.00080789	0.0142004	CRIP1	2	CD14mono
0.658947	0.00083869	0.0146328	MCEMP1	2	CD14mono
-0.315605	0.00087097	0.0150846	RRN3	2	CD14mono
0.454115	0.00092433	0.015632	TRIM22	2	CD14mono
-0.365531	0.0009254	0.015632	PLK3	2	CD14mono
-0.471838	0.00092459	0.015632	NFKBID	2	CD14mono
0.288412	0.00097034	0.015846	TMPO	2	CD14mono
-0.701834	0.00098305	0.0159707	IER3	2	CD14mono
-0.330177	0.00111647	0.0174765	RHOF	2	CD14mono
0.687035	0.0011415	0.0176644	FPR2	2	CD14mono
0.56523	0.00114466	0.0176644	NLRC4	2	CD14mono
0.418566	0.00114531	0.0176644	DTX3L	2	CD14mono
0.272579	0.00117467	0.0179123	UGP2	2	CD14mono
1.6113	0.00118631	0.0180058	METTL7B	2	CD14mono
0.463909	0.0011853	0.0180058	NCOA7	2	CD14mono
-0.42008	0.00122943	0.0183907	NXT1	2	CD14mono
-0.469869	0.00128647	0.0189143	RALGDS	2	CD14mono
0.587595	0.00128978	0.0189335	NKG7	2	CD14mono
-0.567191	0.00130588	0.01914	VEGFA	2	CD14mono
0.294682	0.001328	0.0193143	LILRB4	2	CD14mono
-0.348058	0.0013308	0.0193253	HIF1A	2	CD14mono
0.312638	0.00134674	0.0194075	NAIP	2	CD14mono
0.429315	0.00136385	0.0195942	FAM198B-AS1	2	CD14mono
1.18117	0.00151296	0.0209988	CLU	2	CD14mono
0.425968	0.00152066	0.0210463	PLBD1	2	CD14mono
0.445711	0.00156006	0.0214032	PFKP	2	CD14mono
0.670156	0.00160453	0.0218584	EPSTI1	2	CD14mono
-0.41021	0.00175087	0.0230817	TUBB6	2	CD14mono
1.11766	0.00181332	0.0235432	LGALS3BP	2	CD14mono
-0.275379	0.00184541	0.0238614	POLE3	2	CD14mono
-0.315363	0.00206638	0.0256639	ADGRE2	2	CD14mono
1.26561	0.00226111	0.0270846	USP18	2	CD14mono
-0.591435	0.00228143	0.0271557	CDKN1C	2	CD14mono
0.627788	0.00243795	0.0282604	LY6E	2	CD14mono
-0.536855	0.00246209	0.0283757	HBEGF	2	CD14mono
-0.289585	0.0026481	0.0297456	RPS3A	2	CD14mono
-0.556897	0.00264453	0.0297456	NAB2	2	CD14mono
0.318673	0.00281731	0.0309038	COA6	2	CD14mono
0.740988	0.00286424	0.0312549	IFITM3	2	CD14mono
0.534667	0.00310173	0.0329699	DDX60	2	CD14mono
0.311667	0.00312273	0.0330647	FAM198B	2	CD14mono
0.56864	0.00313536	0.0331081	B3GNT8	2	CD14mono
0.268768	0.00321227	0.0336521	AGGF1	2	CD14mono
-0.371856	0.00323024	0.0338029	RAB11FIP4	2	CD14mono
0.921282	0.00332875	0.0345354	SLC39A8	2	CD14mono
-0.321735	0.00333004	0.0345354	FUOM	2	CD14mono
0.297716	0.00334846	0.0346178	ISCA2	2	CD14mono
-0.650655	0.00338218	0.034814	LEKR1	2	CD14mono
0.488984	0.00355812	0.0358432	KCNE1	2	CD14mono
-0.440314	0.00393243	0.0382662	PHLDA2	2	CD14mono
0.24623	0.00401822	0.0387972	CMC1	2	CD14mono
-0.941005	0.00401109	0.0387972	G0S2	2	CD14mono
0.58207	0.00419488	0.0399954	IFI44	2	CD14mono
-0.612678	0.00455381	0.0424318	ZDHHC1	2	CD14mono
-0.438061	0.00470028	0.0434109	AC024909.2	2	CD14mono
-0.39614	0.00481853	0.0442003	HLA-DPB1	2	CD14mono
0.490493	0.00485551	0.0443947	MX2	2	CD14mono
0.74708	0.00501607	0.0453848	MT1E	2	CD14mono
0.397832	0.00514595	0.0459995	CUL1	2	CD14mono
0.795503	0.0053147	0.0469815	ISG15	2	CD14mono
-0.285685	0.00532082	0.0469815	ALDH2	2	CD14mono
0.404258	0.00554788	0.0485119	STAT1	2	CD14mono
-0.502359	0.00555068	0.0485119	LMNA	2	CD14mono
0.651185	7.63e-16	2.38e-13	HERC5	2	CD16mono
0.497731	1.19e-13	3.37e-11	OAS2	2	CD16mono
-0.334617	1.08e-06	0.00016574	AFDN	2	CD16mono
1.03499	1.14e-06	0.00017236	TNFSF10	2	CD16mono
1.30462	5.61e-06	0.00071225	FCGR1A	2	CD16mono
-1.6987	1.45e-05	0.00169513	PTGES	2	CD16mono
0.682456	1.67e-05	0.00190044	TAP1	2	CD16mono
1.02679	1.75e-05	0.00196628	IFITM1	2	CD16mono
0.60616	2.51e-05	0.00270934	CX3CR1	2	CD16mono
0.736642	2.58e-05	0.00275406	C3AR1	2	CD16mono
0.767352	6.18e-05	0.00546547	XAF1	2	CD16mono
0.95981	6.51e-05	0.00570415	MX1	2	CD16mono
0.531227	9.45e-05	0.00778598	NMI	2	CD16mono
-0.377149	0.00023629	0.0148968	FOXO1	2	CD16mono
0.467056	0.00029251	0.017075	GRN	2	CD16mono
-0.315941	0.00031277	0.0177836	CIRBP	2	CD16mono
1.04489	0.00032989	0.0179921	TCN2	2	CD16mono
1.04273	0.00033083	0.0179921	IFIT3	2	CD16mono
1.03552	0.00036943	0.0190279	ISG15	2	CD16mono
-0.214844	0.00044054	0.0214298	RPS10	2	CD16mono
-0.4681	0.00043868	0.0214298	STK32C	2	CD16mono
1.45147	0.00052381	0.0245986	RSAD2	2	CD16mono
0.830292	0.00059174	0.0266653	ADM	2	CD16mono
0.556319	0.00060168	0.0267542	STAT1	2	CD16mono
0.692055	0.00070048	0.0297708	SLAMF7	2	CD16mono
0.740756	0.00075614	0.03123	DDX58	2	CD16mono
0.469812	0.00102796	0.0377304	FPR1	2	CD16mono
0.42795	0.00110032	0.0391642	SMCO4	2	CD16mono
0.837633	0.00128386	0.0437731	GBP5	2	CD16mono
-0.349036	0.00135045	0.0454099	HERPUD1	2	CD16mono
0.35677	0.00138969	0.0462666	NAGK	2	CD16mono
0.829682	0.00143572	0.0473243	ISG20	2	CD16mono
0.41304	0.00145389	0.0473243	TNFSF13B	2	CD16mono
1.31217	0.00153059	0.0492716	RNASE6	2	CD16mono
-0.542265	1.59e-07	0.00085609	PIM3	2	DC1
-1.46715	1.77e-81	1.57e-78	HLA-DQA2	2	DC2
0.513168	1.81e-14	1.03e-11	IFITM1	2	DC2
-0.857462	0.00022591	0.048813	CD52	2	DC3
0.950738	8.46e-41	7.54e-38	KCNMB4	2	HSPC
-0.525678	6.98e-36	6.84e-33	CFDP1	2	MAIT
0.659562	0.00011431	0.0183111	GIMAP7	2	MAIT
-0.585382	0.000284	0.0290978	RNF125	2	MAIT
0.634682	0.00043218	0.037598	TMIGD2	2	MAIT
-0.467154	0.00050211	0.040985	FTH1	2	MAIT
0.636658	1.13e-37	2.54e-35	TYMP	2	NK
0.363302	4.57e-19	6.42e-17	HIST1H2AC	2	NK
-0.383632	1.15e-15	1.43e-13	CITED4	2	NK
2.62255	2.38e-08	1.86e-06	IFIT1	2	NK
-1.03654	3.8e-08	2.78e-06	NFKBIZ	2	NK
0.565366	4.47e-08	3.18e-06	PTPN6	2	NK
2.15636	5.12e-08	3.62e-06	IFI44L	2	NK
0.902943	5.89e-08	3.93e-06	OAS2	2	NK
1.72099	1.22e-07	7.44e-06	IFIT3	2	NK
0.614832	2.27e-07	1.23e-05	DTX3L	2	NK
1.35094	5.65e-07	2.72e-05	MX1	2	NK
-1.25478	5.65e-07	2.72e-05	ZNF331	2	NK
-0.50475	7.26e-07	3.26e-05	AC016831.7	2	NK
-0.564527	8.3e-07	3.6e-05	FAM177A1	2	NK
0.463589	1.63e-06	6.17e-05	EOMES	2	NK
0.592823	1.97e-06	7.29e-05	PRDX3	2	NK
0.506629	2.39e-06	8.47e-05	CHMP5	2	NK
-0.508984	2.95e-06	0.00010007	BHLHE40	2	NK
1.58588	3.26e-06	0.00010775	RSAD2	2	NK
-0.475734	3.24e-06	0.00010775	H2AFJ	2	NK
-1.05433	4.98e-06	0.00015091	AC245014.3	2	NK
1.26904	5.94e-06	0.00017446	CMPK2	2	NK
-0.55001	5.98e-06	0.00017518	AL118516.1	2	NK
0.449283	8.1e-06	0.00021995	TRIM22	2	NK
0.822672	8.35e-06	0.00022445	XAF1	2	NK
0.484832	8.64e-06	0.00022993	PIM1	2	NK
0.806021	9.45e-06	0.00024589	EPSTI1	2	NK
-0.593146	1.04e-05	0.00026306	MT-CYB	2	NK
0.877066	1.08e-05	0.00026947	OASL	2	NK
2.2303	1.16e-05	0.00028354	IFI27	2	NK
0.454707	1.49e-05	0.00033673	GIMAP7	2	NK
0.930292	1.59e-05	0.00035648	MX2	2	NK
1.25073	1.63e-05	0.00036263	IFI6	2	NK
-0.412546	1.81e-05	0.00039335	VPS37B	2	NK
0.520075	1.83e-05	0.00039563	SH2D3C	2	NK
0.458619	2.25e-05	0.00046723	LGALS1	2	NK
-0.74383	2.38e-05	0.00048313	ZNF571	2	NK
-0.601006	2.41e-05	0.00048564	PDE4D	2	NK
0.829045	2.91e-05	0.00056094	PLSCR1	2	NK
-0.94374	3.07e-05	0.00058123	JUN	2	NK
-0.500787	3.2e-05	0.00059339	AC012615.1	2	NK
-0.827569	4.31e-05	0.00074648	PHLDA1	2	NK
0.841028	5.07e-05	0.00084069	IRF7	2	NK
0.318512	5.26e-05	0.0008592	TIGIT	2	NK
0.765074	6.66e-05	0.0010379	DHX58	2	NK
-1.50244	7.45e-05	0.00112911	EGR1	2	NK
-0.446743	8.71e-05	0.00127948	CLEC11A	2	NK
0.462522	9.88e-05	0.00142239	PNPT1	2	NK
-0.546904	0.0001003	0.0014398	ENC1	2	NK
0.489454	0.00011448	0.00159351	LY6E	2	NK
0.945382	0.00013137	0.00178776	USP18	2	NK
0.645416	0.0001324	0.00179487	ACTA2	2	NK
-0.635113	0.00014735	0.00194813	AC007952.4	2	NK
0.375634	0.00015107	0.00198975	BST2	2	NK
-0.777744	0.00015581	0.00203187	ATF3	2	NK
-0.852795	0.00016734	0.00215477	AF213884.3	2	NK
0.534725	0.00017684	0.00224236	STAT1	2	NK
0.555714	0.00020657	0.00252806	WARS	2	NK
0.151756	0.00024301	0.00284508	KCNQ5	2	NK
-0.933367	0.00025149	0.00292485	PDE4B	2	NK
-0.513538	0.0002623	0.00301726	ATP2B1-AS1	2	NK
-0.435383	0.000295	0.00329283	LMNB1	2	NK
-0.40209	0.00032401	0.00352694	YES1	2	NK
-0.469499	0.00033054	0.0035685	SPOCK2	2	NK
1.10033	0.00033339	0.00359561	OAS3	2	NK
0.576433	0.00034524	0.00367823	HERC5	2	NK
-1.25732	0.00034957	0.00370569	NR4A1	2	NK
0.339563	0.00035343	0.003739	TRDC	2	NK
-0.806143	0.00037609	0.00390813	RGS1	2	NK
0.366662	0.00037692	0.00391136	SLC25A20	2	NK
0.331046	0.00038503	0.00396173	ALOX5AP	2	NK
-0.304157	0.00038809	0.00398175	GKAP1	2	NK
0.377915	0.00042224	0.00424536	LAP3	2	NK
-0.373641	0.00043929	0.00437096	MT-CO3	2	NK
1.32087	0.00045619	0.00447982	ERICH3	2	NK
-0.399672	0.00047277	0.00460404	PLEKHO1	2	NK
-0.620956	0.00050116	0.00483582	IFNGR1	2	NK
0.655498	0.00056244	0.00528205	SPATS2L	2	NK
0.398038	0.00060931	0.00558774	PARP12	2	NK
0.77651	0.00061368	0.00560005	ISG15	2	NK
0.643989	0.00061339	0.00560005	EIF2AK2	2	NK
0.326015	0.00070838	0.00619434	ORAI3	2	NK
0.308517	0.00072057	0.00627492	SLC25A24	2	NK
-0.322112	0.00073825	0.00640246	MT-ND4L	2	NK
-0.365336	0.00078329	0.00669933	SNAI3	2	NK
0.433391	0.00078436	0.00670302	LFNG	2	NK
-0.335783	0.00079029	0.00673725	TFRC	2	NK
0.951912	0.00079868	0.00675418	MKI67	2	NK
-0.383617	0.00079847	0.00675418	IRF8	2	NK
-0.479381	0.00081147	0.00682948	BCL3	2	NK
-0.370071	0.0008979	0.00736851	RCC1	2	NK
0.446599	0.00090122	0.00737851	UBASH3B	2	NK
0.461956	0.00101927	0.00811793	CD38	2	NK
-0.141505	0.00103278	0.00819458	ACOT2	2	NK
-0.541758	0.00104704	0.00824245	CXCR4	2	NK
-0.727584	0.00106859	0.00835605	HHEX	2	NK
0.462913	0.00124285	0.00946374	PHF23	2	NK
-0.321894	0.00126611	0.00959625	KLF6	2	NK
-0.811805	0.00139715	0.0103022	AC103591.3	2	NK
-0.334051	0.00143115	0.0105161	MT-CO1	2	NK
-0.707634	0.00159578	0.0114855	ZDBF2	2	NK
-0.352714	0.00161298	0.0115714	MTFP1	2	NK
0.359388	0.00171257	0.0120624	FASLG	2	NK
0.308336	0.00174052	0.0122391	ECH1	2	NK
0.340848	0.00175726	0.012336	LRWD1	2	NK
0.314119	0.00183273	0.0127133	PYCR2	2	NK
-0.362169	0.00212934	0.0142456	DBNDD2	2	NK
-0.592052	0.00216186	0.0144266	GNAQ	2	NK
0.584821	0.00218006	0.0145119	ODF3B	2	NK
-0.72764	0.00223766	0.0147826	WHRN	2	NK
-0.289305	0.00224897	0.0148109	CRCP	2	NK
-0.495017	0.00225453	0.0148382	PMAIP1	2	NK
0.186305	0.00238941	0.0155321	HIST1H2BK	2	NK
-0.276315	0.00249334	0.0160529	MT-CO2	2	NK
-0.35379	0.00250451	0.0161013	MT-ND4	2	NK
-0.347675	0.00277964	0.0174548	LATS2	2	NK
-0.700163	0.00313098	0.0192256	AREG	2	NK
-0.319058	0.00324847	0.0197971	CBX7	2	NK
0.320095	0.00384669	0.0223566	DYNC1I2	2	NK
-0.317061	0.00388021	0.0225266	MT-ATP6	2	NK
-0.289809	0.00398975	0.0230028	MT-ND5	2	NK
0.339	0.00448315	0.0251538	GPD2	2	NK
0.336897	0.00461615	0.0257201	DDX60L	2	NK
0.244199	0.00478177	0.0264294	MGME1	2	NK
-0.268554	0.00486836	0.0268154	BEX4	2	NK
-0.281811	0.00497725	0.0272811	C16orf87	2	NK
0.685249	0.00512973	0.0278618	PHLDA3	2	NK
-0.4867	0.00527792	0.0284032	IER5L	2	NK
-0.47964	0.00535129	0.0286809	DHRS11	2	NK
-0.235058	0.00539683	0.0288158	CTSF	2	NK
-0.263784	0.00551862	0.0292209	PRR7	2	NK
-0.307506	0.00558834	0.0294128	AC124016.1	2	NK
-0.254175	0.00564474	0.0296208	RBM34	2	NK
-0.397345	0.0057894	0.0301307	ZNF749	2	NK
-0.290948	0.00588954	0.030376	TSNARE1	2	NK
-0.334784	0.00600093	0.0307997	Z93930.2	2	NK
0.261477	0.00613137	0.031256	MRPL15	2	NK
0.340282	0.00621851	0.0315596	MT1F	2	NK
0.356684	0.00635637	0.0320494	IFIH1	2	NK
0.585785	0.00649884	0.0325777	GPR25	2	NK
0.347793	0.00657381	0.0328441	IFIT5	2	NK
0.988409	0.00674919	0.0334586	DAPK1	2	NK
-0.374437	0.00679248	0.0335863	MT-ND3	2	NK
0.319885	0.0068391	0.0337851	TRIM35	2	NK
0.255488	0.00690753	0.0340711	MT1X	2	NK
-0.24606	0.00727998	0.0353336	PHLDB2	2	NK
-0.562231	0.00745807	0.0359825	A1BG	2	NK
-0.44708	0.00750135	0.0361251	IFNG	2	NK
-0.314261	0.00791723	0.0377142	IFT122	2	NK
0.459585	0.00802217	0.0379908	ZNF578	2	NK
0.245261	0.00807749	0.0380987	CISD1	2	NK
-0.259838	0.00827818	0.0387332	SUPV3L1	2	NK
-0.360033	0.00968168	0.0437086	BEX2	2	NK
0.288918	0.00973584	0.0439035	BARD1	2	NK
-0.414111	0.00994097	0.0447068	TCF7	2	NK
-0.357135	0.010088	0.0451475	BRD1	2	NK
-0.571447	0.0101504	0.0453399	KRT2	2	NK
0.424347	0.010335	0.0460224	MRPL23	2	NK
-0.245143	0.010824	0.0474625	ZNF10	2	NK
-0.404755	0.0109362	0.0477822	ITGA6	2	NK
0.272243	0.0110665	0.0482646	PTPRN2	2	NK
0.241431	0.0110875	0.0483162	UCP2	2	NK
0.23921	5.07e-12	1.28e-09	AL662844.4	2	NK_CD56_bright
0.30836	1.37e-06	0.00023905	HVCN1	2	NK_CD56_bright
-0.897694	1.57e-05	0.00198204	ZNF331	2	NK_CD56_bright
0.527171	2.68e-05	0.00268112	LY6E	2	NK_CD56_bright
-0.700438	7.94e-05	0.00634972	IFNGR1	2	NK_CD56_bright
-0.709491	0.0001	0.007471	PPP1R15A	2	NK_CD56_bright
-0.387159	0.00022244	0.0137515	SBDS	2	NK_CD56_bright
-0.19278	0.00027191	0.0152532	RPL36A	2	NK_CD56_bright
0.556074	0.00031794	0.0165595	ORAI3	2	NK_CD56_bright
-0.349154	0.00059478	0.0253222	MT-CYB	2	NK_CD56_bright
-0.590358	0.00075015	0.0288154	JUND	2	NK_CD56_bright
-0.387901	0.00088203	0.0325844	FAM177A1	2	NK_CD56_bright
1.17257	0.00140214	0.045194	IFI44L	2	NK_CD56_bright
0.548002	1.42e-28	1.08e-25	TRDC	2	NKT
-0.688825	6.38e-30	2.79e-27	NRROS	2	pDC
0.3348	1.73e-13	5.79e-11	REXO2	2	pDC
0.353273	2.91e-12	7.52e-10	DEF6	2	pDC
0.229521	1.1e-07	2.32e-05	PRKCD	2	pDC
-0.36454	1.85e-14	3.06e-12	MINCR	2	T_CD4_CM
-0.331557	7.21e-08	7.97e-06	SPINT1-AS1	2	T_CD4_CM
-0.436833	2.39e-07	2.44e-05	NELL2	2	T_CD4_CM
0.642149	5.91e-07	5.19e-05	GBP1	2	T_CD4_CM
-0.783365	9.29e-07	7.55e-05	ZNF331	2	T_CD4_CM
0.738502	2.11e-06	0.00015209	OAS2	2	T_CD4_CM
-0.559251	3.41e-06	0.00022052	WNT7A	2	T_CD4_CM
-0.49905	5.29e-06	0.00030617	MSC	2	T_CD4_CM
0.505598	9.76e-06	0.00048373	PRDX3	2	T_CD4_CM
1.80864	1.59e-05	0.00068907	IFIT1	2	T_CD4_CM
0.769817	1.65e-05	0.00071181	DDX60	2	T_CD4_CM
-0.541775	2.03e-05	0.00081522	MT-CYB	2	T_CD4_CM
0.714091	2.26e-05	0.00087119	SAMD9L	2	T_CD4_CM
-0.515669	2.69e-05	0.0009794	A1BG	2	T_CD4_CM
0.661556	3.72e-05	0.00124368	RTP4	2	T_CD4_CM
1.1256	3.94e-05	0.0012619	USP18	2	T_CD4_CM
0.940522	4.82e-05	0.00144257	MX1	2	T_CD4_CM
-0.373188	5.18e-05	0.00149826	RPS3A	2	T_CD4_CM
0.836904	5.22e-05	0.00150415	PLSCR1	2	T_CD4_CM
0.614157	5.58e-05	0.00157356	PARP9	2	T_CD4_CM
0.390899	6.22e-05	0.00170016	DTX3L	2	T_CD4_CM
-0.555087	6.59e-05	0.0017605	TNFAIP3	2	T_CD4_CM
0.561198	6.93e-05	0.0018347	IFI35	2	T_CD4_CM
0.67346	7.79e-05	0.00199609	MX2	2	T_CD4_CM
-0.40489	7.93e-05	0.00202182	SBDS	2	T_CD4_CM
0.375772	9.94e-05	0.00237526	ZNF593	2	T_CD4_CM
-0.377223	0.0001043	0.00244813	MT-ND2	2	T_CD4_CM
0.187301	0.000123	0.00275183	METTL2B	2	T_CD4_CM
0.131949	0.00013536	0.00293502	AC006504.5	2	T_CD4_CM
-0.488026	0.00013761	0.00295396	CSRNP1	2	T_CD4_CM
0.401044	0.00014762	0.00309958	TMEM35B	2	T_CD4_CM
0.77643	0.00014887	0.00310383	PVRIG	2	T_CD4_CM
0.83575	0.00015558	0.0031803	XAF1	2	T_CD4_CM
0.672313	0.00016015	0.00323736	HERC6	2	T_CD4_CM
0.58694	0.0001989	0.00376593	ODF3B	2	T_CD4_CM
-0.586514	0.00020893	0.00388492	TUBB2A	2	T_CD4_CM
0.826069	0.00023894	0.00430566	PTMS	2	T_CD4_CM
0.339861	0.00025276	0.00443444	SP100	2	T_CD4_CM
0.360575	0.00025562	0.00445172	UBE2L6	2	T_CD4_CM
-0.353743	0.00026413	0.00454691	CXCR4	2	T_CD4_CM
1.2281	0.00027166	0.00464316	OTOF	2	T_CD4_CM
0.812157	0.00029294	0.00487423	CD38	2	T_CD4_CM
0.377213	0.00029995	0.00494282	PIM1	2	T_CD4_CM
-0.444582	0.00032973	0.00525942	PDE4D	2	T_CD4_CM
0.86414	0.0003526	0.00547787	ISG15	2	T_CD4_CM
0.414393	0.00041622	0.00612389	SAMD9	2	T_CD4_CM
-0.532153	0.00043586	0.00636574	NBL1	2	T_CD4_CM
0.530967	0.00043976	0.00641488	TYMP	2	T_CD4_CM
-0.36198	0.00044728	0.00648553	ZFP36	2	T_CD4_CM
-0.36604	0.00045128	0.00652712	PLCH2	2	T_CD4_CM
-0.456144	0.00046748	0.00668943	ARID5A	2	T_CD4_CM
0.361131	0.00053019	0.00724741	PARP10	2	T_CD4_CM
0.645972	0.000543	0.00737188	HELZ2	2	T_CD4_CM
0.405398	0.00060725	0.00794619	TRIM25	2	T_CD4_CM
-0.351376	0.00061637	0.00800411	RCC1	2	T_CD4_CM
-0.32872	0.00064461	0.00825421	MT-ND4L	2	T_CD4_CM
-0.364792	0.00071184	0.00884952	MT-CO3	2	T_CD4_CM
0.430882	0.00072931	0.00901977	LY6E	2	T_CD4_CM
0.427998	0.00076457	0.00934933	FBXO6	2	T_CD4_CM
-0.374988	0.00093955	0.0108035	MT-ND4	2	T_CD4_CM
1.10276	0.00094177	0.0108076	CMPK2	2	T_CD4_CM
0.676215	0.0009673	0.0109435	IRF7	2	T_CD4_CM
0.405212	0.00098111	0.0110578	CXCR3	2	T_CD4_CM
-0.48586	0.00103634	0.0114853	AC136475.1	2	T_CD4_CM
0.498998	0.00105142	0.0115559	HERC5	2	T_CD4_CM
0.322801	0.00109988	0.0120002	ECH1	2	T_CD4_CM
-0.433405	0.00111184	0.0120865	SETD7	2	T_CD4_CM
-0.505509	0.00118308	0.0126199	PPP1R15A	2	T_CD4_CM
0.334667	0.00118484	0.0126274	TRIM22	2	T_CD4_CM
0.653311	0.0013965	0.0142389	AP005329.3	2	T_CD4_CM
0.314671	0.00140134	0.0142484	ALAS1	2	T_CD4_CM
-0.299353	0.00159241	0.0155811	RPL39	2	T_CD4_CM
0.818786	0.00161718	0.0156817	IFI6	2	T_CD4_CM
-0.314641	0.00162899	0.0157041	AC026979.2	2	T_CD4_CM
-0.687994	0.00177433	0.0167573	GTF2IRD2	2	T_CD4_CM
0.297557	0.00181305	0.0170824	PARP14	2	T_CD4_CM
-0.844628	0.00184592	0.0173059	NR4A1	2	T_CD4_CM
-0.400641	0.0018766	0.0174881	DDIT3	2	T_CD4_CM
-0.301841	0.00189422	0.0175701	GLUL	2	T_CD4_CM
0.478262	0.00190486	0.017614	NR2F6	2	T_CD4_CM
-0.491336	0.00192759	0.0177555	CLEC11A	2	T_CD4_CM
-0.834073	0.00224677	0.0195673	HIST2H2AA4	2	T_CD4_CM
-0.317342	0.00229746	0.0198974	TSC22D3	2	T_CD4_CM
0.363491	0.00230747	0.0199435	LAP3	2	T_CD4_CM
-0.276253	0.00250452	0.0208949	RPL37	2	T_CD4_CM
0.787949	0.00265646	0.0217226	PLEKHO2	2	T_CD4_CM
-0.296295	0.0029928	0.0236684	MT-ND5	2	T_CD4_CM
-0.161876	0.00302043	0.0238061	FAM241A	2	T_CD4_CM
-0.392673	0.00313558	0.0244842	GADD45A	2	T_CD4_CM
-0.110031	0.00331028	0.0254114	CFAP20	2	T_CD4_CM
-0.323725	0.00330862	0.0254114	HIST1H2AE	2	T_CD4_CM
0.375944	0.00341117	0.0259245	IFIH1	2	T_CD4_CM
-0.522171	0.00343295	0.0259908	CXCL16	2	T_CD4_CM
-0.286839	0.00350319	0.0263013	AC124016.1	2	T_CD4_CM
-0.289754	0.00361038	0.0267908	RPS27	2	T_CD4_CM
0.634174	0.00372058	0.027333	CORO1C	2	T_CD4_CM
-0.267691	0.00372234	0.027333	SRGN	2	T_CD4_CM
-0.306421	0.00380082	0.0276712	IL23A	2	T_CD4_CM
-0.753048	0.00420128	0.0296349	TLE1	2	T_CD4_CM
0.581984	0.0044251	0.0307447	SMCO4	2	T_CD4_CM
0.365981	0.0044263	0.0307447	ZBP1	2	T_CD4_CM
-0.363726	0.00465307	0.0320004	WDR86	2	T_CD4_CM
-0.698184	0.00484933	0.0327686	CES1	2	T_CD4_CM
0.449697	0.00493596	0.0331738	DHX58	2	T_CD4_CM
0.429584	0.00504448	0.033612	MED18	2	T_CD4_CM
-0.294359	0.00527816	0.034858	MT-ATP6	2	T_CD4_CM
0.736698	0.00528905	0.0349053	HAVCR2	2	T_CD4_CM
-0.405901	0.00538055	0.0352721	JUND	2	T_CD4_CM
-0.256825	0.00564673	0.0365447	RPL37A	2	T_CD4_CM
-0.344761	0.00579096	0.0371162	ZNF600	2	T_CD4_CM
0.49783	0.00603891	0.0381975	MT2A	2	T_CD4_CM
0.2844	0.00605458	0.0382518	BST2	2	T_CD4_CM
-0.414943	0.00626424	0.0392237	GDPD5	2	T_CD4_CM
0.380002	0.00664975	0.0409086	STAT1	2	T_CD4_CM
0.309903	0.00676538	0.0414471	TMEM140	2	T_CD4_CM
-0.45357	0.00679596	0.0415514	TTC39C-AS1	2	T_CD4_CM
0.382324	0.00695788	0.0422602	EVA1B	2	T_CD4_CM
-0.283842	0.00697744	0.042349	ACSM3	2	T_CD4_CM
-0.294325	0.00699605	0.0423798	BTG3	2	T_CD4_CM
0.378134	0.00743969	0.0441321	LINC00467	2	T_CD4_CM
0.365137	0.00787925	0.0459411	EGLN2	2	T_CD4_CM
-0.341146	0.00790197	0.0460063	CAMK2N1	2	T_CD4_CM
-0.357219	0.0082519	0.047534	CXorf57	2	T_CD4_CM
-0.510445	0.00839338	0.0481169	METRNL	2	T_CD4_CM
-0.270326	0.00843961	0.0483	RPS21	2	T_CD4_CM
0.591394	0.00859408	0.0489854	ACTL10	2	T_CD4_CM
0.266902	0.00870438	0.0493719	CNP	2	T_CD4_CM
-0.360842	0.00877862	0.049629	KLRB1	2	T_CD4_CM
0.815875	7.61e-37	1.72e-34	SELL	2	T_CD4_CTL
0.364851	4.89e-15	7.85e-13	RCAN3	2	T_CD4_CTL
0.364506	7.89e-15	1.24e-12	LDLR	2	T_CD4_CTL
0.350539	2.2e-08	2.82e-06	KDSR	2	T_CD4_CTL
-0.49742	4.88e-08	6.08e-06	GDPD5	2	T_CD4_CTL
2.19923	5.47e-06	0.00051017	IFIT1	2	T_CD4_CTL
0.598928	6.6e-06	0.00059793	PIM1	2	T_CD4_CTL
-0.767432	9.83e-06	0.00083666	MAP3K8	2	T_CD4_CTL
-0.632563	1.09e-05	0.00090228	MT-CYB	2	T_CD4_CTL
-0.419397	1.11e-05	0.00090569	MT-ND6	2	T_CD4_CTL
-0.982156	1.5e-05	0.00116097	METRNL	2	T_CD4_CTL
-0.647908	2.24e-05	0.00158344	F2R	2	T_CD4_CTL
1.70163	3.69e-05	0.00229592	IFI44L	2	T_CD4_CTL
1.16286	4.19e-05	0.00249474	MX1	2	T_CD4_CTL
-0.459155	6.59e-05	0.00354525	MT-CO3	2	T_CD4_CTL
0.688163	6.67e-05	0.00356275	TYMP	2	T_CD4_CTL
-0.38158	7.1e-05	0.00372524	HSPA5	2	T_CD4_CTL
-0.423976	7.33e-05	0.0037972	MT-ND5	2	T_CD4_CTL
-0.382134	7.52e-05	0.0038723	MT-CO1	2	T_CD4_CTL
-0.480031	7.84e-05	0.00398444	MT-ND4	2	T_CD4_CTL
-0.176759	8.6e-05	0.00429453	CTSZ	2	T_CD4_CTL
0.613202	0.00010653	0.00496211	IFI35	2	T_CD4_CTL
-0.421247	0.00012667	0.00567855	CNOT6L	2	T_CD4_CTL
-0.496722	0.00013802	0.0058996	BHLHE40	2	T_CD4_CTL
-0.438992	0.00019058	0.00746034	MT-ATP6	2	T_CD4_CTL
0.934942	0.00024144	0.00889659	ISG15	2	T_CD4_CTL
-0.249773	0.00028421	0.00999906	MOAP1	2	T_CD4_CTL
-0.850255	0.00032856	0.0112276	SMAD7	2	T_CD4_CTL
0.71604	0.00033519	0.0112695	EPSTI1	2	T_CD4_CTL
-1.00893	0.00033396	0.0112695	IER5L	2	T_CD4_CTL
-0.382418	0.00035751	0.0117359	MT-ND4L	2	T_CD4_CTL
0.832012	0.00036994	0.0119558	IRF7	2	T_CD4_CTL
0.584852	0.00039251	0.0123576	SAMD9L	2	T_CD4_CTL
-0.920265	0.00039184	0.0123576	TNF	2	T_CD4_CTL
-0.793676	0.00042129	0.0130099	PYROXD2	2	T_CD4_CTL
0.318947	0.00044091	0.0134664	ILK	2	T_CD4_CTL
0.524771	0.00045651	0.0137242	CBR1	2	T_CD4_CTL
-0.387498	0.00047237	0.0138314	IDI1	2	T_CD4_CTL
-0.854422	0.00047551	0.0138314	PROK2	2	T_CD4_CTL
-0.550831	0.00052436	0.0147707	PPP1R15A	2	T_CD4_CTL
-0.605546	0.00052905	0.0147849	PLEKHA5	2	T_CD4_CTL
0.78857	0.00060543	0.0158745	SOCS3	2	T_CD4_CTL
-0.890481	0.00062734	0.0161444	FCGR3A	2	T_CD4_CTL
0.381526	0.00068053	0.0171449	MPDU1	2	T_CD4_CTL
0.798223	0.00074716	0.0183771	ODF3B	2	T_CD4_CTL
0.673974	0.00080986	0.0191836	IFI44	2	T_CD4_CTL
1.4841	0.00107686	0.0235665	RSAD2	2	T_CD4_CTL
-0.698774	0.00108775	0.0236775	MXRA7	2	T_CD4_CTL
0.328477	0.00113233	0.0242708	UBE2L6	2	T_CD4_CTL
0.885143	0.00122603	0.0253887	BEX3	2	T_CD4_CTL
0.359191	0.0012332	0.0253887	UBASH3A	2	T_CD4_CTL
-0.357498	0.0013395	0.0265163	LYAR	2	T_CD4_CTL
0.707991	0.00144293	0.0277216	TNFAIP8L2	2	T_CD4_CTL
0.46815	0.0015438	0.0288478	ZNF101	2	T_CD4_CTL
0.2868	0.00156151	0.0289976	SP110	2	T_CD4_CTL
0.313384	0.00156629	0.0290217	CCDC22	2	T_CD4_CTL
-0.387394	0.00157446	0.0290439	IER2	2	T_CD4_CTL
-0.427758	0.00163008	0.029676	TGFBR3	2	T_CD4_CTL
0.771465	0.00168728	0.0302549	PLSCR1	2	T_CD4_CTL
0.306744	0.00173574	0.0307706	IFITM1	2	T_CD4_CTL
-0.438876	0.00177601	0.0310348	JUN	2	T_CD4_CTL
0.457769	0.00179536	0.0312519	TRAT1	2	T_CD4_CTL
-0.507556	0.00179951	0.031259	MATK	2	T_CD4_CTL
0.303954	0.00181765	0.0312994	SP100	2	T_CD4_CTL
0.769105	0.00184843	0.0316072	TBC1D4	2	T_CD4_CTL
0.461326	0.00189276	0.0320587	STAT1	2	T_CD4_CTL
-0.5649	0.00190668	0.0321818	CCL5	2	T_CD4_CTL
-0.362928	0.00198034	0.0328273	CBX4	2	T_CD4_CTL
-0.324208	0.00215569	0.0345656	ZFP36	2	T_CD4_CTL
-0.280591	0.00240685	0.0373711	SRRT	2	T_CD4_CTL
0.325657	0.00249669	0.0379188	BST2	2	T_CD4_CTL
0.556543	0.00252387	0.0381925	TCF7	2	T_CD4_CTL
-0.386794	0.00256095	0.0383952	PAM	2	T_CD4_CTL
-0.324457	0.00266865	0.0395226	RUNX3	2	T_CD4_CTL
0.358516	0.0028067	0.0408416	DENND2D	2	T_CD4_CTL
-0.437878	0.00331294	0.0459623	MT-ND3	2	T_CD4_CTL
0.282193	0.00335001	0.0463993	RRP7A	2	T_CD4_CTL
0.315726	0.00337093	0.0464575	MRPL14	2	T_CD4_CTL
-0.328397	0.0036292	0.0491217	OGFRL1	2	T_CD4_CTL
0.744374	0.00372696	0.0497206	CD27	2	T_CD4_CTL
0.319372	6.09e-11	1.24e-08	CNP	2	T_CD4_EM
0.305766	1.54e-10	3.06e-08	MT2A	2	T_CD4_EM
0.215136	1.5e-09	2.76e-07	CD8B	2	T_CD4_EM
-0.772776	2.08e-06	0.000229	CSRNP1	2	T_CD4_EM
0.789176	2.32e-06	0.00024627	SAMD9L	2	T_CD4_EM
0.804605	3.17e-06	0.00032142	OAS2	2	T_CD4_EM
1.07223	7.07e-06	0.00062318	MX1	2	T_CD4_EM
-0.621948	1.01e-05	0.000851	MT-CYB	2	T_CD4_EM
-0.681241	1.04e-05	0.00087145	TNFAIP3	2	T_CD4_EM
-0.613769	1.23e-05	0.00098192	ZFP36	2	T_CD4_EM
-0.718401	3.88e-05	0.00234115	TUBB2A	2	T_CD4_EM
0.984605	4.49e-05	0.00253953	IFI6	2	T_CD4_EM
-0.435346	4.69e-05	0.00257347	MT-ND2	2	T_CD4_EM
-0.389515	5.52e-05	0.00275452	RPS5	2	T_CD4_EM
-0.561758	7.05e-05	0.00313403	IER5	2	T_CD4_EM
-0.391262	8.61e-05	0.00351334	RPS3A	2	T_CD4_EM
-0.485986	8.89e-05	0.00360878	BHLHE40	2	T_CD4_EM
-0.463957	9.74e-05	0.00379069	MT-CO3	2	T_CD4_EM
0.360264	0.00010341	0.0039211	MYC	2	T_CD4_EM
-0.380864	0.00010786	0.00404637	MT-ND1	2	T_CD4_EM
1.19451	0.00011255	0.00410209	CMPK2	2	T_CD4_EM
0.395242	0.00013559	0.0046056	PIM1	2	T_CD4_EM
0.935211	0.0001645	0.0051911	ISG15	2	T_CD4_EM
-0.366782	0.00016403	0.0051911	EEF1B2	2	T_CD4_EM
-0.359183	0.00019112	0.00575881	RPL34	2	T_CD4_EM
-0.635573	0.00021331	0.00628571	PPP1R15A	2	T_CD4_EM
0.722642	0.0002641	0.00721332	EPSTI1	2	T_CD4_EM
-0.37772	0.00032655	0.00847317	RPL3	2	T_CD4_EM
-0.414399	0.00041491	0.0100407	ARID5A	2	T_CD4_EM
0.404444	0.000426	0.0101512	CBR1	2	T_CD4_EM
-0.628154	0.00042911	0.0101994	RGCC	2	T_CD4_EM
0.59239	0.00043513	0.01029	MX2	2	T_CD4_EM
0.324651	0.00049525	0.0112012	JPT1	2	T_CD4_EM
0.496833	0.00062841	0.0132207	TYMP	2	T_CD4_EM
0.349022	0.00068983	0.0141619	UBE2L6	2	T_CD4_EM
-0.401438	0.00074331	0.0149962	ARL4A	2	T_CD4_EM
-0.318602	0.00076022	0.0152387	MT-CO2	2	T_CD4_EM
-0.534896	0.00076418	0.0152835	JUN	2	T_CD4_EM
-0.370604	0.00077731	0.0154487	MT-ND4L	2	T_CD4_EM
0.602769	0.00083272	0.0162183	IFI44	2	T_CD4_EM
-0.314699	0.00098686	0.0185473	SNHG8	2	T_CD4_EM
-0.552011	0.00102311	0.0191004	CAMK2N1	2	T_CD4_EM
-0.337207	0.00119128	0.0210752	TSC22D3	2	T_CD4_EM
0.323117	0.00145936	0.0244298	CHCHD1	2	T_CD4_EM
0.392755	0.00160185	0.0260678	LY6E	2	T_CD4_EM
-0.559586	0.0016906	0.027369	AREG	2	T_CD4_EM
-0.343506	0.00179945	0.0287467	MT-ND5	2	T_CD4_EM
-0.476014	0.00185682	0.0295478	NELL2	2	T_CD4_EM
-0.307947	0.00199182	0.0310829	RPL37	2	T_CD4_EM
-0.28911	0.00204276	0.0316441	RPS28	2	T_CD4_EM
0.553337	0.00211632	0.0323544	HELZ2	2	T_CD4_EM
0.383677	0.00217741	0.0328575	SAMD9	2	T_CD4_EM
0.566167	0.00219334	0.0328861	LGALS9	2	T_CD4_EM
-0.349563	0.00223217	0.0332018	MT-ATP6	2	T_CD4_EM
-0.621495	0.00224725	0.0332672	PHLDA1	2	T_CD4_EM
0.883356	0.0022738	0.0334399	USP18	2	T_CD4_EM
-0.534103	0.00230978	0.03361	NFKBIA	2	T_CD4_EM
-0.571186	0.0024763	0.0351003	FOS	2	T_CD4_EM
-0.297662	0.00257592	0.0358803	MT-CO1	2	T_CD4_EM
-0.300812	0.00267932	0.0368052	RPL39	2	T_CD4_EM
0.646217	0.00298661	0.0389636	PLSCR1	2	T_CD4_EM
-0.441166	0.0036815	0.0445624	MT-ND3	2	T_CD4_EM
-0.299194	0.00371481	0.0448321	CNOT6L	2	T_CD4_EM
-0.307584	0.00391409	0.0465159	RPS27	2	T_CD4_EM
-0.641692	0.00390962	0.0465159	PHLDA2	2	T_CD4_EM
0.281678	0.0039522	0.0468416	ISG20	2	T_CD4_EM
-0.380127	0.00405652	0.0478434	MMD	2	T_CD4_EM
0.693493	2.92e-34	1.05e-31	DDX60	2	T_CD4_Naive
0.232398	8.73e-18	2.05e-15	LINC00662	2	T_CD4_Naive
-0.712241	2.76e-10	4.03e-08	GTF2IRD2	2	T_CD4_Naive
1.25849	1.68e-07	2.09e-05	CISH	2	T_CD4_Naive
0.503708	6.73e-07	7.56e-05	GIMAP4	2	T_CD4_Naive
-0.45191	1.4e-06	0.00015046	COL6A1	2	T_CD4_Naive
0.5761	5.9e-06	0.0005256	GBP1	2	T_CD4_Naive
1.69868	1.75e-05	0.00124048	IFIT1	2	T_CD4_Naive
-0.532917	1.82e-05	0.0012843	MT-CYB	2	T_CD4_Naive
0.728122	1.85e-05	0.00129282	PRF1	2	T_CD4_Naive
1.27016	1.93e-05	0.00132851	OAS1	2	T_CD4_Naive
0.626968	2.64e-05	0.0017123	S100A11	2	T_CD4_Naive
0.564395	4.41e-05	0.00249168	FAM110A	2	T_CD4_Naive
1.29308	5.05e-05	0.00266828	RSAD2	2	T_CD4_Naive
1.17421	6.47e-05	0.00316222	USP18	2	T_CD4_Naive
-0.602568	7.58e-05	0.0034032	TNFAIP3	2	T_CD4_Naive
0.845336	9.48e-05	0.00392908	MX1	2	T_CD4_Naive
0.41729	0.0001125	0.00441044	ZBTB7B	2	T_CD4_Naive
0.602693	0.00011812	0.00453194	HERC5	2	T_CD4_Naive
0.662903	0.00013695	0.0049643	SAMD9L	2	T_CD4_Naive
0.839793	0.00013792	0.0049681	ODF3B	2	T_CD4_Naive
0.441507	0.00014214	0.00499163	DDX58	2	T_CD4_Naive
-0.585046	0.0001905	0.00595304	PER1	2	T_CD4_Naive
-0.345024	0.00023399	0.0067632	ITPKB	2	T_CD4_Naive
-0.340791	0.00025586	0.00723991	MT-ND2	2	T_CD4_Naive
-0.596158	0.0002662	0.00746362	CLEC11A	2	T_CD4_Naive
-0.375725	0.00033091	0.00868004	IRF1	2	T_CD4_Naive
-0.332402	0.00033185	0.0086838	RPS3A	2	T_CD4_Naive
0.560224	0.0003578	0.00907627	PHF23	2	T_CD4_Naive
0.558988	0.00037966	0.00941159	MX2	2	T_CD4_Naive
0.803439	0.00045	0.0105928	XAF1	2	T_CD4_Naive
0.363858	0.00046756	0.0108871	SIT1	2	T_CD4_Naive
0.589673	0.00050655	0.0114249	SNAI3	2	T_CD4_Naive
-0.346295	0.00050599	0.0114249	LINC01089	2	T_CD4_Naive
-0.384468	0.00051711	0.0115424	MT-CO3	2	T_CD4_Naive
-0.628007	0.00055179	0.0120438	DUSP10	2	T_CD4_Naive
-0.340398	0.00069376	0.0140326	SBDS	2	T_CD4_Naive
0.732108	0.00070867	0.0140445	PLSCR1	2	T_CD4_Naive
-0.415759	0.0007834	0.014975	AL359513.1	2	T_CD4_Naive
-0.365781	0.00091553	0.0167295	MT-ND4	2	T_CD4_Naive
1.05218	0.00105531	0.0184016	CMPK2	2	T_CD4_Naive
0.370297	0.00106014	0.0184049	TRIM22	2	T_CD4_Naive
-0.297687	0.00119693	0.0197613	MT-CO2	2	T_CD4_Naive
0.709112	0.00123357	0.0201502	MT1E	2	T_CD4_Naive
-0.299712	0.00124186	0.0202549	HPS6	2	T_CD4_Naive
-0.155249	0.00154103	0.023802	MBD2	2	T_CD4_Naive
0.444386	0.00166833	0.0249159	C1GALT1C1	2	T_CD4_Naive
0.392406	0.001678	0.0249193	LYL1	2	T_CD4_Naive
-0.452937	0.00181548	0.0260969	PDE4D	2	T_CD4_Naive
0.535588	0.00183158	0.0262038	TRIB3	2	T_CD4_Naive
0.306741	0.00194469	0.0274421	SP100	2	T_CD4_Naive
0.746823	0.0020642	0.0285309	ISG15	2	T_CD4_Naive
0.67045	0.00213103	0.0291636	IRF7	2	T_CD4_Naive
-0.388765	0.00218403	0.0297298	PLXDC1	2	T_CD4_Naive
0.426691	0.00229196	0.0306952	ZBP1	2	T_CD4_Naive
-0.371591	0.00233488	0.0311154	AC136475.1	2	T_CD4_Naive
0.433814	0.00245977	0.03234	CETN3	2	T_CD4_Naive
0.334027	0.00259927	0.0336408	PIM1	2	T_CD4_Naive
-0.302916	0.00260644	0.0336527	SNN	2	T_CD4_Naive
0.295854	0.00261014	0.0336602	UBE2L6	2	T_CD4_Naive
-0.193438	0.00267118	0.0342834	ZNF169	2	T_CD4_Naive
0.498511	0.00273765	0.0349428	EGLN2	2	T_CD4_Naive
0.788361	0.00284974	0.0357661	SPATS2L	2	T_CD4_Naive
0.654132	0.0028671	0.0359003	EPSTI1	2	T_CD4_Naive
-0.278045	0.0030258	0.0369347	CASTOR2	2	T_CD4_Naive
0.38322	0.00327139	0.0386996	GPR171	2	T_CD4_Naive
0.373	0.00342312	0.0399834	PRDX3	2	T_CD4_Naive
0.711605	0.00353655	0.0408218	IFI44	2	T_CD4_Naive
-0.274012	0.00353386	0.0408218	MT-ND5	2	T_CD4_Naive
0.365484	0.00378488	0.0427198	LAP3	2	T_CD4_Naive
0.344815	0.00394645	0.0437273	SLC22A18	2	T_CD4_Naive
0.499125	0.00406818	0.0446307	MT2A	2	T_CD4_Naive
-0.289313	0.00409548	0.0448714	MT-CO1	2	T_CD4_Naive
-0.317857	0.00414803	0.0453549	JAZF1	2	T_CD4_Naive
-0.487242	0.00419816	0.0457176	RAB34	2	T_CD4_Naive
1.1701	0.00431189	0.0466641	IFI27	2	T_CD4_Naive
0.440644	0.00431538	0.0466641	LGALS9	2	T_CD4_Naive
0.341298	0.00466731	0.049139	CDC42EP3	2	T_CD4_Naive
0.337462	1.59e-09	2.66e-07	MT2A	2	T_CD4_reg
1.09153	2.07e-05	0.00251208	CISH	2	T_CD4_reg
0.437653	5.93e-05	0.00623117	PIM1	2	T_CD4_reg
0.862988	6.8e-05	0.00682298	DDX60	2	T_CD4_reg
0.68886	7.38e-05	0.00720977	TMEM35B	2	T_CD4_reg
0.886805	0.00012015	0.0102703	MX1	2	T_CD4_reg
0.68996	0.00012647	0.0104095	SAMD9L	2	T_CD4_reg
0.905206	0.0001881	0.0135637	IFI44	2	T_CD4_reg
0.451575	0.0002501	0.016085	TNFRSF4	2	T_CD4_reg
-0.53588	0.00025994	0.016085	CSRNP1	2	T_CD4_reg
0.24473	0.00026935	0.0163198	BISPR	2	T_CD4_reg
1.05255	0.00028478	0.0164551	OASL	2	T_CD4_reg
-0.340081	0.00028252	0.0164551	SDCBP	2	T_CD4_reg
-0.410749	0.00030473	0.0168277	MT-CYB	2	T_CD4_reg
0.349508	0.00034184	0.0180447	GIMAP7	2	T_CD4_reg
-0.495623	0.00036741	0.0189292	DUSP4	2	T_CD4_reg
0.732651	0.00042423	0.0211508	XAF1	2	T_CD4_reg
1.16368	0.0005587	0.0259288	IFIT2	2	T_CD4_reg
0.643728	0.00069329	0.0301049	EPSTI1	2	T_CD4_reg
0.519447	0.00076553	0.0312056	GALK1	2	T_CD4_reg
0.335525	0.00076102	0.0312056	BID	2	T_CD4_reg
-0.394903	0.00082505	0.0330208	TNFAIP3	2	T_CD4_reg
1.34092	0.0008651	0.0335467	CMPK2	2	T_CD4_reg
0.554846	0.0009464	0.035592	LGALS9	2	T_CD4_reg
0.605972	0.00098378	0.036065	IFIH1	2	T_CD4_reg
0.779519	0.00102447	0.0369359	PLSCR1	2	T_CD4_reg
0.379594	0.00138998	0.0457726	IFITM1	2	T_CD4_reg
-0.318231	0.00151654	0.0480777	RPL3	2	T_CD4_reg
-0.397831	0.00157393	0.048354	AC012615.1	2	T_CD4_reg
-0.252204	2.34e-13	6.39e-11	GZMK	2	T_CD8_CM
-0.574208	1.01e-05	0.00116297	MT-CYB	2	T_CD8_CM
-0.52673	1.57e-05	0.0016408	YPEL5	2	T_CD8_CM
-0.724609	1.59e-05	0.0016408	ZNF331	2	T_CD8_CM
0.535296	1.64e-05	0.00167509	PIM1	2	T_CD8_CM
-0.405185	7.1e-05	0.00467086	MT-ND2	2	T_CD8_CM
0.642237	9.83e-05	0.00575468	MX1	2	T_CD8_CM
0.426438	0.00014005	0.00748936	FARSA	2	T_CD8_CM
-0.407377	0.00022133	0.00978231	MT-CO3	2	T_CD8_CM
0.554844	0.0004992	0.0165893	IRF7	2	T_CD8_CM
-0.342904	0.00069502	0.0196887	CD99	2	T_CD8_CM
-0.320603	0.00088722	0.0229962	MT-ND4L	2	T_CD8_CM
-0.363047	0.00103975	0.0254602	MT-ND4	2	T_CD8_CM
-0.493376	0.00115354	0.0269839	RGCC	2	T_CD8_CM
-1.07943	0.0011618	0.0269839	ZEB2	2	T_CD8_CM
-0.328035	0.00118693	0.0274054	MT-CO1	2	T_CD8_CM
-0.360095	0.00127082	0.0288415	MT-ATP6	2	T_CD8_CM
-0.497303	0.00150601	0.0325388	DUSP2	2	T_CD8_CM
0.378552	0.00158355	0.0335648	ARV1	2	T_CD8_CM
-0.322819	0.00158074	0.0335648	MT-ND5	2	T_CD8_CM
-0.793353	0.00168678	0.0352529	DUSP10	2	T_CD8_CM
0.688066	0.00171792	0.0355229	ADORA2A	2	T_CD8_CM
0.28287	0.00178618	0.03604	EIF2AK2	2	T_CD8_CM
-0.367014	0.00211566	0.0399223	RNF19A	2	T_CD8_CM
-0.749176	0.00234598	0.0421416	KLRB1	2	T_CD8_CM
0.388629	0.00254479	0.0439318	PNP	2	T_CD8_CM
0.467085	0.00280894	0.0473499	S100A11	2	T_CD8_CM
-0.561198	0.00292786	0.0486495	AC004854.2	2	T_CD8_CM
-0.316248	0.00305814	0.0495293	TSC22D3	2	T_CD8_CM
-0.595745	1.36e-15	2.08e-13	AC136475.1	2	T_CD8_EM
-0.264575	2.05e-09	2.28e-07	SC5D	2	T_CD8_EM
0.654041	2.34e-08	2.47e-06	PARP9	2	T_CD8_EM
1.17111	1.38e-06	0.00010923	OAS1	2	T_CD8_EM
0.710617	2.42e-06	0.00017537	SAMD9L	2	T_CD8_EM
0.630071	2.75e-06	0.00019104	GBP1	2	T_CD8_EM
0.445022	1.3e-05	0.00066212	TMEM223	2	T_CD8_EM
0.633608	1.56e-05	0.00075891	DDX60	2	T_CD8_EM
-0.55061	2.05e-05	0.00094789	PIK3R1	2	T_CD8_EM
1.6198	2.25e-05	0.0010193	IFIT3	2	T_CD8_EM
0.444462	2.4e-05	0.00106959	PIM1	2	T_CD8_EM
-0.442972	2.45e-05	0.00108618	MT-ND2	2	T_CD8_EM
-0.761021	3.09e-05	0.00127761	TNFSF9	2	T_CD8_EM
-0.722827	3.35e-05	0.00134286	METRNL	2	T_CD8_EM
-0.625605	3.53e-05	0.00139812	MT-CYB	2	T_CD8_EM
-0.591807	3.93e-05	0.00150117	PDE4D	2	T_CD8_EM
-0.428637	3.99e-05	0.00150778	SBDS	2	T_CD8_EM
-0.370033	4.53e-05	0.001652	FAM177A1	2	T_CD8_EM
0.709189	4.97e-05	0.00177401	OASL	2	T_CD8_EM
0.672273	5.57e-05	0.00192459	OAS2	2	T_CD8_EM
-0.39007	5.83e-05	0.00195913	MT-ND1	2	T_CD8_EM
-0.694511	6.64e-05	0.00213386	DUSP8	2	T_CD8_EM
0.987669	7.77e-05	0.00238134	MX1	2	T_CD8_EM
0.418061	8.67e-05	0.00256545	TRIM22	2	T_CD8_EM
0.572423	0.00012794	0.00342295	SLC1A5	2	T_CD8_EM
-0.373815	0.00013614	0.0035437	GABARAPL1	2	T_CD8_EM
1.06197	0.00013805	0.00356696	USP18	2	T_CD8_EM
0.723831	0.00014109	0.00362775	CCR5	2	T_CD8_EM
-0.146381	0.00018043	0.00435236	RHOC	2	T_CD8_EM
0.841046	0.00018846	0.00444535	IRF7	2	T_CD8_EM
0.591481	0.00020035	0.00460289	IFI35	2	T_CD8_EM
0.360583	0.00020086	0.00460459	SP100	2	T_CD8_EM
-0.555248	0.00020537	0.0046597	NFKBIA	2	T_CD8_EM
1.23754	0.00020948	0.00471007	AP001610.1	2	T_CD8_EM
-0.427383	0.00021973	0.00482775	BTG3	2	T_CD8_EM
-0.432965	0.0002214	0.00484414	MT-CO3	2	T_CD8_EM
0.800685	0.00023222	0.00496782	PLSCR1	2	T_CD8_EM
0.466537	0.00032267	0.00630309	TMEM35B	2	T_CD8_EM
0.794905	0.00032843	0.00632859	XAF1	2	T_CD8_EM
-0.343807	0.00033103	0.00632859	SLC2A3	2	T_CD8_EM
-0.368473	0.00033116	0.00632859	IRF1	2	T_CD8_EM
-0.830361	0.0003435	0.00649399	AREG	2	T_CD8_EM
-0.57664	0.00034743	0.00650992	PPP1R15A	2	T_CD8_EM
0.362098	0.00035332	0.00657668	DAXX	2	T_CD8_EM
0.354093	0.00035755	0.00662545	NMI	2	T_CD8_EM
-0.393938	0.00037007	0.00676619	BHLHE40	2	T_CD8_EM
-0.492063	0.00044654	0.00763597	TMCC3	2	T_CD8_EM
-0.848332	0.00047117	0.00786393	RGCC	2	T_CD8_EM
-0.437931	0.0004732	0.0078737	MT-ND4	2	T_CD8_EM
0.946123	0.00050755	0.00830074	IFI6	2	T_CD8_EM
0.919053	0.00051347	0.00833538	ETV7	2	T_CD8_EM
0.323263	0.00061132	0.00945884	YWHAH	2	T_CD8_EM
0.408582	0.00062304	0.00954249	DTX3L	2	T_CD8_EM
-0.355803	0.0006911	0.0102867	MT-ND4L	2	T_CD8_EM
[truncated: 71 more rows]
