# Supplementary material for: Temporal multi-omics analysis of COVID-19 in end-stage kidney disease
Source: Cell Genom. 2025 Jun 17;5(8):100918. doi: 10.1016/j.xgen.2025.100918 (PMC12366655; doi:10.1016/j.xgen.2025.100918)
Supplement: Table S5. Gene set enrichment analysis of differentially expressed genes in COVID-19+ versus COVID-19− samples by cell type, related to Figure 2K [file mmc6.xlsx]

## Sheet: Supp. Table 5
Table S5: Gene set enrichment analysis of differentially expressed genes in COVID19 positive vs negative samples by cell type, related to Figure 2k.
Wave 1 cohort. COVID19 Negative is the reference group. Only genes with BH-adjusted p-value<0.05 shown. NES = Normalised enrichment score.
Pathway	Set Size	Enrichment Score	NES	P-value	Adjusted P-value	Rank	Leading Edge	core_enrichment	Cell Type
REACTOME_INTERFERON_ALPHA_BETA_SIGNALING	22	0.879467	2.54432	1e-10	1.19e-08	85	tags=77%, list=11%, signal=71%	IFI27/IFIT1/IFIT3/USP18/MX1/IFI6/ISG15/IFITM3/OASL/OAS3/IFI35/ISG20/MX2/IRF7/IFITM2/STAT1/IFIT5	CD14mono
REACTOME_INTERFERON_SIGNALING	38	0.798819	2.62342	1e-10	1.22e-08	79	tags=61%, list=9%, signal=58%	IFIT3/IFI27/OAS1/USP18/MX1/IFI6/IRF7/XAF1/ISG15/OASL/OAS2/HLA-DQB2/GBP1/MX2/IFI35/EIF2AK2/TRIM22/BST2/SP100/HLA-DQB1/STAT2/IFITM1/UBE2L6	T_CD8_EM
REACTOME_CELL_CYCLE	138	0.606459	2.67104	1e-10	1.8e-08	757	tags=76%, list=32%, signal=55%	CDC25A/ORC1/CENPE/CLSPN/TPX2/AURKA/EXO1/KIF20A/PSMC3IP/MCM10/GTSE1/BRCA1/PCNA/E2F2/PLK4/SMC2/HMMR/CCNB2/FKBPL/SPDL1/CDT1/MCM8/MCM4/NCAPH/CDK2/ZWINT/SKA1/OIP5/BUB1B/NCAPD2/INCENP/CDKN2A/CDC6/MYBL2/DYNLL1/MAD2L1/PTTG1/ORC6/UBE2C/PIF1/NDC1/PSMA5/LIN9/PSMB2/CENPM/PSMD1/MCM7/NDC80/SKA2/RFC4/PSMA3/LMNB1/RFC3/FOXM1/NUP43/CDC45/ZWILCH/E2F1/MCM2/RFC5/MIS18A/RAD51C/DHFR/PSMD12/FEN1/MASTL/SMC1A/KNTC1/FBXO5/…	B
REACTOME_CELL_CYCLE_MITOTIC	118	0.615227	2.64854	1e-10	1.8e-08	733	tags=78%, list=31%, signal=57%	CDC25A/ORC1/CENPE/TPX2/AURKA/KIF20A/MCM10/GTSE1/PCNA/E2F2/PLK4/SMC2/HMMR/CCNB2/FKBPL/SPDL1/CDT1/MCM8/MCM4/NCAPH/CDK2/ZWINT/SKA1/BUB1B/NCAPD2/INCENP/CDKN2A/CDC6/MYBL2/DYNLL1/MAD2L1/PTTG1/ORC6/UBE2C/NDC1/PSMA5/LIN9/PSMB2/CENPM/PSMD1/MCM7/NDC80/SKA2/RFC4/PSMA3/LMNB1/RFC3/FOXM1/NUP43/CDC45/ZWILCH/E2F1/MCM2/RFC5/DHFR/PSMD12/FEN1/MASTL/SMC1A/KNTC1/FBXO5/CDK4/SPC24/LIN52/PSMA4/SGO1/PSMB6/NCAPD3/MCM6/WEE…	B
REACTOME_CELL_CYCLE_CHECKPOINTS	72	0.643515	2.58868	1e-10	1.8e-08	724	tags=85%, list=30%, signal=61%	CDC25A/ORC1/CENPE/CLSPN/EXO1/MCM10/GTSE1/BRCA1/CCNB2/SPDL1/MCM8/MCM4/CDK2/ZWINT/SKA1/BUB1B/INCENP/CDKN2A/CDC6/DYNLL1/MAD2L1/ORC6/UBE2C/PSMA5/PSMB2/CENPM/PSMD1/MCM7/NDC80/SKA2/RFC4/PSMA3/RFC3/NUP43/CDC45/ZWILCH/MCM2/RFC5/PSMD12/KNTC1/SPC24/PSMA4/SGO1/PSMB6/MCM6/WEE1/PSMC4/ANAPC11/ITGB3BP/PPP2CB/RCC2/CENPP/PSMB3/PSMC2/KNL1/PSMC3/PSMD8/CENPN/CENPK/BUB3/MCM5	B
REACTOME_INTERFERON_SIGNALING	43	0.750817	2.53643	1.84e-10	4.62e-08	104	tags=51%, list=7%, signal=49%	IFIT1/IFIT3/RSAD2/USP18/OAS1/MX1/IFI6/IRF7/XAF1/ISG15/OAS2/MX2/OAS3/GBP1/HLA-DQB2/OASL/IFI35/IFNGR2/EIF2AK2/HERC5/STAT1/TRIM22	T_CD8+
REACTOME_INTERFERON_SIGNALING	36	0.764477	2.47396	4.62e-10	5.83e-08	98	tags=58%, list=9%, signal=55%	IFIT1/USP18/MX1/ISG15/XAF1/IFI6/OAS2/IRF7/MX2/GBP1/IFIT2/IFI35/HERC5/MT2A/HLA-DRA/TRIM25/STAT1/UBE2L6/HLA-G/SP100/TRIM22	T_CD4_CM
REACTOME_INTERFERON_SIGNALING	39	0.76125	2.4689	9.99e-10	5.94e-08	105	tags=64%, list=13%, signal=58%	IFI27/IFIT1/IFIT3/USP18/MX1/IFI6/GBP1/ISG15/IFITM3/OASL/GBP5/OAS3/IFI35/ISG20/MX2/IRF7/HERC5/TRIM22/IFITM2/STAT1/EIF2AK2/IFIT5/GBP3/UBE2L6/GBP4	CD14mono
WP_OREXIN_RECEPTOR_PATHWAY	14	-0.917036	-2.33736	6.34e-10	6.09e-08	61	tags=93%, list=8%, signal=87%	JUNB/GADD45B/FOSL2/FOSB/NR4A3/NR4A1/IL1B/HBEGF/MAFF/CXCL8/DUSP4/ID3/VEGFA	DC
REACTOME_INTERFERON_SIGNALING	20	0.868986	2.34417	4.09e-09	1.92e-07	48	tags=70%, list=10%, signal=66%	OAS3/IFI6/IFITM1/MX1/IFIT2/OAS2/IRF7/MX2/EIF2AK2/IFI35/TRIM22/IFITM3/ISG20/SAMHD1	B_switched_mem
REACTOME_CYTOKINE_SIGNALING_IN_IMMUNE_SYSTEM	65	0.674921	2.22208	2.15e-09	2.43e-07	134	tags=43%, list=13%, signal=40%	IFIT1/RSAD2/OAS1/CISH/USP18/IFI27/MX1/XAF1/ISG15/IRF7/HERC5/GBP1/IFI6/MX2/IFIT2/MT2A/OSM/DDX58/LGALS9/TRIM22/PIM1/STAT1/SOCS2/SP100/UBE2L6/ALOX5/IRF4/IL10RB	T_CD4_Naive
REACTOME_INTERFERON_ALPHA_BETA_SIGNALING	26	0.820114	2.50099	2e-09	2.51e-07	93	tags=62%, list=7%, signal=59%	IFIT1/IFIT3/RSAD2/USP18/OAS1/MX1/IFI6/IRF7/XAF1/ISG15/OAS2/MX2/OAS3/OASL/IFI35/STAT1	T_CD8+
REACTOME_INTERFERON_ALPHA_BETA_SIGNALING	24	0.827584	2.40988	5.29e-09	3.23e-07	71	tags=67%, list=8%, signal=63%	IFIT3/IFI27/OAS1/USP18/MX1/IFI6/IRF7/XAF1/ISG15/OASL/OAS2/MX2/IFI35/BST2/STAT2/IFITM1	T_CD8_EM
REACTOME_INTERFERON_SIGNALING	34	0.786508	2.31494	6.89e-09	3.89e-07	128	tags=62%, list=12%, signal=56%	IFIT1/RSAD2/OAS1/USP18/IFI27/MX1/XAF1/ISG15/IRF7/HERC5/GBP1/IFI6/MX2/IFIT2/MT2A/DDX58/TRIM22/STAT1/SP100/UBE2L6/IRF4	T_CD4_Naive
REACTOME_INTERFERON_SIGNALING	26	0.813633	2.2134	7.48e-09	4.04e-07	54	tags=69%, list=14%, signal=64%	IFI6/MX1/IRF7/ISG15/OASL/OAS3/XAF1/OAS2/IFI35/HERC5/GBP1/MX2/EIF2AK2/TRIM22/HLA-DQB1/STAT1/HLA-DRB1/MT2A	T_g_d
REACTOME_INTERFERON_ALPHA_BETA_SIGNALING	21	0.856049	2.36986	2.67e-09	4.57e-07	69	tags=71%, list=6%, signal=68%	IFI27/RSAD2/IFIT3/MX1/IFI6/OAS3/USP18/MX2/OAS2/OASL/IRF7/ISG15/XAF1/STAT1/ISG20	NK
REACTOME_INTERFERON_ALPHA_BETA_SIGNALING	23	0.817206	2.62268	3e-09	5.91e-07	288	tags=87%, list=17%, signal=73%	IFIT3/OAS1/USP18/MX1/XAF1/ISG15/IFI6/IRF7/MX2/OAS3/IFI35/OASL/IRF8/STAT1/IRF4/STAT2/HLA-G/IFIT5/SOCS3/BST2	T_CD4+
REACTOME_ANTIVIRAL_MECHANISM_BY_IFN_STIMULATED_GENES	13	0.905674	2.47507	4.96e-09	5.91e-07	101	tags=85%, list=6%, signal=80%	OAS1/USP18/MX1/ISG15/MX2/OAS3/EIF2AK2/HERC5/DDX58/OASL/STAT1	T_CD4+
REACTOME_INTERFERON_ALPHA_BETA_SIGNALING	15	0.892298	2.23665	3.23e-08	7.59e-07	48	tags=80%, list=10%, signal=74%	OAS3/IFI6/IFITM1/MX1/IFIT2/OAS2/IRF7/MX2/IFI35/IFITM3/ISG20/SAMHD1	B_switched_mem
REACTOME_INTERFERON_SIGNALING	30	0.798399	2.39891	9.4e-09	8.04e-07	69	tags=60%, list=6%, signal=58%	IFI27/RSAD2/IFIT3/MX1/IFI6/OAS3/USP18/MX2/OAS2/OASL/IRF7/ISG15/XAF1/EIF2AK2/HERC5/STAT1/TRIM22/ISG20	NK
REACTOME_MITOTIC_G1_PHASE_AND_G1_S_TRANSITION	46	0.654284	2.42876	6.75e-09	9.1e-07	751	tags=89%, list=31%, signal=62%	CDC25A/ORC1/MCM10/PCNA/E2F2/CDT1/MCM8/MCM4/CDK2/CDKN2A/CDC6/MYBL2/ORC6/PSMA5/LIN9/PSMB2/PSMD1/MCM7/PSMA3/CDC45/E2F1/MCM2/DHFR/PSMD12/FBXO5/CDK4/LIN52/PSMA4/PSMB6/MCM6/WEE1/PSMC4/PPP2CB/CDKN2C/PSMB3/PSMC2/PSMC3/PSMD8/PRIM2/MCM5/PSMD3	B
REACTOME_ANTIVIRAL_MECHANISM_BY_IFN_STIMULATED_GENES	14	0.900824	2.29108	1.1e-08	9.18e-07	93	tags=86%, list=7%, signal=81%	IFIT1/USP18/OAS1/MX1/ISG15/OAS2/MX2/OAS3/OASL/EIF2AK2/HERC5/STAT1	T_CD8+
REACTOME_M_PHASE	76	0.56993	2.31033	8.89e-09	9.59e-07	807	tags=79%, list=34%, signal=54%	CENPE/KIF20A/PLK4/SMC2/CCNB2/SPDL1/NCAPH/ZWINT/SKA1/BUB1B/NCAPD2/INCENP/DYNLL1/MAD2L1/PTTG1/UBE2C/NDC1/PSMA5/PSMB2/CENPM/PSMD1/NDC80/SKA2/PSMA3/LMNB1/NUP43/ZWILCH/PSMD12/MASTL/SMC1A/KNTC1/FBXO5/SPC24/PSMA4/SGO1/PSMB6/NCAPD3/PSMC4/ANAPC11/ITGB3BP/PPP2CB/RCC2/CENPP/PSMB3/VRK1/PSMC2/TUBA1B/KNL1/PSMC3/PSMD8/TUBG2/CENPN/CENPK/BUB3/TUBB/RAN/PSMD3/UBE2S/YWHAE/NCAPH2	B
REACTOME_ANTIVIRAL_MECHANISM_BY_IFN_STIMULATED_GENES	13	0.940301	2.26393	7.81e-09	1.01e-06	43	tags=85%, list=4%, signal=82%	IFIT1/MX1/OAS3/USP18/MX2/OAS2/OASL/ISG15/EIF2AK2/HERC5/STAT1	NK2
WP_RETINOBLASTOMA_GENE_IN_CANCER	30	0.72543	2.43341	2.04e-08	1.19e-06	534	tags=83%, list=22%, signal=66%	CDC25A/ORC1/PCNA/E2F2/PLK4/SMC2/CCNB2/CDT1/MCM4/CDK2/STMN1/ANLN/MCM7/RFC4/RFC3/CDC45/E2F1/RFC5/DHFR/SAP30/SMC1A/FANCG/CDK4/MCM6/WEE1	B
REACTOME_DNA_REPLICATION	39	0.679323	2.41418	1.39e-08	1.19e-06	769	tags=95%, list=32%, signal=66%	ORC1/MCM10/PCNA/E2F2/CDT1/MCM8/MCM4/CDK2/CDC6/ORC6/UBE2C/PSMA5/PSMB2/PSMD1/MCM7/RFC4/PSMA3/RFC3/CDC45/E2F1/MCM2/RFC5/PSMD12/FEN1/PSMA4/PSMB6/MCM6/PSMC4/ANAPC11/PSMB3/PSMC2/PSMC3/PSMD8/PRIM2/MCM5/PSMD3/UBE2S	B
REACTOME_S_PHASE	44	0.658969	2.40377	2.21e-08	1.19e-06	769	tags=93%, list=32%, signal=65%	CDC25A/ORC1/PCNA/CDT1/MCM8/MCM4/CDK2/CDC6/ORC6/UBE2C/PSMA5/LIN9/PSMB2/PSMD1/MCM7/RFC4/PSMA3/RFC3/CDC45/E2F1/MCM2/RFC5/PSMD12/FEN1/SMC1A/CDK4/LIN52/PSMA4/PSMB6/MCM6/WEE1/PSMC4/ANAPC11/PSMB3/PSMC2/PSMC3/PSMD8/PRIM2/MCM5/PSMD3/UBE2S	B
REACTOME_SEPARATION_OF_SISTER_CHROMATIDS	48	0.639914	2.39185	1.94e-08	1.19e-06	769	tags=90%, list=32%, signal=62%	CENPE/SPDL1/ZWINT/SKA1/BUB1B/INCENP/DYNLL1/MAD2L1/PTTG1/UBE2C/PSMA5/PSMB2/CENPM/PSMD1/NDC80/SKA2/PSMA3/NUP43/ZWILCH/PSMD12/SMC1A/KNTC1/SPC24/PSMA4/SGO1/PSMB6/PSMC4/ANAPC11/ITGB3BP/PPP2CB/RCC2/CENPP/PSMB3/PSMC2/TUBA1B/KNL1/PSMC3/PSMD8/CENPN/CENPK/BUB3/PSMD3/UBE2S	B
REACTOME_MITOTIC_METAPHASE_AND_ANAPHASE	57	0.607743	2.34207	1.64e-08	1.19e-06	769	tags=86%, list=32%, signal=60%	CENPE/CCNB2/SPDL1/ZWINT/SKA1/BUB1B/INCENP/DYNLL1/MAD2L1/PTTG1/UBE2C/NDC1/PSMA5/PSMB2/CENPM/PSMD1/NDC80/SKA2/PSMA3/LMNB1/NUP43/ZWILCH/PSMD12/SMC1A/KNTC1/FBXO5/SPC24/PSMA4/SGO1/PSMB6/PSMC4/ANAPC11/ITGB3BP/PPP2CB/RCC2/CENPP/PSMB3/VRK1/PSMC2/TUBA1B/KNL1/PSMC3/PSMD8/CENPN/CENPK/BUB3/RAN/PSMD3/UBE2S	B
REACTOME_ANTIVIRAL_MECHANISM_BY_IFN_STIMULATED_GENES	12	0.931461	2.21655	2.76e-08	1.57e-06	45	tags=83%, list=4%, signal=81%	MX1/OAS3/USP18/MX2/OAS2/OASL/ISG15/EIF2AK2/HERC5/STAT1	NK
REACTOME_G2_M_CHECKPOINTS	39	0.667139	2.37088	3.74e-08	1.83e-06	661	tags=85%, list=28%, signal=62%	CDC25A/ORC1/CLSPN/EXO1/MCM10/GTSE1/BRCA1/CCNB2/MCM8/MCM4/CDK2/CDC6/ORC6/PSMA5/PSMB2/PSMD1/MCM7/RFC4/PSMA3/RFC3/CDC45/MCM2/RFC5/PSMD12/PSMA4/PSMB6/MCM6/WEE1/PSMC4/PSMB3/PSMC2/PSMC3/PSMD8	B
REACTOME_INTERFERON_SIGNALING	33	0.766917	2.48981	2e-08	2.24e-06	67	tags=55%, list=9%, signal=52%	IFIT1/RSAD2/MX1/ISG15/IRF7/SOCS3/OAS3/IFI35/STAT1/STAT2/OASL/HLA-G/UBE2L6/TRIM5/BST2/HLA-DQB1/IFITM1/SP100	T_CD4_CTL
REACTOME_CELL_CYCLE_MITOTIC	38	0.70644	2.25618	1.73e-07	3.29e-06	68	tags=61%, list=23%, signal=53%	PLK1/CENPE/CDC20/CCNB2/CCNA2/CCNB1/SGO2/PTTG1/CDCA5/TPX2/UBE2S/TUBA1B/RRM2/DHFR/MCM2/HSP90AA1/AURKB/CKS1B/PCNA/ZWINT/MCM7/KIF20A/CENPN	B_ASC_IgG
REACTOME_CELL_CYCLE	40	0.696693	2.23661	1.55e-07	3.29e-06	81	tags=65%, list=28%, signal=55%	PLK1/CENPE/CDC20/CCNB2/CCNA2/CCNB1/SGO2/PTTG1/CDCA5/TPX2/UBE2S/TUBA1B/RRM2/DHFR/MCM2/HSP90AA1/AURKB/CKS1B/PCNA/ZWINT/MCM7/KIF20A/CENPN/MCM4/CHEK1/CENPH	B_ASC_IgG
REACTOME_INTERFERON_ALPHA_BETA_SIGNALING	20	0.837546	2.20171	1.07e-07	4.02e-06	41	tags=60%, list=4%, signal=59%	IFIT1/RSAD2/OAS1/USP18/IFI27/MX1/XAF1/ISG15/IRF7/IFI6/MX2/IFIT2	T_CD4_Naive
REACTOME_SYNTHESIS_OF_DNA	36	0.677137	2.37412	9.36e-08	4.21e-06	769	tags=94%, list=32%, signal=65%	ORC1/PCNA/CDT1/MCM8/MCM4/CDK2/CDC6/ORC6/UBE2C/PSMA5/PSMB2/PSMD1/MCM7/RFC4/PSMA3/RFC3/CDC45/MCM2/RFC5/PSMD12/FEN1/PSMA4/PSMB6/MCM6/PSMC4/ANAPC11/PSMB3/PSMC2/PSMC3/PSMD8/PRIM2/MCM5/PSMD3/UBE2S	B
REACTOME_INTERFERON_SIGNALING	38	0.708933	2.35233	9.93e-08	4.77e-06	141	tags=66%, list=18%, signal=57%	IFITM1/IFIT1/MX1/ISG15/HERC5/FCGR1B/STAT1/GBP1/IFI6/MX2/IFITM3/EIF2AK2/FLNB/IFITM2/OASL/TRIM22/OAS3/GBP5/HLA-G/UBE2L6/IFIT2/SOCS1/FCGR1A/PML/ADAR	DC
REACTOME_INTERFERON_SIGNALING	36	0.754695	2.3051	8.79e-08	5.67e-06	90	tags=61%, list=8%, signal=58%	IFIT1/IFI27/IFIT3/RSAD2/MX1/IFI6/OAS3/USP18/MX2/OAS2/OASL/IRF7/XAF1/ISG15/EIF2AK2/HERC5/PTPN6/STAT1/TRIM22/BST2/HLA-DRB1/IFIT5	NK2
REACTOME_TRANSLATION	58	0.587915	2.26492	1.59e-07	6.58e-06	848	tags=88%, list=35%, signal=58%	SSR3/MRPL35/SEC11C/AIMP2/CHCHD1/EIF2S1/FARSB/MRPL58/MRPS14/SRPRB/MRPS33/MRPL14/MRPL51/SPCS3/MRPL15/MRPL17/SSR1/SPCS2/SEC61A1/MRPL36/MRPS18A/EEF1E1/SRP54/RPN1/SEC61G/MRPL39/MRPS6/TSFM/RPN2/MRPL4/MRPL27/EIF2S2/EIF4G1/MRPL32/SRP68/MRPL37/PPA1/SRPRA/MRPL13/DDOST/MRPL2/TRAM1/MRPL22/AURKAIP1/SSR4/EIF3J/MRPL55/MRPS15/MRPL41/MRPL47/SARS2	B
REACTOME_INTERFERON_ALPHA_BETA_SIGNALING	26	0.796595	2.27718	3.78e-08	6.65e-06	118	tags=69%, list=13%, signal=62%	IFIT1/USP18/IFIT3/IFI6/MX1/IFITM1/IFIT2/ISG15/OASL/XAF1/OAS2/IFI35/OAS3/ISG20/MX2/STAT1/SOCS1/OAS1	monocyte
REACTOME_INTERFERON_SIGNALING	50	0.678	2.24271	7e-08	6.65e-06	141	tags=58%, list=16%, signal=52%	IFIT1/USP18/IFIT3/IFI6/MX1/IFITM1/IFIT2/GBP1/ISG15/FCGR1A/DDX58/OASL/XAF1/GBP5/OAS2/IFI35/OAS3/HERC5/ISG20/MX2/MT2A/STAT1/SOCS1/TRIM5/OAS1/GBP3/EIF2AK2/UBE2L6/IFITM3	monocyte
REACTOME_INTERFERON_ALPHA_BETA_SIGNALING	21	0.811414	2.30246	1.55e-07	8.52e-06	151	tags=76%, list=14%, signal=67%	IFIT1/USP18/MX1/ISG15/XAF1/IFI6/OAS2/IRF7/MX2/IFIT2/IFI35/STAT1/HLA-G/BST2/IFITM3/STAT2	T_CD4_CM
REACTOME_ANTIVIRAL_MECHANISM_BY_IFN_STIMULATED_GENES	10	0.924038	2.17383	2.03e-07	8.52e-06	89	tags=100%, list=8%, signal=92%	IFIT1/USP18/MX1/ISG15/OAS2/MX2/HERC5/TRIM25/STAT1/UBE2L6	T_CD4_CM
REACTOME_INTERFERON_SIGNALING	40	0.717335	2.13548	1.13e-07	8.58e-06	105	tags=70%, list=22%, signal=60%	RSAD2/FCGR1A/IFIT3/ISG15/IFITM1/USP18/MX1/GBP5/ISG20/OASL/IFI6/XAF1/DDX58/HERC5/OAS3/STAT1/OAS2/MX2/MT2A/OAS1/GBP4/IRF7/HLA-DQB1/NUP62/TRIM5/GBP2/HLA-DRB1/HLA-A	CD16mono
REACTOME_INTERFERON_ALPHA_BETA_SIGNALING	21	0.812045	2.13171	2.12e-07	8.58e-06	45	tags=67%, list=9%, signal=63%	RSAD2/IFIT3/ISG15/IFITM1/USP18/MX1/ISG20/OASL/IFI6/XAF1/OAS3/STAT1/OAS2/MX2	CD16mono
WP_OREXIN_RECEPTOR_PATHWAY	25	-0.742438	-2.51912	1.61e-07	1.02e-05	209	tags=80%, list=23%, signal=63%	SGK1/GADD45B/MAFF/PDP1/ICAM1/TENT5A/HIF1A/TNF/ID3/CDKN1A/FOSB/HBEGF/NR4A3/VEGFA/BHLHE40/CXXC5/NOCT/IL1B/CXCL2/HSPA5	monocyte
REACTOME_INTERFERON_ALPHA_BETA_SIGNALING	19	0.84471	2.38649	1.91e-07	1.07e-05	66	tags=74%, list=9%, signal=69%	IFIT1/RSAD2/MX1/ISG15/IRF7/SOCS3/OAS3/IFI35/STAT1/STAT2/OASL/HLA-G/BST2/IFITM1	T_CD4_CTL
REACTOME_CYTOKINE_SIGNALING_IN_IMMUNE_SYSTEM	62	0.647323	2.03176	5.41e-07	1.46e-05	93	tags=56%, list=19%, signal=52%	RSAD2/FCGR1A/IFIT3/ISG15/IFITM1/USP18/MX1/GBP5/ISG20/OASL/IFI6/XAF1/DDX58/HERC5/CD36/OAS3/CD40/STAT1/OAS2/FPR1/MX2/TNFSF13B/ITGAM/S100A12/MT2A/OAS1/GBP4/PSME2/IRF7/HLA-DQB1/CISH/PIM1/NUP62/TRIM5/GBP2	CD16mono
REACTOME_ACTIVATION_OF_ATR_IN_RESPONSE_TO_REPLICATION_STRESS	17	0.786408	2.36536	4.63e-07	1.74e-05	374	tags=88%, list=16%, signal=75%	CDC25A/ORC1/CLSPN/MCM10/MCM8/MCM4/CDK2/CDC6/ORC6/MCM7/RFC4/RFC3/CDC45/MCM2/RFC5	B
REACTOME_POST_TRANSLATIONAL_PROTEIN_MODIFICATION	192	0.414988	1.90421	4.84e-07	1.74e-05	727	tags=51%, list=30%, signal=38%	USP18/DTL/CDC25A/UBE2T/CLSPN/MANEA/AURKA/C1GALT1C1/ALG1/BRCA1/PCNA/APOL1/MLEC/NANS/ENAM/STT3A/COPG1/COPB2/HSP90B1/INCENP/CDKN2A/DPAGT1/DYNLL1/NEU1/UBE2C/ACTL6A/NDC1/PSMA5/CALU/WFS1/PSMB2/TMED9/PDIA6/SEC24D/LY6E/PSMD1/SAR1B/TPST2/PREB/PSMA3/CD59/NUP43/ARF4/SEC24A/KEAP1/MGAT3/GMPPB/LMAN2/ALG5/GMPPA/TOP1/UCHL5/MGAT1/RPN1/PSMD12/EDEM2/SMC1A/PTRH2/P4HB/RPN2/DPM1/PSMA4/CALR/DPM2/SELENOS/PSMB6/B4GALT2/D…	B
REACTOME_INTERFERON_ALPHA_BETA_SIGNALING	23	0.82298	2.23982	4.12e-07	1.77e-05	43	tags=70%, list=4%, signal=68%	IFIT1/IFI27/IFIT3/RSAD2/MX1/IFI6/OAS3/USP18/MX2/OAS2/OASL/IRF7/XAF1/ISG15/PTPN6/STAT1	NK2
WP_IL18_SIGNALING_PATHWAY	19	-0.855208	-2.18421	3.01e-07	1.99e-05	62	tags=63%, list=14%, signal=57%	NFKBIA/TIMP1/CD83/JUN/NR4A1/PLA2G7/IL1B/ATF3/PTGS2/VEGFA/IER3/CXCL2	DC3
REACTOME_DNA_REPLICATION_PRE_INITIATION	30	0.687692	2.30682	6.21e-07	2.09e-05	751	tags=97%, list=31%, signal=67%	ORC1/MCM10/E2F2/CDT1/MCM8/MCM4/CDK2/CDC6/ORC6/PSMA5/PSMB2/PSMD1/MCM7/PSMA3/CDC45/E2F1/MCM2/PSMD12/PSMA4/PSMB6/MCM6/PSMC4/PSMB3/PSMC2/PSMC3/PSMD8/PRIM2/MCM5/PSMD3	B
REACTOME_CELL_CYCLE_CHECKPOINTS	26	0.760059	2.37118	1e-07	2.1e-05	118	tags=42%, list=10%, signal=39%	UBE2C/CENPE/NUF2/CDC20/CCNB1/CCNA2/CCNB2/CENPA/CLSPN/CENPN/AURKB	B_ASC
REACTOME_CYTOKINE_SIGNALING_IN_IMMUNE_SYSTEM	69	0.584972	2.16596	5.44e-07	2.21e-05	79	tags=38%, list=9%, signal=37%	IFIT3/IFI27/OAS1/USP18/MX1/IFI6/IRF7/XAF1/ISG15/CCR5/OASL/OAS2/HLA-DQB2/GBP1/MX2/IFI35/EIF2AK2/PIM1/TRIM22/BST2/SP100/HLA-DQB1/STAT2/TNFSF14/IFITM1/UBE2L6	T_CD8_EM
REACTOME_ANTIVIRAL_MECHANISM_BY_IFN_STIMULATED_GENES	10	0.911272	2.14284	8.29e-07	2.53e-05	33	tags=80%, list=4%, signal=78%	OAS1/USP18/MX1/ISG15/OASL/OAS2/MX2/EIF2AK2	T_CD8_EM
REACTOME_CYTOKINE_SIGNALING_IN_IMMUNE_SYSTEM	73	0.570602	2.12556	8.99e-07	2.83e-05	188	tags=47%, list=18%, signal=41%	IFIT1/USP18/MX1/ISG15/XAF1/IFI6/OAS2/HAVCR2/IRF7/MX2/GBP1/IFIT2/IFI35/HERC5/MT2A/HLA-DRA/TRIM25/STAT1/PIM1/UBE2L6/CSF1/HLA-G/SP100/TRIM22/SOCS2/BST2/IFITM3/STAT2/IL23R/PSMA8/BCL2L11/HLA-DQB1/MUC1/OSM	T_CD4_CM
REACTOME_INTERFERON_ALPHA_BETA_SIGNALING	13	0.876317	2.04194	1.13e-06	3.05e-05	24	tags=77%, list=6%, signal=75%	IFI6/MX1/IRF7/ISG15/OASL/OAS3/XAF1/OAS2/IFI35/MX2	T_g_d
REACTOME_ANTIVIRAL_MECHANISM_BY_IFN_STIMULATED_GENES	16	0.843574	2.16644	6.58e-07	3.13e-05	139	tags=88%, list=16%, signal=75%	IFIT1/USP18/MX1/ISG15/DDX58/OASL/OAS2/OAS3/HERC5/MX2/STAT1/OAS1/EIF2AK2/UBE2L6	monocyte
REACTOME_CYTOKINE_SIGNALING_IN_IMMUNE_SYSTEM	74	0.572281	2.10191	1.04e-06	4.14e-05	138	tags=46%, list=17%, signal=42%	IFI27/IFIT1/IFIT3/USP18/MX1/IFI6/GBP1/ISG15/IFITM3/CCR2/OASL/GBP5/OAS3/IFI35/ISG20/MX2/IRF7/HERC5/TRIM22/IFITM2/BATF/STAT1/EIF2AK2/CUL1/IFIT5/GBP3/UBE2L6/IL1R2/GBP4/TNFRSF1A/BST2/CD40/TRIM14/PSMC2	CD14mono
REACTOME_CYTOKINE_SIGNALING_IN_IMMUNE_SYSTEM	78	0.597353	2.08159	1.38e-06	4.46e-05	90	tags=32%, list=8%, signal=32%	IFIT1/IFI27/IFIT3/RSAD2/MX1/IFI6/OAS3/USP18/MX2/OAS2/OASL/IRF7/XAF1/ISG15/EIF2AK2/HERC5/PTPN6/STAT1/PIM1/TRIM22/BST2/HLA-DRB1/CD70/FASLG/IFIT5	NK2
REACTOME_M_PHASE	39	0.669199	2.31516	5.01e-07	4.51e-05	240	tags=49%, list=20%, signal=40%	UBE2C/CENPE/NUF2/CDC20/CCNB1/PTTG1/CCNB2/CENPA/CENPN/AURKB/HSP90AA1/VRK1/INCENP/CHMP4A/AKAP9/MAD2L1/TUBA1B/CSNK2B/FBXO5	B_ASC
REACTOME_MITOTIC_METAPHASE_AND_ANAPHASE	26	0.731235	2.28126	8.64e-07	4.51e-05	240	tags=62%, list=20%, signal=50%	UBE2C/CENPE/NUF2/CDC20/CCNB1/PTTG1/CCNB2/CENPA/CENPN/AURKB/VRK1/INCENP/CHMP4A/MAD2L1/TUBA1B/FBXO5	B_ASC
REACTOME_CELL_CYCLE	68	0.569649	2.16276	6.65e-07	4.51e-05	361	tags=53%, list=30%, signal=39%	UBE2C/CENPE/NUF2/CDC20/CCNB1/CCNA2/PTTG1/CCNB2/CENPA/CKS1B/CLSPN/CENPN/AURKB/HSP90AA1/VRK1/INCENP/RAD51C/CHMP4A/CCND2/REC8/AKAP9/MAD2L1/TUBA1B/CSNK2B/FBXO5/TFDP2/TK1/DAXX/TYMS/MYBL2/TUBB/GINS2/NUP155/RFC4/POLE4/POLR2L	B_ASC
REACTOME_INTERFERON_ALPHA_BETA_SIGNALING	17	0.816142	2.21114	1.65e-06	5.28e-05	115	tags=82%, list=15%, signal=72%	IFITM1/IFIT1/MX1/ISG15/STAT1/IFI6/MX2/IFITM3/IFITM2/OASL/OAS3/HLA-G/IFIT2/SOCS1	DC
REACTOME_ANTIVIRAL_MECHANISM_BY_IFN_STIMULATED_GENES	12	0.876894	2.12311	1.95e-06	5.81e-05	96	tags=92%, list=12%, signal=82%	IFIT1/USP18/MX1/ISG15/OASL/OAS3/MX2/HERC5/STAT1/EIF2AK2/UBE2L6	CD14mono
REACTOME_CYTOKINE_SIGNALING_IN_IMMUNE_SYSTEM	36	0.686108	2.06885	4.58e-06	7.17e-05	58	tags=50%, list=12%, signal=48%	OAS3/IFI6/IFITM1/MX1/IFIT2/OAS2/IRF7/MX2/EIF2AK2/IFI35/IL4R/TRIM22/IFITM3/ISG20/IGHE/SAMHD1/PTPN18/EBI3	B_switched_mem
REACTOME_INTERFERON_SIGNALING	20	0.794826	2.19936	1.25e-06	7.24e-05	77	tags=65%, list=12%, signal=59%	OAS3/IFITM1/ISG15/IFI6/MX2/IRF7/EIF2AK2/IFITM3/TRIM14/IFITM2/PML/ISG20/STAT2	B_naive
REACTOME_INTERFERON_SIGNALING	41	0.623869	2.30182	1.04e-06	8.22e-05	208	tags=59%, list=13%, signal=52%	IFIT3/OAS1/USP18/MX1/XAF1/ISG15/IFI6/IRF7/MX2/OAS3/EIF2AK2/HERC5/IFI35/DDX58/OASL/IRF8/TRIM22/STAT1/MT2A/IRF4/SP100/STAT2/IFI30/HLA-G	T_CD4+
REACTOME_METABOLISM_OF_AMINO_ACIDS_AND_DERIVATIVES	55	0.567702	2.17897	2.96e-06	9.4e-05	661	tags=64%, list=28%, signal=47%	ASRGL1/PSAT1/PHGDH/PYCR1/GPT2/ASNS/FAH/AIMP2/TST/PDHA1/PSMA5/PSMB2/SLC25A10/PSMD1/PYCR2/PSMA3/GOT2/NDUFAB1/SHMT1/EEF1E1/SRM/HIBCH/QDPR/GCSH/PSMD12/BCKDK/SLC44A1/PSMA4/PSMB6/PSMC4/PSMB3/PSMC2/PXMP2/PSMC3/PSMD8	B
WP_CORTICOTROPINRELEASING_HORMONE_SIGNALING_PATHWAY	10	-0.895707	-2.10258	4.44e-06	0.00010644	61	tags=80%, list=8%, signal=75%	JUNB/NFKBIA/FOSL2/FOSB/NR4A1/FOSL1/NR4A2/CXCL8	DC
REACTOME_CELL_CYCLE_MITOTIC	58	0.57731	2.15283	2.61e-06	0.0001089	261	tags=41%, list=22%, signal=34%	UBE2C/CENPE/NUF2/CDC20/CCNB1/CCNA2/PTTG1/CCNB2/CENPA/CKS1B/CENPN/AURKB/HSP90AA1/VRK1/INCENP/CHMP4A/CCND2/AKAP9/MAD2L1/TUBA1B/CSNK2B/FBXO5/TFDP2/TK1	B_ASC
REACTOME_INTERFERON_SIGNALING	24	0.755341	2.31564	2.45e-06	0.00011269	59	tags=58%, list=11%, signal=54%	MX1/IFI6/ISG15/USP18/OAS2/MX2/OASL/EIF2AK2/UBE2L6/HLA-DQB1/MT2A/HLA-G/ISG20/IFITM1	T_CD4_EM
REACTOME_CYTOKINE_SIGNALING_IN_IMMUNE_SYSTEM	109	0.503844	2.0161	1.84e-06	0.00011549	254	tags=40%, list=18%, signal=36%	IFIT1/IFIT3/RSAD2/USP18/OAS1/MX1/IFI6/IRF7/XAF1/ISG15/OAS2/CCR1/MX2/OAS3/GBP1/HLA-DQB2/CCR5/OASL/IFI35/IFNGR2/EIF2AK2/SOCS2/HERC5/STAT1/IL6R/TRIM22/BCL2L1/SP100/IRAK2/STAT2/IL2RA/BST2/LTA/PSMA8/BATF/CASP1/ISG20/IFITM1/MTAP/UBE2L6/TNFSF14/OSM/TNFRSF1A/HLA-DQB1	T_CD8+
REACTOME_SWITCHING_OF_ORIGINS_TO_A_POST_REPLICATIVE_STATE	28	0.678568	2.23851	3.89e-06	0.00011647	769	tags=96%, list=32%, signal=66%	ORC1/CDT1/MCM8/MCM4/CDK2/CDC6/ORC6/UBE2C/PSMA5/PSMB2/PSMD1/MCM7/PSMA3/MCM2/PSMD12/PSMA4/PSMB6/MCM6/PSMC4/ANAPC11/PSMB3/PSMC2/PSMC3/PSMD8/MCM5/PSMD3/UBE2S	B
REACTOME_CYTOKINE_SIGNALING_IN_IMMUNE_SYSTEM	86	0.545332	2.02537	2.8e-06	0.00011969	96	tags=29%, list=8%, signal=29%	IFI27/RSAD2/IFIT3/MX1/IFI6/OAS3/USP18/MX2/OAS2/OASL/IRF7/ISG15/XAF1/EIF2AK2/HERC5/LGALS9/STAT1/MAPK11/IL10RB/TRIM22/ISG20/MEF2C/TNFRSF1A/FASLG/HLA-DRB1	NK
REACTOME_INTERFERON_ALPHA_BETA_SIGNALING	20	0.731595	2.27813	4.69e-06	0.00013305	66	tags=50%, list=3%, signal=49%	IFIT3/USP18/IFITM1/OAS3/MX1/XAF1/ISG15/OAS2/STAT1/IRF7	B
REACTOME_MITOTIC_SPINDLE_CHECKPOINT	29	0.659592	2.19257	5.54e-06	0.00014774	711	tags=90%, list=30%, signal=64%	CENPE/SPDL1/ZWINT/SKA1/BUB1B/INCENP/DYNLL1/MAD2L1/UBE2C/CENPM/NDC80/SKA2/NUP43/ZWILCH/KNTC1/SPC24/SGO1/ANAPC11/ITGB3BP/PPP2CB/RCC2/CENPP/KNL1/CENPN/CENPK/BUB3	B
REACTOME_MITOTIC_PROMETAPHASE	45	0.587649	2.17597	6.04e-06	0.00014774	725	tags=73%, list=30%, signal=52%	CENPE/PLK4/SMC2/CCNB2/SPDL1/NCAPH/ZWINT/SKA1/BUB1B/NCAPD2/INCENP/DYNLL1/MAD2L1/CENPM/NDC80/SKA2/NUP43/ZWILCH/SMC1A/KNTC1/SPC24/SGO1/ITGB3BP/PPP2CB/RCC2/CENPP/TUBA1B/KNL1/TUBG2/CENPN/CENPK/BUB3/TUBB	B
REACTOME_RESOLUTION_OF_SISTER_CHROMATID_COHESION	31	0.644075	2.16848	6.3e-06	0.00014774	711	tags=87%, list=30%, signal=62%	CENPE/CCNB2/SPDL1/ZWINT/SKA1/BUB1B/INCENP/DYNLL1/MAD2L1/CENPM/NDC80/SKA2/NUP43/ZWILCH/SMC1A/KNTC1/SPC24/SGO1/ITGB3BP/PPP2CB/RCC2/CENPP/TUBA1B/KNL1/CENPN/CENPK/BUB3	B
REACTOME_CELLULAR_RESPONSES_TO_STIMULI	116	0.450858	1.94018	6.04e-06	0.00014774	783	tags=61%, list=33%, signal=43%	XBP1/WIPI1/MT1E/EXOSC4/E2F2/ASNS/SCO2/HYOU1/EIF2S1/MYDGF/HSP90B1/CDK2/EZH2/FKBP14/CDKN2A/DYNLL1/SRPRB/UBE2C/NDC1/PSMA5/WFS1/PSMB2/VEGFA/MT2A/PDIA6/PSMD1/TXN/PREB/PSMA3/LMNB1/ASF1A/SSR1/NUP43/COX5A/KEAP1/E2F1/NUDT2/MT1X/PSMD12/P4HB/CDK4/FKBP4/CSRP1/BLVRA/PSMA4/CALR/YIF1A/PSMB6/EIF2S2/PSMC4/DCTN5/ANAPC11/CDKN2C/PSMB3/SRPRA/HELZ2/PSMC2/DNAJC3/TUBA1B/ELOC/PSMC3/PSMD8/COX7B/COX6A1/HSPA5/TRIB3/HMOX1/PS…	B
PID_PLK1_PATHWAY	15	0.781826	2.25315	7.45e-06	0.00015528	534	tags=93%, list=22%, signal=73%	CENPE/CLSPN/TPX2/AURKA/KIF20A/BUB1B/INCENP/ECT2/NDC80/FBXO5/SPC24/PRC1/SGO1/WEE1	B
REACTOME_ORC1_REMOVAL_FROM_CHROMATIN	25	0.684408	2.21806	7.49e-06	0.00015528	751	tags=96%, list=31%, signal=67%	ORC1/CDT1/MCM8/MCM4/CDK2/CDC6/ORC6/PSMA5/PSMB2/PSMD1/MCM7/PSMA3/MCM2/PSMD12/PSMA4/PSMB6/MCM6/PSMC4/PSMB3/PSMC2/PSMC3/PSMD8/MCM5/PSMD3	B
REACTOME_MITOTIC_G2_G2_M_PHASES	45	0.585324	2.16736	7.33e-06	0.00015528	751	tags=73%, list=31%, signal=51%	CDC25A/TPX2/AURKA/GTSE1/PLK4/HMMR/CCNB2/FKBPL/CDK2/MYBL2/DYNLL1/PSMA5/LIN9/PSMB2/PSMD1/PSMA3/FOXM1/E2F1/PSMD12/LIN52/PSMA4/PSMB6/WEE1/PSMC4/PPP2CB/PSMB3/PSMC2/TUBA1B/PSMC3/PSMD8/TUBG2/TUBB/PSMD3	B
REACTOME_M_PHASE	20	0.764536	2.1447	1.33e-05	0.00016867	39	tags=60%, list=13%, signal=56%	PLK1/CENPE/CDC20/CCNB2/CCNB1/SGO2/PTTG1/CDCA5/UBE2S/TUBA1B/HSP90AA1/AURKB	B_ASC_IgG
REACTOME_INTERFERON_SIGNALING	20	0.796052	2.06092	5.13e-06	0.00018489	28	tags=50%, list=8%, signal=49%	OASL/IFI6/XAF1/OAS1/ISG15/IRF7/BST2/HLA-DQB1/EIF4E/IFITM3	NKT
REACTOME_INTERFERON_ALPHA_BETA_SIGNALING	10	0.896667	1.95481	8.8e-06	0.00018489	28	tags=80%, list=8%, signal=76%	OASL/IFI6/XAF1/OAS1/ISG15/IRF7/BST2/IFITM3	NKT
REACTOME_MAPK_FAMILY_SIGNALING_CASCADES	16	-0.792597	-2.17231	7.59e-06	0.00018514	95	tags=56%, list=11%, signal=51%	IL5RA/DUSP5/FGFR1/DUSP1/JUN/PIK3R1/DUSP8/IRS2/AREG	T_CD8_EM
WP_DNA_REPLICATION	18	0.742075	2.26564	1.13e-05	0.00022472	374	tags=78%, list=16%, signal=66%	ORC1/MCM10/PCNA/CDT1/MCM4/CDK2/CDC6/ORC6/MCM7/RFC4/RFC3/CDC45/MCM2/RFC5	B
REACTOME_ANTIVIRAL_MECHANISM_BY_IFN_STIMULATED_GENES	12	0.859867	2.01509	1.08e-05	0.00030525	117	tags=83%, list=11%, signal=75%	IFIT1/OAS1/USP18/MX1/ISG15/HERC5/MX2/DDX58/STAT1/UBE2L6	T_CD4_Naive
NABA_SECRETED_FACTORS	26	-0.721704	-2.17028	5.55e-06	0.00033025	75	tags=42%, list=5%, signal=41%	CCL3/IFNG/IL2/CLCF1/CCL4/TNF/TNFSF9/CCL5/CCL4L2/PDGFD/FGFBP2	T_CD4+
REACTOME_MITOTIC_METAPHASE_AND_ANAPHASE	15	0.794025	2.05142	3.85e-05	0.00036575	39	tags=73%, list=13%, signal=67%	PLK1/CENPE/CDC20/CCNB2/CCNB1/SGO2/PTTG1/CDCA5/UBE2S/TUBA1B/AURKB	B_ASC_IgG
REACTOME_ANTIVIRAL_MECHANISM_BY_IFN_STIMULATED_GENES	16	0.792734	2.11376	1.92e-05	0.00036841	103	tags=69%, list=13%, signal=61%	IFIT1/MX1/ISG15/HERC5/STAT1/MX2/EIF2AK2/FLNB/OASL/OAS3/UBE2L6	DC
REACTOME_SEPARATION_OF_SISTER_CHROMATIDS	19	0.75214	2.16536	1.09e-05	0.00037997	225	tags=58%, list=19%, signal=48%	UBE2C/CENPE/NUF2/CDC20/PTTG1/CENPA/CENPN/AURKB/INCENP/MAD2L1/TUBA1B	B_ASC
WP_GASTRIC_CANCER_NETWORK_1	12	0.80503	2.19672	2.45e-05	0.00047166	243	tags=83%, list=10%, signal=75%	TPX2/AURKA/KIF15/MCM4/E2F7/MYBL2/UBE2C/ACTL6A/ECT2/LIN9	B
WP_DNA_IRDAMAGE_AND_CELLULAR_RESPONSE_VIA_ATR	16	0.7548	2.22056	2.55e-05	0.00047481	488	tags=81%, list=20%, signal=65%	CLSPN/EXO1/BRCA1/PCNA/CDK2/FOXM1/CDC45/E2F1/MCM2/EEF1E1/FEN1/SMC1A/BRCA2	B
REACTOME_INNATE_IMMUNE_SYSTEM	104	0.503832	1.85145	1.28e-05	0.00048472	181	tags=40%, list=20%, signal=36%	C1QC/CLU/C1QB/SERPING1/CLEC5A/MCEMP1/ISG15/C1QA/FCGR1A/DDX58/IDH1/PLAC8/IFIH1/FPR2/SELL/LGMN/TLR7/TIFA/S100A8/C3AR1/HERC5/S100A9/TNFAIP6/C2/SOCS1/S100A12/CD14/GRN/RNASE6/CUL1/UBE2L6/JUP/PTK2/PADI2/GCA/CRISPLD2/PSMB9/CREG1/CTSD/NCF1/FPR1/PSMB5	monocyte
REACTOME_INTERFERON_ALPHA_BETA_SIGNALING	12	0.847335	2.22208	1.1e-05	0.0004949	35	tags=67%, list=9%, signal=62%	MX1/IFITM1/OAS2/OAS1/OAS3/ISG15/IFITM2/IRF7	DC2
REACTOME_ANTIVIRAL_MECHANISM_BY_IFN_STIMULATED_GENES	12	0.848078	1.93629	2.99e-05	0.0005386	45	tags=75%, list=11%, signal=69%	MX1/ISG15/OASL/OAS3/OAS2/HERC5/MX2/EIF2AK2/STAT1	T_g_d
REACTOME_MITOTIC_PROMETAPHASE	27	0.698423	2.18863	1.82e-05	0.00054358	227	tags=52%, list=19%, signal=43%	CENPE/NUF2/CDC20/CCNB1/CCNB2/CENPA/CENPN/AURKB/HSP90AA1/INCENP/AKAP9/MAD2L1/TUBA1B/CSNK2B	B_ASC
REACTOME_MITOTIC_PROMETAPHASE	15	0.775342	2.00315	8.77e-05	0.00055541	39	tags=67%, list=13%, signal=61%	PLK1/CENPE/CDC20/CCNB2/CCNB1/SGO2/CDCA5/TUBA1B/HSP90AA1/AURKB	B_ASC_IgG
REACTOME_MITOTIC_G2_G2_M_PHASES	10	0.84772	1.98229	8.06e-05	0.00055541	36	tags=70%, list=12%, signal=64%	PLK1/CCNB2/CCNA2/CCNB1/TPX2/TUBA1B/HSP90AA1	B_ASC_IgG
REACTOME_ANTIVIRAL_MECHANISM_BY_IFN_STIMULATED_GENES	13	0.833293	1.99069	2.8e-05	0.00056757	85	tags=92%, list=18%, signal=78%	ISG15/USP18/MX1/OASL/DDX58/HERC5/OAS3/STAT1/OAS2/MX2/OAS1/NUP62	CD16mono
REACTOME_RESOLUTION_OF_SISTER_CHROMATID_COHESION	17	0.761572	2.14567	2.27e-05	0.00059286	225	tags=65%, list=19%, signal=53%	CENPE/NUF2/CDC20/CCNB1/CCNB2/CENPA/CENPN/AURKB/INCENP/MAD2L1/TUBA1B	B_ASC
REACTOME_CYTOKINE_SIGNALING_IN_IMMUNE_SYSTEM	52	0.610216	1.84819	4.45e-05	0.00060063	86	tags=48%, list=22%, signal=43%	IFI6/MX1/IRF7/ISG15/OASL/OAS3/XAF1/OAS2/IFI35/HERC5/GBP1/MX2/EIF2AK2/TRIM22/HLA-DQB1/BATF/STAT1/ANXA2/HLA-DRB1/MT2A/CCL4/MYC/IFITM1/RAP1B/S1PR1	T_g_d
REACTOME_DNA_REPAIR	38	0.586829	2.08343	3.37e-05	0.00060613	521	tags=58%, list=22%, signal=46%	ISG15/DTL/PCLAF/UBE2T/CLSPN/EXO1/BRCA1/PCNA/CDK2/RAD51AP1/ACTL6A/RFC4/PARP2/RFC3/RFC5/RAD51C/FEN1/FANCG/UNG/BRCA2/DCLRE1B/NTHL1	B
REACTOME_INTERFERON_ALPHA_BETA_SIGNALING	12	0.849934	2.07838	2.12e-05	0.00061557	77	tags=83%, list=12%, signal=75%	OAS3/IFITM1/ISG15/IFI6/MX2/IRF7/IFITM3/IFITM2/ISG20/STAT2	B_naive
REACTOME_MITOTIC_SPINDLE_CHECKPOINT	16	0.764279	2.12329	2.8e-05	0.00064914	164	tags=50%, list=14%, signal=44%	UBE2C/CENPE/NUF2/CDC20/CENPA/CENPN/AURKB/INCENP	B_ASC
KEGG_MAPK_SIGNALING_PATHWAY	26	-0.686755	-2.23098	1.39e-05	0.00069734	256	tags=62%, list=18%, signal=51%	MAP3K5/PDGFRB/FGFR1/MAP3K20/MAPKAPK2/JUN/DUSP1/JUND/FOS/GADD45A/DUSP5/DUSP10/DUSP2/MAP3K8/DUSP8/TNF	T_CD8+
REACTOME_HOMOLOGY_DIRECTED_REPAIR	18	0.713529	2.17849	4.17e-05	0.00072425	488	tags=72%, list=20%, signal=58%	CLSPN/EXO1/BRCA1/PCNA/CDK2/RAD51AP1/RFC4/PARP2/RFC3/RFC5/RAD51C/FEN1/BRCA2	B
REACTOME_INTERFERON_GAMMA_SIGNALING	13	0.818037	1.90614	6.99e-05	0.00075536	54	tags=77%, list=14%, signal=69%	IRF7/OASL/OAS3/OAS2/GBP1/TRIM22/HLA-DQB1/STAT1/HLA-DRB1/MT2A	T_g_d
REACTOME_APC_C_MEDIATED_DEGRADATION_OF_CELL_CYCLE_PROTEINS	25	0.655856	2.12552	4.59e-05	0.00077351	769	tags=92%, list=32%, signal=63%	AURKA/CDK2/BUB1B/MAD2L1/PTTG1/UBE2C/PSMA5/PSMB2/PSMD1/PSMA3/PSMD12/FBXO5/PSMA4/PSMB6/PSMC4/ANAPC11/PSMB3/PSMC2/PSMC3/PSMD8/BUB3/PSMD3/UBE2S	B
NABA_MATRISOME	78	-0.527365	-1.9482	1.63e-05	0.00077753	352	tags=44%, list=21%, signal=36%	WNT10A/PLXDC1/SEMA5A/IL7/LGALS1/SPON1/SDC4/LOXL1/FGL2/WNT10B/CELA1/SRGN/CTSW/MMRN1/ADAM23/COL6A1/CST3/SPON2/MATN2/MMP23B/LGALS3/CCL3/IFNG/NTN4/IL2/CST7/CLCF1/CCL4/TNF/TNFSF9/CCL5/CCL4L2/PDGFD/FGFBP2	T_CD4+
WP_CORTICOTROPINRELEASING_HORMONE_SIGNALING_PATHWAY	10	-0.855531	-2.09998	2.4e-05	0.0008199	55	tags=50%, list=5%, signal=48%	GNAO1/ERN1/NFKB1/FOSB/JUND	NK
REACTOME_CYTOKINE_SIGNALING_IN_IMMUNE_SYSTEM	65	0.54582	2.03387	2.28e-05	0.00084954	106	tags=43%, list=14%, signal=40%	IFIT1/RSAD2/MX1/ISG15/IRF7/SOCS3/OAS3/CD27/LGALS9/IFI35/PIM1/STAT1/STAT2/OASL/HLA-G/UBE2L6/LTB/TRIM5/BST2/HLA-DQB1/IFITM1/SP100/BATF/IL6ST/IFITM3/PLCG1/GBP4/SHC1	T_CD4_CTL
REACTOME_ANTIVIRAL_MECHANISM_BY_IFN_STIMULATED_GENES	10	0.882149	2.13779	3.08e-05	0.00086287	57	tags=70%, list=8%, signal=65%	IFIT1/MX1/ISG15/OAS3/STAT1/OASL/UBE2L6	T_CD4_CTL
WP_MAPK_SIGNALING_PATHWAY	26	-0.676122	-2.19644	2.13e-05	0.00089231	256	tags=58%, list=18%, signal=48%	MAP3K5/PDGFRB/FGFR1/MAP3K20/MAPKAPK2/JUN/DUSP1/JUND/FOS/GADD45A/DUSP10/DUSP2/MAP3K8/DUSP8/TNF	T_CD8+
PID_ATF2_PATHWAY	13	-0.802368	-2.12138	2.52e-05	0.00090513	122	tags=77%, list=9%, signal=71%	JUNB/JUN/DUSP1/JUND/FOS/GADD45A/DUSP5/DUSP10/ATF3/DUSP8	T_CD8+
KEGG_NATURAL_KILLER_CELL_MEDIATED_CYTOTOXICITY	15	-0.783418	-2.03585	2.3e-05	0.00091049	109	tags=73%, list=7%, signal=69%	PIK3R3/KIR3DL2/ULBP2/KLRK1/IFNG/KLRC1/TYROBP/KLRD1/TNF/GZMB/FCGR3A	T_CD4+
WP_OREXIN_RECEPTOR_PATHWAY	20	-0.705897	-2.12504	3.94e-05	0.00093842	139	tags=65%, list=18%, signal=55%	JARID2/GADD45B/NOCT/HIF1A/SGK1/CXCL8/NR4A3/NR4A1/ID3/HBEGF/VEGFA/CXCL2/HSPA5	CD14mono
REACTOME_MITOCHONDRIAL_TRANSLATION	29	0.62143	2.06571	6.06e-05	0.00099041	897	tags=97%, list=37%, signal=61%	MRPL35/CHCHD1/MRPL58/MRPS14/MRPS33/MRPL14/MRPL51/MRPL15/MRPL17/MRPL36/MRPS18A/MRPL39/MRPS6/TSFM/MRPL4/MRPL27/MRPL32/MRPL37/MRPL13/MRPL2/MRPL22/AURKAIP1/MRPL55/MRPS15/MRPL41/MRPL47/MRPL38/MRPL19	B
REACTOME_CELL_CYCLE_CHECKPOINTS	21	0.709792	2.00584	0.00020615	0.00111912	81	tags=76%, list=28%, signal=59%	PLK1/CENPE/CDC20/CCNB2/CCNA2/CCNB1/SGO2/UBE2S/MCM2/AURKB/ZWINT/MCM7/CENPN/MCM4/CHEK1/CENPH	B_ASC_IgG
REACTOME_INTERFERON_ALPHA_BETA_SIGNALING	12	0.871452	2.06614	1.36e-05	0.00114141	58	tags=75%, list=8%, signal=70%	IFIT2/OASL/MX1/XAF1/IFI35/IFITM1/IFITM3/STAT2/BST2	T_CD4_reg
REACTOME_RHO_GTPASES_ACTIVATE_FORMINS	32	0.596229	2.03147	7.93e-05	0.00125686	742	tags=81%, list=31%, signal=57%	CENPE/SPDL1/ZWINT/SKA1/BUB1B/INCENP/DYNLL1/MAD2L1/CENPM/NDC80/SKA2/NUP43/ZWILCH/KNTC1/SPC24/SGO1/ITGB3BP/PPP2CB/RCC2/CENPP/TUBA1B/KNL1/CENPN/CENPK/BUB3/ACTG1	B
REACTOME_THE_CITRIC_ACID_TCA_CYCLE_AND_RESPIRATORY_ELECTRON_TRANSPORT	27	0.669747	2.09877	7.02e-05	0.00136512	376	tags=85%, list=31%, signal=60%	PDHX/ATP5PO/NDUFB1/NDUFA7/NDUFB8/NNT/NDUFA9/NDUFA13/ATP5F1E/NDUFC2/NDUFB3/UQCRB/UQCR11/UQCR10/NDUFA3/ATP5PF/ATP5MF/COX7B/NDUFA1/NDUFAF6/ETFB/COX7C/NDUFAF4	B_ASC
KEGG_ALZHEIMERS_DISEASE	21	0.684419	2.03118	7.18e-05	0.00136512	245	tags=71%, list=20%, signal=58%	ITPR1/ATP5PO/NDUFB1/NDUFA7/NDUFB8/FADD/NDUFA9/ATP5F1E/NDUFC2/NDUFB3/UQCRB/UQCR11/UQCR10/NDUFA3/ATP5PF	B_ASC
REACTOME_CYTOKINE_SIGNALING_IN_IMMUNE_SYSTEM	34	0.662838	1.89678	0.00010082	0.00141149	28	tags=35%, list=8%, signal=36%	OASL/IFI6/XAF1/OAS1/ISG15/IRF7/BST2/CASP1/HLA-DQB1/EIF4E/ANXA2/IFITM3	NKT
WP_INTERACTIONS_OF_NATURAL_KILLER_CELLS_IN_PANCREATIC_CANCER	12	-0.819101	-2.01578	4.79e-05	0.00162874	80	tags=67%, list=5%, signal=64%	KLRK1/CCL3/IFNG/CCL4/TNF/GZMB/CCL5/FCGR3A	T_CD4+
REACTOME_INTERFERON_ALPHA_BETA_SIGNALING	17	0.735205	2.07138	9.38e-05	0.00163395	125	tags=65%, list=10%, signal=59%	ISG15/IFITM1/MX1/IFI6/BST2/STAT1/USP18/IFI35/OAS2/IFI27/ADAR	B_ASC
REACTOME_G1_S_SPECIFIC_TRANSCRIPTION	12	0.779023	2.12576	0.00011447	0.00171385	489	tags=92%, list=20%, signal=73%	CDC25A/ORC1/PCNA/CDT1/CDC6/LIN9/CDC45/E2F1/DHFR/FBXO5/LIN52	B
KEGG_CELL_CYCLE	33	0.592856	2.0341	0.00011276	0.00171385	602	tags=70%, list=25%, signal=53%	CDC25A/ORC1/PCNA/E2F2/CCNB2/MCM4/CDK2/BUB1B/CDKN2A/CDC6/MAD2L1/PTTG1/ORC6/MCM7/CDC45/E2F1/MCM2/SMC1A/CDK4/MCM6/WEE1/ANAPC11/CDKN2C	B
WP_OVERVIEW_OF_PROINFLAMMATORY_AND_PROFIBROTIC_MEDIATORS	13	-0.817285	-2.04587	5.77e-05	0.00171607	75	tags=62%, list=5%, signal=59%	CCL3/IFNG/IL2/CXCL16/CCL4/TNF/CCL5/CCL4L2	T_CD4+
KEGG_OOCYTE_MEIOSIS	10	0.817808	1.91235	0.00036461	0.00173188	22	tags=60%, list=7%, signal=57%	PLK1/CDC20/CCNB2/CCNB1/PTTG1/ITPR1	B_ASC_IgG
REACTOME_INTERFERON_ALPHA_BETA_SIGNALING	14	0.797267	2.08648	8.05e-05	0.00185215	59	tags=71%, list=11%, signal=65%	MX1/IFI6/ISG15/USP18/OAS2/MX2/OASL/HLA-G/ISG20/IFITM1	T_CD4_EM
WP_COMPLEMENT_AND_COAGULATION_CASCADES	13	0.808468	1.93879	5.95e-05	0.00185332	100	tags=62%, list=11%, signal=55%	C1QC/CLU/C1QB/SERPING1/F5/C1QA/C3AR1/C2	monocyte
WP_IMMUNE_RESPONSE_TO_TUBERCULOSIS	11	0.83429	1.9339	6.83e-05	0.00185332	118	tags=82%, list=13%, signal=72%	IFIT1/IFIT3/MX1/IFITM1/IFI35/TAP1/STAT1/SOCS1/OAS1	monocyte
REACTOME_INTRACELLULAR_SIGNALING_BY_SECOND_MESSENGERS	12	-0.793423	-2.00821	9.2e-05	0.00187091	77	tags=42%, list=9%, signal=38%	FGFR1/JUN/PIK3R1/IRS2/AREG	T_CD8_EM
PID_E2F_PATHWAY	20	0.670495	2.08787	0.00013836	0.00196247	208	tags=55%, list=9%, signal=51%	CDC25A/ORC1/TP73/BRCA1/E2F2/PRMT5/CDK2/E2F7/CDKN2A/CDC6/MYBL2	B
PID_ATR_PATHWAY	11	0.786186	2.08554	0.00013589	0.00196247	488	tags=91%, list=20%, signal=73%	CDC25A/CLSPN/CDK2/CDC6/MCM7/RFC4/RFC3/MCM2/RFC5/BRCA2	B
REACTOME_INTERFERON_SIGNALING	43	0.542732	1.97996	0.00014287	0.00197451	274	tags=35%, list=11%, signal=31%	IFIT3/USP18/IFITM1/OAS3/MX1/XAF1/HERC5/ISG15/OAS2/STAT1/IRF7/EIF2AK2/NDC1/MT2A/SAMHD1	B
REACTOME_ESR_MEDIATED_SIGNALING	11	-0.813903	-1.98314	0.00011472	0.00199942	46	tags=55%, list=5%, signal=52%	NRIP1/FOSB/JUN/JUND/PIK3R1/AREG	T_CD8_EM
REACTOME_CDT1_ASSOCIATION_WITH_THE_CDC6_ORC_ORIGIN_COMPLEX	19	0.686311	2.11016	0.00015477	0.00201819	661	tags=89%, list=28%, signal=65%	ORC1/CDT1/MCM8/CDC6/ORC6/PSMA5/PSMB2/PSMD1/PSMA3/PSMD12/PSMA4/PSMB6/PSMC4/PSMB3/PSMC2/PSMC3/PSMD8	B
WP_DNA_REPAIR_PATHWAYS_FULL_NETWORK	20	0.668122	2.08048	0.00015726	0.00201819	521	tags=65%, list=22%, signal=51%	EXO1/BRCA1/PCNA/RFC4/PARP2/RFC3/RFC5/RAD51C/FEN1/FANCG/UNG/BRCA2/NTHL1	B
REACTOME_DEUBIQUITINATION	36	0.565271	1.9819	0.00015622	0.00201819	685	tags=61%, list=29%, signal=44%	USP18/CDC25A/CLSPN/BRCA1/ACTL6A/PSMA5/PSMB2/PSMD1/PSMA3/KEAP1/UCHL5/PSMD12/PTRH2/PSMA4/PSMB6/PSMC4/PSMB3/UFD1/PSMC2/PSMC3/PSMD8/ADRM1	B
PID_AURORA_B_PATHWAY	15	0.727027	2.09523	0.00016119	0.00202049	317	tags=67%, list=13%, signal=58%	AURKA/KIF20A/SMC2/NCAPH/NCAPD2/INCENP/RACGAP1/STMN1/NDC80/PSMA3	B
REACTOME_CYTOKINE_SIGNALING_IN_IMMUNE_SYSTEM	44	0.557617	1.93553	0.00013322	0.00204271	59	tags=41%, list=11%, signal=40%	MX1/IFI6/ISG15/USP18/OAS2/MX2/OASL/LGALS9/EIF2AK2/PIM1/MYC/UBE2L6/HLA-DQB1/MT2A/HLA-G/ISG20/IL12RB2/IFITM1	T_CD4_EM
KEGG_CYTOKINE_CYTOKINE_RECEPTOR_INTERACTION	36	-0.627966	-2.00848	8.08e-05	0.00213623	75	tags=33%, list=5%, signal=33%	CCL3/IFNG/CCR6/IL2/CXCL16/CLCF1/IL18RAP/CCL4/TNF/TNFSF9/CCL5/CCL4L2	T_CD4+
WP_RETINOBLASTOMA_GENE_IN_CANCER	16	0.727205	1.89057	0.00052781	0.00222852	78	tags=81%, list=27%, signal=63%	HMGB2/CCNB2/CCNA2/CCNB1/RRM2/DHFR/ANLN/STMN1/PCNA/MCM7/DNMT1/MCM4/CHEK1	B_ASC_IgG
REACTOME_RESOLUTION_OF_SISTER_CHROMATID_COHESION	13	0.772266	1.9299	0.00059245	0.00225132	52	tags=77%, list=18%, signal=66%	PLK1/CENPE/CDC20/CCNB2/CCNB1/SGO2/CDCA5/TUBA1B/AURKB/ZWINT	B_ASC_IgG
REACTOME_CYCLIN_A_CDK2_ASSOCIATED_EVENTS_AT_S_PHASE_ENTRY	22	0.642735	2.04013	0.00018517	0.00226828	661	tags=86%, list=28%, signal=63%	CDC25A/CDK2/PSMA5/LIN9/PSMB2/PSMD1/PSMA3/E2F1/PSMD12/CDK4/LIN52/PSMA4/PSMB6/WEE1/PSMC4/PSMB3/PSMC2/PSMC3/PSMD8	B
REACTOME_ASPARAGINE_N_LINKED_GLYCOSYLATION	68	0.477619	1.90761	0.00019008	0.00227675	727	tags=63%, list=30%, signal=45%	MANEA/ALG1/MLEC/NANS/STT3A/COPG1/COPB2/DPAGT1/DYNLL1/NEU1/TMED9/SEC24D/SAR1B/PREB/CD59/ARF4/SEC24A/MGAT3/GMPPB/LMAN2/ALG5/GMPPA/MGAT1/RPN1/EDEM2/RPN2/DPM1/CALR/DPM2/B4GALT2/CTSC/DCTN5/COPE/DERL1/KDELR1/CANX/TUBA1B/DDOST/ST6GALNAC4/ARFGAP3/GMDS/SEL1L/PMM2	B
REACTOME_ANTIVIRAL_MECHANISM_BY_IFN_STIMULATED_GENES	16	0.717856	2.11188	0.00019713	0.00230983	235	tags=56%, list=10%, signal=51%	USP18/OAS3/MX1/HERC5/ISG15/OAS2/STAT1/EIF2AK2/NDC1	B
WP_NETWORK_MAP_OF_SARSCOV2_SIGNALING_PATHWAY	16	0.768683	1.96452	0.00019819	0.00232875	36	tags=44%, list=7%, signal=42%	IFI6/IFITM1/MX1/OAS2/TP53I3/IFIH1/IFITM3	B_switched_mem
REACTOME_CELLULAR_RESPONSE_TO_CHEMICAL_STRESS	34	0.57685	1.99627	0.00020589	0.00236113	762	tags=74%, list=32%, signal=51%	SCO2/PSMA5/PSMB2/PSMD1/TXN/PSMA3/COX5A/KEAP1/NUDT2/PSMD12/P4HB/BLVRA/PSMA4/PSMB6/PSMC4/PSMB3/HELZ2/PSMC2/PSMC3/PSMD8/COX7B/COX6A1/HMOX1/PSMD3/PRDX2	B
WP_CELL_CYCLE	18	0.702553	1.98946	0.00014743	0.0023702	35	tags=28%, list=3%, signal=27%	CDC20/CCNB1/CCNA2/PTTG1/CCNB2	B_ASC
REACTOME_UB_SPECIFIC_PROCESSING_PROTEASES	26	0.615455	2.00752	0.0002167	0.00243334	685	tags=73%, list=29%, signal=53%	USP18/CDC25A/CLSPN/PSMA5/PSMB2/PSMD1/PSMA3/KEAP1/PSMD12/PTRH2/PSMA4/PSMB6/PSMC4/PSMB3/UFD1/PSMC2/PSMC3/PSMD8/ADRM1	B
REACTOME_SEPARATION_OF_SISTER_CHROMATIDS	13	0.767866	1.91891	0.00070862	0.00244795	52	tags=77%, list=18%, signal=66%	PLK1/CENPE/CDC20/SGO2/PTTG1/CDCA5/UBE2S/TUBA1B/AURKB/ZWINT	B_ASC_IgG
NABA_MATRISOME_ASSOCIATED	58	-0.553125	-1.93012	0.0001075	0.00255861	352	tags=45%, list=21%, signal=37%	WNT10A/PLXDC1/SEMA5A/IL7/LGALS1/SDC4/LOXL1/WNT10B/CELA1/CTSW/ADAM23/CST3/MMP23B/LGALS3/CCL3/IFNG/IL2/CST7/CLCF1/CCL4/TNF/TNFSF9/CCL5/CCL4L2/PDGFD/FGFBP2	T_CD4+
REACTOME_CYTOPROTECTION_BY_HMOX1	25	0.622865	2.01861	0.00023899	0.00262886	751	tags=84%, list=31%, signal=58%	SCO2/PSMA5/PSMB2/PSMD1/PSMA3/COX5A/KEAP1/PSMD12/BLVRA/PSMA4/PSMB6/PSMC4/PSMB3/HELZ2/PSMC2/PSMC3/PSMD8/COX7B/COX6A1/HMOX1/PSMD3	B
REACTOME_APC_C_MEDIATED_DEGRADATION_OF_CELL_CYCLE_PROTEINS	12	0.780724	1.99304	0.00018966	0.0026426	32	tags=42%, list=3%, signal=41%	UBE2C/CDC20/CCNB1/CCNA2/PTTG1	B_ASC
REACTOME_INTERFERON_SIGNALING	34	0.592698	1.97576	0.00017994	0.0026426	125	tags=44%, list=10%, signal=41%	ISG15/IFITM1/MX1/IFI6/BST2/STAT1/HERC5/USP18/KPNA2/GBP3/IFI35/OAS2/IFI27/TRIM25/ADAR	B_ASC
WP_NUCLEAR_RECEPTORS_METAPATHWAY	19	-0.701952	-2.03507	0.00020455	0.00266434	111	tags=68%, list=13%, signal=61%	CES1/NRIP1/MAFG/RGS2/TSC22D3/SLC2A3/ABCB1/BHLHE40/JUN/JUND/CDKN1C/TNF/IRS2	T_CD8_EM
REACTOME_SIGNALING_BY_RECEPTOR_TYROSINE_KINASES	18	-0.701206	-1.99697	0.00022559	0.00266434	77	tags=39%, list=9%, signal=36%	FGFR1/FOSB/COL6A2/JUND/PIK3R1/IRS2/AREG	T_CD8_EM
REACTOME_SIGNALING_BY_NUCLEAR_RECEPTORS	18	-0.698418	-1.98903	0.00024023	0.00266434	144	tags=50%, list=17%, signal=43%	NRIP1/MYLIP/AKR1C3/FOSB/JUN/ABCG1/JUND/PIK3R1/AREG	T_CD8_EM
REACTOME_INTERFERON_GAMMA_SIGNALING	20	0.701813	1.95012	0.00022397	0.00266434	59	tags=45%, list=7%, signal=43%	OAS1/IRF7/OASL/OAS2/HLA-DQB2/GBP1/TRIM22/SP100/HLA-DQB1	T_CD8_EM
REACTOME_RESPIRATORY_ELECTRON_TRANSPORT_ATP_SYNTHESIS_BY_CHEMIOSMOTIC_COUPLING_AND_HEAT_PRODUCTION_BY_UNCOUPLING_PROTEINS	24	0.664464	2.0336	0.00020915	0.00273201	376	tags=88%, list=31%, signal=61%	ATP5PO/NDUFB1/NDUFA7/NDUFB8/NDUFA9/NDUFA13/ATP5F1E/NDUFC2/NDUFB3/UQCRB/UQCR11/UQCR10/NDUFA3/ATP5PF/ATP5MF/COX7B/NDUFA1/NDUFAF6/ETFB/COX7C/NDUFAF4	B_ASC
REACTOME_ACTIVATION_OF_THE_PRE_REPLICATIVE_COMPLEX	14	0.731624	2.07489	0.0002539	0.00273702	369	tags=79%, list=15%, signal=67%	ORC1/MCM10/CDT1/MCM8/MCM4/CDK2/CDC6/ORC6/MCM7/CDC45/MCM2	B
WP_NETWORK_MAP_OF_SARSCOV2_SIGNALING_PATHWAY	30	0.617329	1.99064	0.00023136	0.0028444	99	tags=37%, list=8%, signal=35%	CCNB1/TNFSF10/IFITM1/MX1/IFI6/APOL1/CCNB2/BST2/STAT1/OAS2/IFI27	B_ASC
REACTOME_IMMUNOREGULATORY_INTERACTIONS_BETWEEN_A_LYMPHOID_AND_A_NON_LYMPHOID_CELL	21	-0.695321	-1.9804	0.0001354	0.0029295	258	tags=57%, list=16%, signal=49%	CRTAM/CD8A/LILRB3/KIR3DL2/KLRB1/KLRK1/KLRC1/SIGLEC9/TYROBP/KLRD1/CD160/FCGR3A	T_CD4+
REACTOME_SRP_DEPENDENT_COTRANSLATIONAL_PROTEIN_TARGETING_TO_MEMBRANE	16	0.707634	2.0818	0.00028626	0.00302541	713	tags=100%, list=30%, signal=71%	SSR3/SEC11C/SRPRB/SPCS3/SSR1/SPCS2/SEC61A1/SRP54/RPN1/SEC61G/RPN2/SRP68/SRPRA/DDOST/TRAM1/SSR4	B
REACTOME_PHOSPHOLIPID_METABOLISM	33	-0.528072	-2.09986	0.00030328	0.00310486	592	tags=48%, list=25%, signal=37%	SYNJ2/PIP4K2B/MIGA1/PIK3CD/MTMR3/PLD4/PLA2G2D/MBOAT1/SBF2/MTM1/PLEKHA1/STARD10/GDPD5/PITPNM2/PLA2G4C/PIK3R6	B
REACTOME_APC_C_CDH1_MEDIATED_DEGRADATION_OF_CDC20_AND_OTHER_APC_C_CDH1_TARGETED_PROTEINS_IN_LATE_MITOSIS_EARLY_G1	19	0.670614	2.0619	0.00031106	0.00310486	769	tags=95%, list=32%, signal=65%	AURKA/PTTG1/UBE2C/PSMA5/PSMB2/PSMD1/PSMA3/PSMD12/PSMA4/PSMB6/PSMC4/ANAPC11/PSMB3/PSMC2/PSMC3/PSMD8/PSMD3/UBE2S	B
WP_CELL_CYCLE	31	0.578883	1.94899	0.00030933	0.00310486	602	tags=68%, list=25%, signal=51%	CDC25A/ORC1/PCNA/E2F2/CCNB2/MCM4/CDK2/CDKN2A/CDC6/PTTG1/ORC6/MCM7/CDC45/E2F1/MCM2/SMC1A/CDK4/MCM6/WEE1/ANAPC11/CDKN2C	B
PID_P53_DOWNSTREAM_PATHWAY	16	-0.718052	-1.968	0.00032102	0.00326371	89	tags=44%, list=10%, signal=40%	IGFBP3/DUSP5/COL18A1/DUSP1/JUN/ATF3/RGCC	T_CD8_EM
REACTOME_THE_CITRIC_ACID_TCA_CYCLE_AND_RESPIRATORY_ELECTRON_TRANSPORT	39	0.54511	1.93721	0.00033942	0.0033263	775	tags=69%, list=32%, signal=48%	SCO2/NDUFA8/SLC16A1/NDUFS6/PDHA1/NDUFA9/NDUFAF3/ATP5MC1/IDH3A/COX5A/NDUFAB1/TRAP1/NDUFS5/NDUFS3/LDHA/CYC1/ETFA/NDUFB8/ATP5F1B/NDUFC1/UQCRC1/COX7B/COX6A1/LDHB/SLC16A3/MPC1/NDUFA11	B
REACTOME_UNFOLDED_PROTEIN_RESPONSE_UPR	24	0.619478	1.99912	0.00035166	0.00335665	624	tags=79%, list=26%, signal=59%	XBP1/WIPI1/EXOSC4/ASNS/HYOU1/EIF2S1/MYDGF/HSP90B1/FKBP14/SRPRB/WFS1/PDIA6/PREB/SSR1/CALR/YIF1A/EIF2S2/SRPRA/DNAJC3	B
REACTOME_METABOLISM_OF_RNA	73	0.460025	1.86351	0.00035497	0.00335665	757	tags=64%, list=32%, signal=45%	PPIL1/EXOSC4/CTU2/PRMT5/MAGOHB/RRP1/NDC1/PSMA5/PSMB2/LAGE3/PSMD1/SMN2/PSMA3/NUP43/RRP7A/DDX1/ADAT3/METTL1/UTP11/RRP36/TBL3/PSMD12/FTSJ1/PSMA4/WDR4/PSMB6/PSMC4/EIF4G1/POP7/GNL3/BOP1/NOP56/PSMB3/PSMC2/SNRPC/SNRPE/PSMC3/PSMD8/POLR2L/SARNP/TSEN15/EIF4A3/RAN/CNOT9/GTF2H2/PSMD3/GAR1	B
REACTOME_DEFECTIVE_CFTR_CAUSES_CYSTIC_FIBROSIS	17	0.674179	2.0278	0.0003744	0.00347936	751	tags=94%, list=31%, signal=65%	PSMA5/PSMB2/PSMD1/PSMA3/DERL3/PSMD12/PSMA4/PSMB6/PSMC4/DERL1/PSMB3/PSMC2/PSMC3/PSMD8/SEL1L/PSMD3	B
PID_P53_DOWNSTREAM_PATHWAY	14	-0.765794	-2.02679	0.0001298	0.0036993	51	tags=50%, list=4%, signal=48%	PMAIP1/DUSP5/BCL6/DUSP1/ATF3/JUN/RGCC	NK
REACTOME_DNA_DOUBLE_STRAND_BREAK_REPAIR	22	0.628188	1.99396	0.00041996	0.00377263	488	tags=59%, list=20%, signal=48%	CLSPN/EXO1/BRCA1/PCNA/CDK2/RAD51AP1/RFC4/PARP2/RFC3/RFC5/RAD51C/FEN1/BRCA2	B
KEGG_PARKINSONS_DISEASE	24	0.615873	1.98748	0.00041864	0.00377263	722	tags=79%, list=30%, signal=56%	SLC25A4/NDUFA8/CASP3/NDUFS6/NDUFA9/ATP5MC1/COX5A/NDUFAB1/NDUFS5/UBE2J1/NDUFS3/CYC1/NDUFB8/ATP5F1B/NDUFC1/UQCRC1/COX7B/COX6A1/UBE2G1	B
KEGG_CELL_CYCLE	16	0.705169	1.83328	0.00135507	0.00396097	78	tags=69%, list=27%, signal=53%	PLK1/CDC20/CCNB2/CCNA2/CCNB1/PTTG1/MCM2/PCNA/MCM7/MCM4/CHEK1	B_ASC_IgG
WP_CELL_CYCLE	16	0.705169	1.83328	0.00135507	0.00396097	78	tags=69%, list=27%, signal=53%	PLK1/CDC20/CCNB2/CCNA2/CCNB1/PTTG1/MCM2/PCNA/MCM7/MCM4/CHEK1	B_ASC_IgG
KEGG_GRAFT_VERSUS_HOST_DISEASE	14	-0.759498	-1.94731	0.0002008	0.00398246	273	tags=79%, list=16%, signal=66%	HLA-DRB1/HLA-DPA1/HLA-DPB1/KIR3DL2/IFNG/KLRC1/IL2/KLRD1/TNF/GZMB/HLA-DQA2	T_CD4+
REACTOME_ANTIGEN_PROCESSING_CROSS_PRESENTATION	23	0.623391	1.98054	0.00046024	0.00406672	661	tags=70%, list=28%, signal=51%	PSMA5/TAP1/PSMB2/PSMD1/PSMA3/SEC61A1/PSMD12/SEC61G/PSMA4/CALR/PSMB6/PSMC4/PSMB3/PSMC2/PSMC3/PSMD8	B
REACTOME_INTERFERON_GAMMA_SIGNALING	22	0.697987	2.02093	0.00014648	0.00459596	148	tags=50%, list=11%, signal=45%	OAS1/IRF7/OAS2/OAS3/GBP1/HLA-DQB2/OASL/IFNGR2/STAT1/TRIM22/SP100	T_CD8+
WP_PROTEASOME_DEGRADATION	17	0.66069	1.98723	0.00055988	0.00486736	751	tags=88%, list=31%, signal=61%	PSMA5/PSMB2/PSMD1/PSMA3/RPN1/PSMD12/RPN2/PSMA4/PSMB6/PSMC4/PSMB3/PSMC2/PSMC3/PSMD8/PSMD3	B
REACTOME_CHROMOSOME_MAINTENANCE	25	0.602831	1.95368	0.00059454	0.0050866	757	tags=76%, list=32%, signal=53%	PCNA/CDK2/OIP5/PIF1/CENPM/RFC4/RFC3/RFC5/MIS18A/FEN1/ITGB3BP/CENPP/KNL1/POLR2L/CENPN/CENPK/PRIM2/CENPX/GAR1	B
REACTOME_ANTIVIRAL_MECHANISM_BY_IFN_STIMULATED_GENES	15	0.725946	1.97472	0.00053435	0.00532249	110	tags=53%, list=9%, signal=49%	ISG15/MX1/STAT1/HERC5/USP18/KPNA2/OAS2/TRIM25	B_ASC
KEGG_OOCYTE_MEIOSIS	13	0.755095	1.95925	0.00048272	0.00532249	35	tags=38%, list=3%, signal=38%	ITPR1/CDC20/CCNB1/PTTG1/CCNB2	B_ASC
KEGG_OXIDATIVE_PHOSPHORYLATION	19	0.674464	1.94173	0.00055144	0.00532249	330	tags=84%, list=27%, signal=62%	ATP5PO/NDUFB1/NDUFA7/NDUFB8/NDUFA9/ATP5F1E/NDUFC2/NDUFB3/UQCRB/UQCR11/UQCR10/NDUFA3/ATP5PF/ATP5MF/COX7B/NDUFA1	B_ASC
WP_ELECTRON_TRANSPORT_CHAIN_OXPHOS_SYSTEM_IN_MITOCHONDRIA	19	0.674464	1.94173	0.00055144	0.00532249	330	tags=84%, list=27%, signal=62%	ATP5PO/NDUFB1/NDUFA7/NDUFB8/NDUFA9/ATP5F1E/NDUFC2/NDUFB3/UQCRB/UQCR11/UQCR10/NDUFA3/ATP5PF/ATP5MF/COX7B/NDUFA1	B_ASC
KEGG_PARKINSONS_DISEASE	18	0.671208	1.9007	0.00056026	0.00532249	330	tags=83%, list=27%, signal=61%	ATP5PO/NDUFB1/NDUFA7/NDUFB8/NDUFA9/ATP5F1E/NDUFC2/NDUFB3/UQCRB/UQCR11/UQCR10/NDUFA3/ATP5PF/COX7B/NDUFA1	B_ASC
REACTOME_COMPLEMENT_CASCADE	10	0.831631	1.90157	0.00023548	0.00559274	100	tags=70%, list=11%, signal=63%	C1QC/CLU/C1QB/SERPING1/C1QA/C3AR1/C2	monocyte
WP_NUCLEAR_RECEPTORS_METAPATHWAY	28	-0.639076	-1.94037	0.00035605	0.00569682	101	tags=46%, list=13%, signal=42%	CES1/VDR/SERPINA1/PDE4B/JUNB/JUN/SLC2A3/GADD45B/PLK2/IL1B/HBEGF/MAFF/PTGS2	DC
WP_G1_TO_S_CELL_CYCLE_CONTROL	21	0.630981	1.98484	0.0006931	0.00583719	724	tags=86%, list=30%, signal=60%	CDC25A/ORC1/PCNA/E2F2/MCM4/CDK2/CDKN2A/ORC6/MCM7/CDC45/E2F1/MCM2/CDK4/MCM6/WEE1/CDKN2C/PRIM2/MCM5	B
REACTOME_CELLULAR_RESPONSES_TO_STIMULI	10	0.775411	1.8132	0.00216877	0.00588667	57	tags=70%, list=19%, signal=58%	CCNA2/ETS1/UBE2S/TUBA1B/HSP90AA1/HMGA1/RRAGD	B_ASC_IgG
REACTOME_HDR_THROUGH_HOMOLOGOUS_RECOMBINATION_HRR	11	0.744024	1.97369	0.00079011	0.00655181	488	tags=82%, list=20%, signal=65%	EXO1/BRCA1/PCNA/RAD51AP1/RFC4/RFC3/RFC5/RAD51C/BRCA2	B
REACTOME_REGULATION_OF_TP53_ACTIVITY	27	0.569574	1.87091	0.00080387	0.00656491	374	tags=44%, list=16%, signal=38%	TP73/TPX2/AURKA/EXO1/BRCA1/PRMT5/CDK2/PRDM1/CDKN2A/RFC4/RFC3/RFC5	B
REACTOME_UCH_PROTEINASES	20	0.634166	1.97474	0.00081634	0.00656724	751	tags=80%, list=31%, signal=55%	ACTL6A/PSMA5/PSMB2/PSMD1/PSMA3/UCHL5/PSMD12/PSMA4/PSMB6/PSMC4/PSMB3/PSMC2/PSMC3/PSMD8/ADRM1/PSMD3	B
WP_DNA_IRDOUBLE_STRAND_BREAKS_AND_CELLULAR_RESPONSE_VIA_ATM	15	0.683136	1.96874	0.00084682	0.00671231	488	tags=67%, list=20%, signal=53%	TP73/EXO1/BRCA1/PCNA/CASP3/CDKN2A/ACTL6A/E2F1/SMC1A/BRCA2	B
REACTOME_SIGNALING_BY_RECEPTOR_TYROSINE_KINASES	28	-0.611237	-1.9899	0.00035444	0.00702982	86	tags=39%, list=11%, signal=36%	HIF1A/JUND/SGK1/COL6A3/RALGDS/FOSL1/ID3/HBEGF/NAB2/VEGFA/PRDM1	CD14mono
KEGG_CELL_CYCLE	19	0.664841	1.91403	0.00086906	0.00789714	35	tags=26%, list=3%, signal=26%	CDC20/CCNB1/CCNA2/PTTG1/CCNB2	B_ASC
REACTOME_RHO_GTPASE_EFFECTORS	46	0.486484	1.80587	0.00102344	0.00799466	742	tags=63%, list=31%, signal=44%	KIF14/CENPE/SPDL1/ZWINT/SKA1/BUB1B/INCENP/DYNLL1/MAD2L1/CENPM/NDC80/SKA2/NUP43/ZWILCH/KNTC1/SPC24/PRC1/SGO1/ITGB3BP/PPP2CB/RCC2/CENPP/TUBA1B/KNL1/IQGAP2/CENPN/CENPK/BUB3/ACTG1	B
WP_NUCLEAR_RECEPTORS_METAPATHWAY	28	-0.599396	-2.00382	0.00029348	0.00818475	153	tags=43%, list=11%, signal=39%	GSTM1/ABCB1/TSC22D3/JUNB/JUN/RGS2/JUND/BHLHE40/SLC7A5/IRS2/CDKN1C/TNF	T_CD8+
REACTOME_MITOTIC_G1_PHASE_AND_G1_S_TRANSITION	14	0.707344	1.79829	0.00325144	0.00823699	58	tags=57%, list=20%, signal=48%	CCNA2/CCNB1/RRM2/DHFR/MCM2/CKS1B/PCNA/MCM7	B_ASC_IgG
WP_NETWORK_MAP_OF_SARSCOV2_SIGNALING_PATHWAY	32	0.600503	1.87343	0.00049549	0.00842327	20	tags=25%, list=3%, signal=25%	IFI27/IFIT1/LGALS3BP/IFI44L/MX1/IFI6/TNFSF10/IFITM3	CD14mono
REACTOME_REGULATION_OF_HMOX1_EXPRESSION_AND_ACTIVITY	16	0.672939	1.97973	0.00111484	0.00849156	751	tags=94%, list=31%, signal=65%	PSMA5/PSMB2/PSMD1/PSMA3/KEAP1/PSMD12/PSMA4/PSMB6/PSMC4/PSMB3/PSMC2/PSMC3/PSMD8/HMOX1/PSMD3	B
REACTOME_HOST_INTERACTIONS_OF_HIV_FACTORS	22	0.606148	1.924	0.00111855	0.00849156	751	tags=82%, list=31%, signal=57%	SLC25A4/NDC1/PSMA5/PSMB2/PSMD1/PSMA3/NUP43/PSMD12/PSMA4/PSMB6/PSMC4/PSMB3/PSMC2/ELOC/PSMC3/PSMD8/RAN/PSMD3	B
REACTOME_RESPIRATORY_ELECTRON_TRANSPORT	20	0.65299	1.89754	0.00099999	0.00870828	376	tags=85%, list=31%, signal=59%	NDUFB1/NDUFA7/NDUFB8/NDUFA9/NDUFA13/NDUFC2/NDUFB3/UQCRB/UQCR11/UQCR10/NDUFA3/COX7B/NDUFA1/NDUFAF6/ETFB/COX7C/NDUFAF4	B_ASC
REACTOME_INNATE_IMMUNE_SYSTEM	76	0.526351	1.68944	0.00054019	0.00875109	162	tags=58%, list=34%, signal=46%	RNASE6/FCGR1A/ISG15/DDX58/C3AR1/C2/HERC5/JUP/CD36/FABP5/IFIH1/FPR2/FPR1/GRN/CD63/ITGAM/GSN/S100A12/PSME2/IRF7/CD300E/CTSL/ADA2/FCGR3B/ATP6V0A1/CTSA/VAMP8/HLA-A/SELL/GCA/ATP6V1B2/GSDMD/FGL2/NCF4/TLR4/TXN/SLC2A3/S100A9/HSPA8/FCN1/MYO1C/PTK2/CYSTM1/ALPK1	CD16mono
WP_COMPLEMENT_SYSTEM_IN_NEURONAL_DEVELOPMENT_AND_PLASTICITY	14	0.76053	1.85334	0.00042608	0.00899492	148	tags=71%, list=17%, signal=61%	C1QC/CLU/C1QB/SERPING1/C1QA/C3AR1/C2/CX3CR1/PLSCR1/GAS6	monocyte
WP_OREXIN_RECEPTOR_PATHWAY	12	-0.830556	-1.90549	0.00027774	0.00916543	41	tags=50%, list=9%, signal=47%	HBEGF/SGK1/NR4A1/IL1B/VEGFA/CXCL2	DC3
WP_MYOMETRIAL_RELAXATION_AND_CONTRACTION_PATHWAYS	16	-0.720448	-1.95381	0.00037318	0.00962803	59	tags=50%, list=6%, signal=48%	CRCP/RYR1/GNAQ/PDE4D/ATF3/RGS1/PDE4B/JUN	NK2
REACTOME_NUCLEAR_EVENTS_KINASE_AND_TRANSCRIPTION_FACTOR_ACTIVATION	12	-0.700857	-2.10247	0.00131175	0.00980767	398	tags=75%, list=17%, signal=63%	DUSP6/SGK1/ID3/FOSB/MAPK11/FOS/JUNB/EGR1/JUND	B
REACTOME_NEGATIVE_REGULATION_OF_NOTCH4_SIGNALING	15	0.671506	1.93522	0.00135071	0.00980767	751	tags=93%, list=31%, signal=65%	PSMA5/PSMB2/PSMD1/PSMA3/PSMD12/TACC3/PSMA4/PSMB6/PSMC4/PSMB3/PSMC2/PSMC3/PSMD8/PSMD3	B
REACTOME_ASYMMETRIC_LOCALIZATION_OF_PCP_PROTEINS	15	0.671181	1.93429	0.0013647	0.00980767	751	tags=93%, list=31%, signal=65%	PSMA5/PSMB2/PSMD1/PSMA3/PSMD12/PSMA4/PSMB6/PSMC4/PSMB3/PSMC2/PSMC3/PSMD8/PRICKLE1/PSMD3	B
KEGG_ALZHEIMERS_DISEASE	28	0.571128	1.88408	0.00135649	0.00980767	954	tags=89%, list=40%, signal=54%	NDUFA8/CASP3/NDUFS6/NDUFA9/ATP5MC1/COX5A/NDUFAB1/NDUFS5/GAPDH/NDUFS3/CYC1/FADD/NDUFB8/ATP5F1B/NDUFC1/UQCRC1/COX7B/COX6A1/ATP2A2/HSD17B10/FAS/NDUFS1/COX7A2/NDUFA6/NDUFA3	B
REACTOME_MAPK_FAMILY_SIGNALING_CASCADES	19	-0.690793	-2.00993	0.00040307	0.00984652	99	tags=47%, list=9%, signal=44%	IL5RA/NRG2/PIK3R1/AREG/DUSP5/DUSP1/DUSP4/DUSP8/JUN	NK
REACTOME_RHO_GTPASE_EFFECTORS	24	0.624818	1.91226	0.0011878	0.00993	225	tags=42%, list=19%, signal=35%	CENPE/NUF2/CDC20/CENPA/PKN2/CENPN/AURKB/INCENP/MAD2L1/TUBA1B	B_ASC
WP_OXIDATIVE_PHOSPHORYLATION	10	0.784757	1.90686	0.00124359	0.00999652	267	tags=100%, list=22%, signal=78%	ATP5PO/NDUFB1/NDUFA7/NDUFB8/NDUFA9/ATP5F1E/NDUFC2/NDUFA3/ATP5PF/ATP5MF	B_ASC
WP_IMMUNE_RESPONSE_TO_TUBERCULOSIS	11	0.80786	1.98541	0.0004037	0.0101327	93	tags=64%, list=7%, signal=60%	IFIT1/IFIT3/OAS1/MX1/IFI35/IFNGR2/STAT1	T_CD8+
REACTOME_DNA_STRAND_ELONGATION	14	0.688833	1.95353	0.0015005	0.0105356	724	tags=93%, list=30%, signal=65%	PCNA/MCM8/MCM4/MCM7/RFC4/RFC3/CDC45/MCM2/RFC5/FEN1/MCM6/PRIM2/MCM5	B
REACTOME_DECTIN_1_MEDIATED_NONCANONICAL_NF_KB_SIGNALING	15	0.669352	1.92901	0.00150509	0.0105356	751	tags=87%, list=31%, signal=60%	PSMA5/PSMB2/PSMD1/PSMA3/PSMD12/PSMA4/PSMB6/PSMC4/PSMB3/PSMC2/PSMC3/PSMD8/PSMD3	B
WP_METABOLIC_REPROGRAMMING_IN_COLON_CANCER	16	0.663875	1.95307	0.00162834	0.0111098	492	tags=69%, list=20%, signal=55%	PSAT1/SLC1A5/PYCR1/PDHA1/PAICS/PYCR2/IDH3A/GOT2/PGAM1/GAPDH/LDHA	B
REACTOME_REGULATION_OF_EXPRESSION_OF_SLITS_AND_ROBOS	20	0.617437	1.92265	0.00161269	0.0111098	751	tags=85%, list=31%, signal=59%	MAGOHB/PSMA5/PSMB2/PSMD1/PSMA3/PSMD12/PSMA4/PSMB6/PSMC4/EIF4G1/PSMB3/PSMC2/ELOC/PSMC3/PSMD8/EIF4A3/PSMD3	B
PID_AP1_PATHWAY	13	-0.659251	-2.02748	0.00169635	0.0111167	184	tags=69%, list=8%, signal=64%	NR3C1/NFATC1/FOSB/HIF1A/DUSP1/FOS/JUNB/EGR1/JUND	B
REACTOME_METABOLISM_OF_POLYAMINES	16	0.662428	1.94881	0.00171184	0.0111167	751	tags=88%, list=31%, signal=61%	PSMA5/PSMB2/PSMD1/PSMA3/SRM/PSMD12/PSMA4/PSMB6/PSMC4/PSMB3/PSMC2/PSMC3/PSMD8/PSMD3	B
REACTOME_REGULATION_OF_PTEN_STABILITY_AND_ACTIVITY	15	0.666154	1.9198	0.00167388	0.0111167	751	tags=87%, list=31%, signal=60%	PSMA5/PSMB2/PSMD1/PSMA3/PSMD12/PSMA4/PSMB6/PSMC4/PSMB3/PSMC2/PSMC3/PSMD8/PSMD3	B
BIOCARTA_MCM_PATHWAY	10	0.735024	1.87963	0.00166332	0.0111167	369	tags=80%, list=15%, signal=68%	ORC1/CDT1/MCM4/CDK2/CDC6/ORC6/MCM7/MCM2	B
REACTOME_HEDGEHOG_LIGAND_BIOGENESIS	17	0.629697	1.89401	0.00176219	0.0111743	751	tags=88%, list=31%, signal=61%	PSMA5/PSMB2/PSMD1/PSMA3/PSMD12/P4HB/PSMA4/PSMB6/PSMC4/PSMB3/PSMC2/PSMC3/PSMD8/SEL1L/PSMD3	B
REACTOME_GOLGI_TO_ER_RETROGRADE_TRANSPORT	34	0.537488	1.86005	0.00174937	0.0111743	684	tags=56%, list=28%, signal=41%	CENPE/KIF15/KIF20A/COPG1/COPB2/DYNLL1/RACGAP1/TMED9/KIF18B/ARF4/KIF20B/DCTN5/COPE/KDELR1/TUBA1B/PAFAH1B3/SURF4/ARFGAP3/KIFC1	B
KEGG_COMPLEMENT_AND_COAGULATION_CASCADES	11	0.794192	1.84095	0.00059158	0.01124	100	tags=64%, list=11%, signal=57%	C1QC/C1QB/SERPING1/F5/C1QA/C3AR1/C2	monocyte
REACTOME_REGULATION_OF_RUNX3_EXPRESSION_AND_ACTIVITY	16	0.658432	1.93705	0.00185102	0.0113375	751	tags=88%, list=31%, signal=61%	CDKN2A/PSMA5/PSMB2/PSMD1/PSMA3/PSMD12/PSMA4/PSMB6/PSMC4/PSMB3/PSMC2/PSMC3/PSMD8/PSMD3	B
REACTOME_STABILIZATION_OF_P53	16	0.658432	1.93705	0.00185102	0.0113375	751	tags=88%, list=31%, signal=61%	CDKN2A/PSMA5/PSMB2/PSMD1/PSMA3/PSMD12/PSMA4/PSMB6/PSMC4/PSMB3/PSMC2/PSMC3/PSMD8/PSMD3	B
REACTOME_INTRA_GOLGI_AND_RETROGRADE_GOLGI_TO_ER_TRAFFIC	37	0.514247	1.82256	0.00182987	0.0113375	715	tags=57%, list=30%, signal=40%	CENPE/KIF15/KIF20A/COPG1/COPB2/DYNLL1/RACGAP1/TMED9/KIF18B/ARF4/KIF20B/DCTN5/COPE/KDELR1/TUBA1B/PAFAH1B3/SURF4/ARFGAP3/KIFC1/RABEPK/NAA38	B
WP_CHROMOSOMAL_AND_MICROSATELLITE_INSTABILITY_IN_COLORECTAL_CANCER	13	-0.65544	-2.01576	0.00187764	0.0113713	239	tags=62%, list=10%, signal=56%	LEF1/BCL2/CDKN1A/REL/FOS/GADD45B/BBC3/TCF7	B
WP_IMMUNE_RESPONSE_TO_TUBERCULOSIS	10	0.783147	1.84156	0.00125852	0.0118107	71	tags=60%, list=8%, signal=56%	IFIT3/OAS1/MX1/IFI35/STAT2/IFITM1	T_CD8_EM
KEGG_OOCYTE_MEIOSIS	15	0.661629	1.90676	0.00198332	0.0118779	581	tags=73%, list=24%, signal=56%	IGF1/AURKA/CCNB2/CDK2/MAD2L1/PTTG1/SMC1A/FBXO5/SGO1/ANAPC11/PPP2CB	B
WP_AMINO_ACID_METABOLISM	14	0.679357	1.92666	0.00206143	0.0121894	492	tags=71%, list=20%, signal=57%	PYCR1/GPT2/ASNS/FAH/FARSB/PDHA1/GOT2/SRM/HIBCH/LDHA	B
KEGG_DNA_REPLICATION	13	0.686946	1.90298	0.00209006	0.0121894	724	tags=92%, list=30%, signal=65%	PCNA/MCM4/MCM7/RFC4/RFC3/MCM2/RFC5/RNASEH2C/FEN1/MCM6/PRIM2/MCM5	B
REACTOME_DISORDERS_OF_TRANSMEMBRANE_TRANSPORTERS	25	0.571025	1.8506	0.00210318	0.0121894	751	tags=76%, list=31%, signal=53%	SLC16A1/NDC1/PSMA5/PSMB2/PSMD1/PSMA3/NUP43/DERL3/PSMD12/PSMA4/PSMB6/PSMC4/DERL1/PSMB3/PSMC2/PSMC3/PSMD8/SEL1L/PSMD3	B
REACTOME_DNA_REPAIR	24	0.61137	1.87111	0.00168051	0.0130084	361	tags=62%, list=30%, signal=45%	PCLAF/ISG15/CCNA2/KPNA2/CLSPN/TRIM25/RAD18/RAD51C/GTF2H3/SIRT6/GEN1/XRCC1/RFC4/POLE4/POLR2L	B_ASC
KEGG_OXIDATIVE_PHOSPHORYLATION	23	0.580516	1.84433	0.00229988	0.0131876	990	tags=96%, list=41%, signal=57%	NDUFA8/NDUFS6/NDUFA9/ATP5MC1/COX5A/NDUFAB1/NDUFS5/NDUFS3/CYC1/NDUFB8/ATP5F1B/NDUFC1/PPA1/UQCRC1/COX7B/COX6A1/NDUFA11/NDUFS1/COX7A2/NDUFA6/NDUFA3/COX17	B
REACTOME_CYTOKINE_SIGNALING_IN_IMMUNE_SYSTEM	38	0.600116	1.93123	0.00029581	0.0133114	73	tags=42%, list=16%, signal=39%	ISG15/ISG20/HSPA8/STAT1/TNFRSF1A/POMC/MT2A/KPNA3/TNFRSF1B/NFKB2/TNFSF13B/IL6R/HERC5/PRKCD/FLT3/CCR2	pDC
WP_PHOSPHOINOSITIDES_METABOLISM	10	-0.696731	-1.91051	0.00234852	0.0133247	581	tags=70%, list=24%, signal=53%	PIP4K2B/PIK3CD/MTMR3/SBF2/PLCG1/MTM1/PLCH2	B
WP_IL18_SIGNALING_PATHWAY	18	-0.694162	-1.91318	0.000974	0.0133577	54	tags=50%, list=7%, signal=48%	JUN/NFKBIA/CCL3/CXCL16/NR4A1/IL1B/PTGS2/CXCL8/VEGFA	DC
REACTOME_RHO_GTPASES_ACTIVATE_FORMINS	17	0.660588	1.86116	0.00181103	0.013518	225	tags=53%, list=19%, signal=44%	CENPE/NUF2/CDC20/CENPA/CENPN/AURKB/INCENP/MAD2L1/TUBA1B	B_ASC
PID_ATF2_PATHWAY	12	-0.680323	-2.04087	0.00245099	0.0137613	239	tags=75%, list=10%, signal=68%	BCL2/DUSP1/MAPK11/DUSP5/SOCS3/DDIT3/FOS/JUNB/JUND	B
KEGG_LEISHMANIA_INFECTION	17	-0.695935	-1.89484	0.0007664	0.0140309	315	tags=71%, list=19%, signal=58%	NCF4/NFKBIA/JUN/HLA-DRB1/HLA-DPA1/FOS/HLA-DPB1/IFNG/ITGAM/TNF/FCGR3A/HLA-DQA2	T_CD4+
REACTOME_MITOTIC_SPINDLE_CHECKPOINT	10	0.731625	1.71082	0.00607707	0.014433	52	tags=70%, list=18%, signal=60%	PLK1/CENPE/CDC20/SGO2/UBE2S/AURKB/ZWINT	B_ASC_IgG
PID_FCER1_PATHWAY	10	-0.693938	-1.90285	0.00259994	0.0144471	509	tags=70%, list=21%, signal=55%	PTK2/RASA1/PRKCB/PLCG1/CBLB/DUSP1/FOS	B
KEGG_AXON_GUIDANCE	12	-0.675646	-2.02684	0.00284922	0.0151919	735	tags=75%, list=31%, signal=52%	ABL1/PTK2/SEMA4B/RASA1/L1CAM/NFATC1/EPHA4/SEMA4F/CXCR4	B
KEGG_PROTEASOME	14	0.669779	1.89949	0.00295946	0.0151919	751	tags=93%, list=31%, signal=64%	PSMA5/PSMB2/PSMD1/PSMA3/PSMD12/PSMA4/PSMB6/PSMC4/PSMB3/PSMC2/PSMC3/PSMD8/PSMD3	B
REACTOME_CROSS_PRESENTATION_OF_SOLUBLE_EXOGENOUS_ANTIGENS_ENDOSOMES	14	0.669779	1.89949	0.00295946	0.0151919	751	tags=93%, list=31%, signal=64%	PSMA5/PSMB2/PSMD1/PSMA3/PSMD12/PSMA4/PSMB6/PSMC4/PSMB3/PSMC2/PSMC3/PSMD8/PSMD3	B
REACTOME_DEGRADATION_OF_AXIN	14	0.669779	1.89949	0.00295946	0.0151919	751	tags=93%, list=31%, signal=64%	PSMA5/PSMB2/PSMD1/PSMA3/PSMD12/PSMA4/PSMB6/PSMC4/PSMB3/PSMC2/PSMC3/PSMD8/PSMD3	B
REACTOME_DEGRADATION_OF_DVL	14	0.669779	1.89949	0.00295946	0.0151919	751	tags=93%, list=31%, signal=64%	PSMA5/PSMB2/PSMD1/PSMA3/PSMD12/PSMA4/PSMB6/PSMC4/PSMB3/PSMC2/PSMC3/PSMD8/PSMD3	B
REACTOME_DEGRADATION_OF_GLI1_BY_THE_PROTEASOME	14	0.669779	1.89949	0.00295946	0.0151919	751	tags=93%, list=31%, signal=64%	PSMA5/PSMB2/PSMD1/PSMA3/PSMD12/PSMA4/PSMB6/PSMC4/PSMB3/PSMC2/PSMC3/PSMD8/PSMD3	B
WP_MAPK_SIGNALING_PATHWAY	22	-0.522538	-1.86557	0.00278608	0.0151919	174	tags=36%, list=7%, signal=34%	NFATC1/DUSP1/MAPK11/DDIT3/FOS/JUND/PLA2G4C/DUSP2	B
REACTOME_RESPIRATORY_ELECTRON_TRANSPORT_ATP_SYNTHESIS_BY_CHEMIOSMOTIC_COUPLING_AND_HEAT_PRODUCTION_BY_UNCOUPLING_PROTEINS	30	0.534944	1.79444	0.0029126	0.0151919	704	tags=63%, list=29%, signal=45%	SCO2/NDUFA8/NDUFS6/NDUFA9/NDUFAF3/ATP5MC1/COX5A/NDUFAB1/TRAP1/NDUFS5/NDUFS3/CYC1/ETFA/NDUFB8/ATP5F1B/NDUFC1/UQCRC1/COX7B/COX6A1	B
REACTOME_PI_METABOLISM	15	-0.608872	-1.98176	0.00315962	0.0154883	592	tags=60%, list=25%, signal=45%	SYNJ2/PIP4K2B/PIK3CD/MTMR3/SBF2/MTM1/PLEKHA1/GDPD5/PIK3R6	B
REACTOME_AUF1_HNRNP_D0_BINDS_AND_DESTABILIZES_MRNA	16	0.646919	1.90318	0.00304899	0.0154883	751	tags=88%, list=31%, signal=61%	PSMA5/PSMB2/PSMD1/PSMA3/PSMD12/PSMA4/PSMB6/PSMC4/EIF4G1/PSMB3/PSMC2/PSMC3/PSMD8/PSMD3	B
REACTOME_IRE1ALPHA_ACTIVATES_CHAPERONES	16	0.642672	1.89069	0.00316088	0.0154883	624	tags=81%, list=26%, signal=61%	XBP1/WIPI1/HYOU1/MYDGF/FKBP14/SRPRB/WFS1/PDIA6/PREB/SSR1/YIF1A/SRPRA/DNAJC3	B
REACTOME_HEDGEHOG_ON_STATE	15	0.647117	1.86493	0.00308158	0.0154883	751	tags=87%, list=31%, signal=60%	PSMA5/PSMB2/PSMD1/PSMA3/PSMD12/PSMA4/PSMB6/PSMC4/PSMB3/PSMC2/PSMC3/PSMD8/PSMD3	B
KEGG_MAPK_SIGNALING_PATHWAY	24	-0.503621	-1.83674	0.00312853	0.0154883	509	tags=71%, list=21%, signal=56%	MAPK12/MEF2C/TGFBR2/MAP3K6/RASA1/PRKCB/RASGRF1/PLA2G2D/DUSP6/DUSP1/MAPK11/DUSP5/DDIT3/FOS/GADD45B/JUND/DUSP2	B
REACTOME_SIGNALING_BY_GPCR	58	-0.373196	-1.71671	0.0031914	0.015497	482	tags=36%, list=20%, signal=30%	CAMK4/CCR7/PRKCB/ARHGEF18/LPAR2/PDE3B/TIAM2/CD55/CNR1/WNT16/PDE7B/GPR15/CXCR4/PDE4D/CXCR5/RGS7/DGKG/PIK3R6/GPR183/PTGER4/CXCL16	B
REACTOME_MAPK_FAMILY_SIGNALING_CASCADES	14	-0.716245	-1.82558	0.00129568	0.0155481	108	tags=57%, list=14%, signal=50%	DUSP6/DUSP1/AREG/JUN/EREG/DUSP2/HBEGF/DUSP4	DC
REACTOME_RESPIRATORY_ELECTRON_TRANSPORT	25	0.561212	1.8188	0.00324537	0.0156183	704	tags=68%, list=29%, signal=49%	SCO2/NDUFA8/NDUFS6/NDUFA9/NDUFAF3/COX5A/NDUFAB1/TRAP1/NDUFS5/NDUFS3/CYC1/ETFA/NDUFB8/NDUFC1/UQCRC1/COX7B/COX6A1	B
REACTOME_COPI_DEPENDENT_GOLGI_TO_ER_RETROGRADE_TRAFFIC	27	0.535192	1.75797	0.00330098	0.0157454	684	tags=59%, list=28%, signal=43%	CENPE/KIF15/KIF20A/COPG1/COPB2/RACGAP1/TMED9/KIF18B/ARF4/KIF20B/COPE/KDELR1/TUBA1B/SURF4/ARFGAP3/KIFC1	B
REACTOME_INTERFERON_GAMMA_SIGNALING	19	0.701769	1.95245	0.00063424	0.0159829	98	tags=53%, list=9%, signal=49%	OAS2/IRF7/GBP1/MT2A/HLA-DRA/TRIM25/STAT1/HLA-G/SP100/TRIM22	T_CD4_CM
REACTOME_THE_CITRIC_ACID_TCA_CYCLE_AND_RESPIRATORY_ELECTRON_TRANSPORT	24	0.659876	2.06733	0.00017132	0.0159831	244	tags=79%, list=28%, signal=59%	PDHX/IDH3A/UQCRQ/ATP5ME/NDUFA7/UQCR11/NDUFC1/NDUFA9/NDUFB3/NDUFS8/NDUFB1/NDUFA3/UQCRB/NDUFA13/NDUFC2/ATP5PF/NDUFB8/COX5A/COX7C	B_ASC_IgA
KEGG_ALZHEIMERS_DISEASE	19	0.683731	2.01417	0.00042908	0.0159831	244	tags=89%, list=28%, signal=66%	ITPR1/UQCRQ/NDUFA7/UQCR11/NDUFC1/NDUFA9/NDUFB3/NDUFS8/NDUFB1/NDUFA3/UQCRB/FADD/NDUFC2/ATP5PF/NDUFB8/COX5A/COX7C	B_ASC_IgA
REACTOME_INTERFERON_ALPHA_BETA_SIGNALING	18	0.700341	2.00906	0.00042769	0.0159831	84	tags=56%, list=10%, signal=51%	XAF1/IFITM1/ISG15/OASL/MX1/IFI35/BST2/OAS2/SAMHD1/IFITM2	B_ASC_IgA
REACTOME_ANTIVIRAL_MECHANISM_BY_IFN_STIMULATED_GENES	10	0.819931	1.96632	0.00023317	0.0159831	46	tags=50%, list=5%, signal=48%	ISG15/OASL/HERC5/MX1/OAS2	B_ASC_IgA
REACTOME_VESICLE_MEDIATED_TRANSPORT	94	0.380808	1.58666	0.00349601	0.0165294	847	tags=51%, list=35%, signal=34%	CENPE/KIF15/KIF20A/IGHA1/APOL1/HYOU1/COPG1/COPB2/HSP90B1/TXNDC5/DYNLL1/RACGAP1/TMED9/SEC24D/LDLR/SAR1B/KIF18B/PREB/SCARB2/CD59/ARF4/SEC24A/JCHAIN/LMAN2/KIF20B/VPS25/CALR/CTSC/DCTN5/COPE/KDELR1/TUBA1B/TOR1A/PAFAH1B3/SURF4/YIPF6/ARFGAP3/KIFC1/RABEPK/NAA38/ACTG1/DENND2D/TRAPPC2L/YWHAE/CLTC/GBF1/CLTA/TMED3	B
REACTOME_INTERFERON_SIGNALING	31	0.595431	1.93938	0.00055901	0.0166584	84	tags=35%, list=10%, signal=33%	XAF1/IFITM1/ISG15/OASL/HERC5/MX1/IFI35/BST2/OAS2/SAMHD1/IFITM2	B_ASC_IgA
REACTOME_ESR_MEDIATED_SIGNALING	10	-0.781049	-1.91716	0.0008696	0.0174333	57	tags=50%, list=5%, signal=48%	PIK3R1/AREG/FOSB/JUND/JUN	NK
REACTOME_SIGNALING_BY_NUCLEAR_RECEPTORS	14	-0.718013	-1.90033	0.00091754	0.0174333	57	tags=36%, list=5%, signal=34%	PIK3R1/AREG/FOSB/JUND/JUN	NK
WP_TYPE_I_INTERFERON_INDUCTION_AND_SIGNALING_DURING_SARSCOV2_INFECTION	11	0.790997	1.94397	0.00083568	0.0174796	164	tags=64%, list=12%, signal=57%	OAS1/IRF7/OAS2/OAS3/EIF2AK2/STAT1/STAT2	T_CD8+
WP_TGFBETA_SIGNALING_PATHWAY	10	-0.766768	-1.89904	0.00082891	0.0174796	287	tags=90%, list=20%, signal=72%	KLF6/KLF11/ZEB2/FOSB/JUNB/JUN/JUND/FOS/ATF3	T_CD8+
REACTOME_INTRACELLULAR_SIGNALING_BY_SECOND_MESSENGERS	17	-0.67581	-1.87356	0.00081675	0.0175602	19	tags=29%, list=2%, signal=29%	NRG2/AREG/JUN/NR4A1/EGR1	NK2
KEGG_MAPK_SIGNALING_PATHWAY	15	-0.689454	-1.84845	0.00205238	0.017885	78	tags=53%, list=9%, signal=49%	DUSP5/FGFR1/DUSP1/JUN/MAP3K8/JUND/DUSP8/TNF	T_CD8_EM
KEGG_LEISHMANIA_INFECTION	10	-0.820093	-2.04499	0.00052183	0.0181565	137	tags=90%, list=19%, signal=74%	HLA-DQB1/HLA-DPA1/FOS/HLA-DRB1/HLA-DPB1/HLA-DRA/JUN/HLA-DQA1/HLA-DRB5	T_CD4_reg
REACTOME_CYTOKINE_SIGNALING_IN_IMMUNE_SYSTEM	56	0.53376	1.7746	0.00064845	0.0181565	82	tags=38%, list=11%, signal=36%	IFIT2/CISH/OASL/MX1/XAF1/EIF2AK2/LGALS9/TNFRSF4/PIM1/IFI35/IFITM1/IFITM3/MT2A/STAT2/GBP1/TNFRSF18/SP100/BST2/SOCS2/BCL2L11/UBE2L6	T_CD4_reg
WP_MAPK_SIGNALING_PATHWAY	29	-0.611096	-1.88073	0.00109175	0.0185598	298	tags=55%, list=18%, signal=46%	CACNA2D4/JUN/DUSP2/DDIT3/JUND/FOS/DUSP1/MAPK8IP1/GADD45A/CACNA2D2/PLA2G4C/DUSP4/HSPA2/DUSP10/MAP3K8/TNF	T_CD4+
WP_ALZHEIMERS_DISEASE_AND_MIRNA_EFFECTS	46	0.460966	1.71115	0.00398574	0.018681	786	tags=61%, list=33%, signal=42%	XBP1/WIPI1/SLC25A4/LRP5/EIF2AK2/EIF2S1/CASP3/PSMA5/PSMB2/PSMD1/PSMA3/PSMD12/GAPDH/PSMA4/PSMB6/FADD/PSMC4/PSMB3/PSMC2/TUBA1B/PSMC3/PSMD8/RTN3/ADRM1/TUBB/ATP2A2/PSMD3/HSD17B10	B
REACTOME_SCF_SKP2_MEDIATED_DEGRADATION_OF_P27_P21	17	0.60724	1.82646	0.00409953	0.0188859	751	tags=88%, list=31%, signal=61%	CDK2/PSMA5/PSMB2/PSMD1/PSMA3/PSMD12/CDK4/PSMA4/PSMB6/PSMC4/PSMB3/PSMC2/PSMC3/PSMD8/PSMD3	B
REACTOME_REGULATION_OF_RAS_BY_GAPS	17	0.607107	1.82606	0.00409953	0.0188859	756	tags=82%, list=32%, signal=57%	PSMA5/PSMB2/PSMD1/PSMA3/PSMD12/PSMA4/PSMB6/PSMC4/PSMB3/PSMC2/PSMC3/PSMD8/PSMD3/KBTBD7	B
WP_IL18_SIGNALING_PATHWAY	33	-0.578505	-1.81058	0.00122375	0.0194169	296	tags=52%, list=18%, signal=43%	NFKBIA/SPON1/JUN/SDC4/NFKBIE/FOS/CD83/NRN1/ULBP2/CCL3/IFNG/CXCL16/TNFAIP3/IL18RAP/CCL4/TNF/CCL5	T_CD4+
REACTOME_G1_S_DNA_DAMAGE_CHECKPOINTS	20	0.59424	1.85042	0.00425595	0.0194403	661	tags=75%, list=28%, signal=55%	CDC25A/CDK2/CDKN2A/PSMA5/PSMB2/PSMD1/PSMA3/PSMD12/PSMA4/PSMB6/PSMC4/PSMB3/PSMC2/PSMC3/PSMD8	B
REACTOME_REGULATION_OF_TP53_ACTIVITY_THROUGH_PHOSPHORYLATION	14	0.655438	1.85882	0.00431232	0.0195022	374	tags=57%, list=16%, signal=49%	TPX2/AURKA/EXO1/BRCA1/CDK2/RFC4/RFC3/RFC5	B
WP_NONGENOMIC_ACTIONS_OF_125_DIHYDROXYVITAMIN_D3	11	0.69652	1.84768	0.00434186	0.0195022	58	tags=36%, list=2%, signal=36%	IFI44L/ISG15/OAS2/STAT1	B
WP_SPINAL_CORD_INJURY	10	-0.76694	-1.82679	0.00094163	0.0197743	175	tags=80%, list=17%, signal=67%	LILRB3/RHOC/EGR1/ZFP36/FOS/GADD45A/TNF/NR4A1	T_CD4_CM
WP_MAPK_SIGNALING_PATHWAY	14	-0.672565	-1.77622	0.00243332	0.019791	77	tags=50%, list=9%, signal=46%	FGFR1/DUSP1/JUN/MAP3K8/JUND/DUSP8/TNF	T_CD8_EM
REACTOME_INTERFERON_SIGNALING	26	0.606673	1.86061	0.00077103	0.0200469	41	tags=42%, list=17%, signal=39%	IFIT3/FCGR1A/EGR1/MX1/STAT1/IFIT2/IFI35/GBP5/MX2/UBE2L6/IRF1	Int.mono
REACTOME_SIGNALING_BY_RHO_GTPASES_MIRO_GTPASES_AND_RHOBTB3	55	0.470835	1.7301	0.00284475	0.0205018	239	tags=35%, list=20%, signal=29%	CENPE/NUF2/CDC20/CENPA/ARHGAP31/DEPDC1B/EPSTI1/ANKRD26/PKN2/CAV1/CENPN/CCDC88A/AURKB/HSP90AA1/INCENP/MAD2L1/TUBA1B/MSI2/LMAN1	B_ASC
REACTOME_AURKA_ACTIVATION_BY_TPX2	12	0.686871	1.8743	0.00471408	0.0209991	210	tags=42%, list=9%, signal=38%	TPX2/AURKA/PLK4/HMMR/DYNLL1	B
KEGG_OXIDATIVE_PHOSPHORYLATION	21	0.648451	1.96679	0.00102549	0.0215061	244	tags=81%, list=28%, signal=60%	UQCRQ/ATP5ME/NDUFA7/UQCR11/COX17/NDUFC1/NDUFA9/NDUFB3/NDUFS8/NDUFB1/NDUFA3/UQCRB/NDUFC2/ATP5PF/NDUFB8/COX5A/COX7C	B_ASC_IgA
REACTOME_RESPIRATORY_ELECTRON_TRANSPORT_ATP_SYNTHESIS_BY_CHEMIOSMOTIC_COUPLING_AND_HEAT_PRODUCTION_BY_UNCOUPLING_PROTEINS	21	0.646362	1.96046	0.00113067	0.0215061	244	tags=81%, list=28%, signal=60%	UQCRQ/ATP5ME/NDUFA7/UQCR11/NDUFC1/NDUFA9/NDUFB3/NDUFS8/NDUFB1/NDUFA3/UQCRB/NDUFA13/NDUFC2/ATP5PF/NDUFB8/COX5A/COX7C	B_ASC_IgA
WP_NONALCOHOLIC_FATTY_LIVER_DISEASE	18	0.674089	1.93375	0.00115469	0.0215061	244	tags=89%, list=28%, signal=66%	UQCRQ/NDUFA7/UQCR11/NDUFC1/NDUFA9/NDUFB3/NDUFS8/NDUFB1/BCL2L11/NDUFA3/UQCRB/NDUFA13/NDUFC2/NDUFB8/COX5A/COX7C	B_ASC_IgA
REACTOME_ADAPTIVE_IMMUNE_SYSTEM	21	0.603311	1.70493	0.00968523	0.0216493	27	tags=33%, list=9%, signal=33%	HLA-DQA2/CENPE/CDC20/CCNF/ITPR1/UBE2S/TUBA1B	B_ASC_IgG
KEGG_LEUKOCYTE_TRANSENDOTHELIAL_MIGRATION	20	-0.545973	-1.90351	0.00494046	0.0216496	731	tags=60%, list=30%, signal=42%	PTK2/MAPK12/VAV3/PIK3CD/PRKCB/ICAM1/PLCG1/CTNND1/AFDN/JAM3/CXCR4/MAPK11	B
KEGG_CELL_ADHESION_MOLECULES_CAMS	22	-0.499198	-1.78224	0.00493766	0.0216496	470	tags=68%, list=20%, signal=55%	CD99/CD22/HLA-DQA1/HLA-DQB1/HLA-DMB/HLA-DRB1/HLA-DPA1/ICAM1/HLA-DRA/HLA-DPB1/CD6/L1CAM/JAM3/ICOSLG/CNTNAP2	B
REACTOME_CYTOKINE_SIGNALING_IN_IMMUNE_SYSTEM	49	0.532866	1.79844	0.00112422	0.0217349	77	tags=35%, list=12%, signal=33%	OAS3/IFITM1/ISG15/IFI6/MX2/IRF7/EIF2AK2/BATF/IFITM3/TRIM14/ANXA2/IFITM2/PML/POMC/IGHG1/ISG20/STAT2	B_naive
WP_ERBB_SIGNALING_PATHWAY	10	-0.665316	-1.82436	0.0051241	0.0217471	735	tags=90%, list=31%, signal=63%	ABL1/PTK2/FOXO1/CAMK2D/PIK3CD/PRKCB/PLCG1/CBLB/CDKN1A	B
REACTOME_CELLULAR_RESPONSE_TO_HYPOXIA	17	0.600479	1.80613	0.00504771	0.0217471	751	tags=88%, list=31%, signal=61%	PSMA5/PSMB2/VEGFA/PSMD1/PSMA3/PSMD12/PSMA4/PSMB6/PSMC4/PSMB3/PSMC2/ELOC/PSMC3/PSMD8/PSMD3	B
WP_ALZHEIMERS_DISEASE	45	0.465759	1.72463	0.00510452	0.0217471	786	tags=62%, list=33%, signal=43%	XBP1/WIPI1/SLC25A4/LRP5/EIF2AK2/EIF2S1/CASP3/PSMA5/PSMB2/PSMD1/PSMA3/PSMD12/GAPDH/PSMA4/PSMB6/FADD/PSMC4/PSMB3/PSMC2/TUBA1B/PSMC3/PSMD8/RTN3/ADRM1/TUBB/ATP2A2/PSMD3/HSD17B10	B
NABA_MATRISOME	68	-0.34289	-1.63865	0.00509392	0.0217471	479	tags=38%, list=20%, signal=31%	LTB/COL9A3/TNFSF12/ADAM28/SNED1/GDF11/CLEC4C/COL4A4/ANGPTL6/S100A4/CBLN3/COL19A1/WNT16/MEGF6/CLCF1/SERPINF1/SEMA4F/TNFSF8/ST14/PIK3IP1/FBLN2/COL18A1/SERPINE2/CRIM1/COL4A3/TNFSF9	B
REACTOME_THE_ROLE_OF_GTSE1_IN_G2_M_PROGRESSION_AFTER_G2_CHECKPOINT	22	0.563597	1.78893	0.00529469	0.0222956	661	tags=73%, list=28%, signal=53%	GTSE1/CCNB2/FKBPL/PSMA5/PSMB2/PSMD1/PSMA3/PSMD12/PSMA4/PSMB6/PSMC4/PSMB3/PSMC2/TUBA1B/PSMC3/PSMD8	B
WP_COPPER_HOMEOSTASIS	12	0.67976	1.85489	0.00556091	0.0232351	406	tags=58%, list=17%, signal=49%	XAF1/MT1E/SCO2/SLC31A1/CASP3/MT2A/MT1X	B
PID_CD8_TCR_DOWNSTREAM_PATHWAY	10	-0.661107	-1.81282	0.00563142	0.0233487	174	tags=50%, list=7%, signal=47%	NFATC1/IL2RA/FOS/JUNB/EGR1	B
WP_NUCLEAR_RECEPTORS_METAPATHWAY	24	-0.614723	-1.88986	0.00137305	0.0234791	50	tags=29%, list=4%, signal=28%	BHLHE40/SLC7A5/ENC1/PDE4B/CES1/JUND/JUN	NK
KEGG_T_CELL_RECEPTOR_SIGNALING_PATHWAY	13	-0.739603	-1.85142	0.00164579	0.0244812	296	tags=77%, list=18%, signal=64%	NFKBIA/JUN/NFKBIE/FOS/CD8A/PIK3R3/IFNG/IL2/MAP3K8/TNF	T_CD4+
WP_ELECTRON_TRANSPORT_CHAIN_OXPHOS_SYSTEM_IN_MITOCHONDRIA	23	0.552527	1.7554	0.00595271	0.0244925	990	tags=91%, list=41%, signal=54%	SLC25A4/NDUFA8/NDUFS6/NDUFA9/ATP5MC1/COX5A/NDUFAB1/NDUFS5/NDUFS3/NDUFB8/ATP5F1B/NDUFC1/UQCRC1/COX7B/COX6A1/NDUFS1/COX7A2/NDUFA6/NDUFA3/UCP2/COX17	B
WP_BRAINDERIVED_NEUROTROPHIC_FACTOR_BDNF_SIGNALING_PATHWAY	11	-0.732288	-1.78428	0.00335584	0.0247215	44	tags=45%, list=5%, signal=44%	NCF1/JUN/PIK3R1/NFKBIA/IRS2	T_CD8_EM
WP_MYOMETRIAL_RELAXATION_AND_CONTRACTION_PATHWAYS	10	-0.742916	-1.76446	0.00344479	0.0247215	107	tags=60%, list=12%, signal=53%	RGS2/IGFBP3/JUN/GNAQ/ATF3/PDE4D	T_CD8_EM
KEGG_CELL_ADHESION_MOLECULES_CAMS	25	-0.614517	-1.83757	0.00187885	0.0248426	273	tags=44%, list=16%, signal=37%	HLA-DRB1/SDC4/HLA-DPA1/NEO1/CD8A/L1CAM/HLA-DPB1/CADM1/ITGAM/NCAM1/HLA-DQA2	T_CD4+
PID_IL12_2PATHWAY	18	-0.656466	-1.80423	0.00186874	0.0248426	208	tags=61%, list=13%, signal=54%	RIPK2/FOS/CD8A/GZMA/CCL3/IFNG/IL2/GADD45G/IL18RAP/CCL4/GZMB	T_CD4+
REACTOME_INTERFERON_ALPHA_BETA_SIGNALING	16	0.666155	1.81284	0.00195434	0.0254064	16	tags=38%, list=7%, signal=38%	IFIT3/EGR1/MX1/STAT1/IFIT2/IFI35	Int.mono
WP_TYPE_II_INTERFERON_SIGNALING_IFNG	12	0.759422	1.90976	0.00132674	0.0256163	164	tags=67%, list=12%, signal=59%	OAS1/IFI6/ISG15/GBP1/IFNGR2/EIF2AK2/STAT1/STAT2	T_CD8+
WP_TYPE_II_INTERFERON_SIGNALING_IFNG	10	0.744962	1.88015	0.00204865	0.0256621	189	tags=80%, list=11%, signal=71%	OAS1/ISG15/IFI6/EIF2AK2/IRF8/STAT1/IRF4/STAT2	T_CD4+
REACTOME_TRNA_PROCESSING	18	0.598777	1.82813	0.00636259	0.0257486	786	tags=72%, list=33%, signal=49%	CTU2/NDC1/LAGE3/NUP43/DDX1/ADAT3/METTL1/FTSJ1/WDR4/POP7/TSEN15/RAN/HSD17B10	B
REACTOME_FCERI_MEDIATED_NF_KB_ACTIVATION	16	0.621021	1.82699	0.00635297	0.0257486	751	tags=81%, list=31%, signal=56%	PSMA5/PSMB2/PSMD1/PSMA3/PSMD12/PSMA4/PSMB6/PSMC4/PSMB3/PSMC2/PSMC3/PSMD8/PSMD3	B
REACTOME_RUNX1_REGULATES_TRANSCRIPTION_OF_GENES_INVOLVED_IN_DIFFERENTIATION_OF_HSCS	20	0.576662	1.79568	0.00640132	0.0257486	661	tags=70%, list=28%, signal=51%	TP73/PSMA5/PSMB2/PSMD1/PSMA3/PSMD12/PSMA4/PSMB6/PSMC4/PSMB3/PSMC2/LMO2/PSMC3/PSMD8	B
REACTOME_NERVOUS_SYSTEM_DEVELOPMENT	24	-0.565143	-1.73133	0.00400491	0.0271444	305	tags=71%, list=35%, signal=47%	VAV3/PSMA2/LIMK1/CDK5R1/RHOC/COL6A3/SDCBP/RHOB/ANK3/SEMA4A/FGFR1/NELL2/CXCR4/COL6A2/PLXND1/PIK3R1/IRS2	T_CD8_EM
WP_ALLOGRAFT_REJECTION	17	-0.671092	-1.8272	0.00228893	0.0272383	273	tags=59%, list=16%, signal=50%	HLA-DRB1/HLA-DPA1/ABCB1/HLA-DPB1/IFNG/IL2/TNF/GZMB/HLA-DQA2/GNLY	T_CD4+
WP_CILIARY_LANDSCAPE	32	0.495777	1.68921	0.00698508	0.0278886	739	tags=53%, list=31%, signal=37%	MCM10/EXOSC4/MCM8/MCM4/DYNLL1/MCM7/NDUFA9/MCM2/PSMD12/MCM6/WEE1/PSMC4/IQGAP2/PSMD8/ARFGAP3/MCM5/CNOT9	B
WP_ELECTRON_TRANSPORT_CHAIN_OXPHOS_SYSTEM_IN_MITOCHONDRIA	20	0.659025	1.98233	0.00187777	0.0279788	244	tags=85%, list=28%, signal=63%	UQCRQ/ATP5ME/NDUFA7/UQCR11/COX17/NDUFC1/NDUFA9/NDUFB3/NDUFS8/NDUFB1/NDUFA3/UQCRB/NDUFC2/ATP5PF/NDUFB8/COX5A/COX7C	B_ASC_IgA
KEGG_PARKINSONS_DISEASE	19	0.642794	1.89357	0.0017333	0.0279788	244	tags=84%, list=28%, signal=62%	UQCRQ/UCHL1/NDUFA7/UQCR11/NDUFC1/NDUFA9/NDUFB3/NDUFS8/NDUFB1/NDUFA3/UQCRB/NDUFC2/ATP5PF/NDUFB8/COX5A/COX7C	B_ASC_IgA
WP_TYROBP_CAUSAL_NETWORK_IN_MICROGLIA	13	-0.725162	-1.81527	0.00247636	0.0280654	173	tags=54%, list=10%, signal=49%	RUNX3/SAMSN1/PLEK/RGS1/CXCL16/TYROBP/ITGAM	T_CD4+
KEGG_PANCREATIC_CANCER	12	0.672179	1.83421	0.00709189	0.0280737	510	tags=67%, list=21%, signal=53%	STAT1/E2F2/CDKN2A/VEGFA/E2F1/CDK4/BRCA2/BCL2L1	B
WP_NETWORK_MAP_OF_SARSCOV2_SIGNALING_PATHWAY	38	0.476438	1.6915	0.00713562	0.0280737	193	tags=29%, list=8%, signal=27%	IFI44L/IFITM1/TNFSF10/MX1/OAS2/STAT1/GTSE1/LGALS3BP/APOL1/CCNB2/CASP3	B
WP_MEASLES_VIRUS_INFECTION	12	0.747177	1.7707	0.00299727	0.0281743	40	tags=58%, list=8%, signal=55%	OAS3/MX1/OAS2/IRF7/EIF2AK2/IFIH1/IKBKE	B_switched_mem
REACTOME_ESR_MEDIATED_SIGNALING	12	-0.708017	-1.94219	0.00314944	0.028345	7	tags=33%, list=2%, signal=34%	JUND/FOSB/AREG/JUN	T_g_d
WP_TCELL_RECEPTOR_TCR_SIGNALING_PATHWAY	15	-0.576015	-1.87481	0.007311	0.0285553	336	tags=40%, list=14%, signal=35%	PLCG1/CBLB/NFATC1/REL/FOS/SH2B3	B
REACTOME_RESPIRATORY_ELECTRON_TRANSPORT	18	0.655682	1.88095	0.00214629	0.0290725	244	tags=83%, list=28%, signal=62%	UQCRQ/NDUFA7/UQCR11/NDUFC1/NDUFA9/NDUFB3/NDUFS8/NDUFB1/NDUFA3/UQCRB/NDUFA13/NDUFC2/NDUFB8/COX5A/COX7C	B_ASC_IgA
PID_MYC_ACTIV_PATHWAY	17	0.584116	1.75691	0.00756695	0.0291327	706	tags=65%, list=29%, signal=46%	CDC25A/EIF2S1/ACTL6A/HSPD1/SHMT1/GAPDH/CDK4/LDHA/EIF4G1/ENO1/MTDH	B
REACTOME_REGULATION_OF_RUNX2_EXPRESSION_AND_ACTIVITY	17	0.584106	1.75688	0.00756695	0.0291327	751	tags=82%, list=31%, signal=57%	STAT1/PSMA5/PSMB2/PSMD1/PSMA3/PSMD12/PSMA4/PSMB6/PSMC4/PSMB3/PSMC2/PSMC3/PSMD8/PSMD3	B
REACTOME_MITOCHONDRIAL_PROTEIN_IMPORT	21	0.566667	1.78253	0.00763307	0.0291789	654	tags=67%, list=27%, signal=49%	SLC25A4/FXN/TIMM8A/HSPD1/ATP5MC1/TIMM17A/MTX1/CYC1/TIMM13/NDUFB8/ATP5F1B/TIMM21/TIMM50/CMC2	B
REACTOME_S_PHASE	16	0.647	1.79748	0.00426788	0.0297329	42	tags=19%, list=3%, signal=18%	UBE2C/CCNA2/CKS1B	B_ASC
NABA_MATRISOME	44	-0.460077	-1.61846	0.00468955	0.0301118	103	tags=30%, list=12%, signal=27%	CTSF/SEMA4A/XCL1/PLXDC1/IGFBP3/NELL2/COL18A1/EDA/COL6A2/PLXND1/TNF/TNFSF9/AREG	T_CD8_EM
KEGG_MAPK_SIGNALING_PATHWAY	17	-0.661435	-1.84549	0.00192427	0.0303073	128	tags=71%, list=12%, signal=63%	ARRB1/CACNA2D4/RAC3/JUN/MAP3K8/DUSP1/FOS/GADD45A/DDIT3/JUND/TNF/NR4A1	T_CD4_CM
WP_MAPK_SIGNALING_PATHWAY	17	-0.661435	-1.84549	0.00192427	0.0303073	128	tags=71%, list=12%, signal=63%	ARRB1/CACNA2D4/RAC3/JUN/MAP3K8/DUSP1/FOS/GADD45A/DDIT3/JUND/TNF/NR4A1	T_CD4_CM
WP_NETWORK_MAP_OF_SARSCOV2_SIGNALING_PATHWAY	18	0.697794	1.79059	0.00134347	0.0303624	93	tags=44%, list=9%, signal=41%	IFIT1/IFI27/MX1/IFI6/DDX58/IGFBP3/SMAD5/STAT1	T_CD4_Naive
REACTOME_CYTOKINE_SIGNALING_IN_IMMUNE_SYSTEM	99	0.445162	1.63493	0.00176887	0.0305531	191	tags=39%, list=21%, signal=35%	IFIT1/USP18/IFIT3/IFI6/MX1/IFITM1/IFIT2/GBP1/ISG15/FCGR1A/DDX58/OASL/XAF1/FLT3/GBP5/OAS2/IFI35/OAS3/HERC5/ISG20/MX2/MT2A/STAT1/SOCS1/S100A12/TRIM5/OAS1/GBP3/EIF2AK2/CUL1/UBE2L6/IFITM3/CD40/PSMB9/TNFSF13B/FPR1/PSMB5/PML/ITGAM	monocyte
PID_ATF2_PATHWAY	11	-0.731659	-1.75616	0.00296957	0.0307286	317	tags=82%, list=19%, signal=67%	DUSP5/JUN/DDIT3/JUND/FOS/DUSP1/GADD45A/IFNG/DUSP10	T_CD4+
KEGG_ALLOGRAFT_REJECTION	11	-0.731541	-1.75588	0.00296957	0.0307286	273	tags=73%, list=16%, signal=61%	HLA-DRB1/HLA-DPA1/HLA-DPB1/IFNG/IL2/TNF/GZMB/HLA-DQA2	T_CD4+
REACTOME_INTERFERON_GAMMA_SIGNALING	11	0.760055	1.69077	0.00292673	0.0307307	71	tags=64%, list=21%, signal=52%	OASL/OAS1/IRF7/HLA-DQB1/GBP5/MT2A/HLA-DRA	NKT
REACTOME_PCP_CE_PATHWAY	19	0.580287	1.78417	0.00815037	0.030937	832	tags=84%, list=35%, signal=55%	PSMA5/PSMB2/PSMD1/PSMA3/PSMD12/PSMA4/PSMB6/PSMC4/PSMB3/PSMC2/PSMC3/PSMD8/PRICKLE1/PSMD3/CLTC/CLTA	B
REACTOME_RNA_POLYMERASE_II_TRANSCRIPTION	24	0.560245	1.62477	0.0146893	0.0310107	57	tags=38%, list=19%, signal=33%	CCNA2/CCNB1/NR2C2AP/TPX2/UBE2S/RRM2/AURKB/PCNA/RRAGD	B_ASC_IgG
PID_PI3KCI_PATHWAY	11	-0.641468	-1.83857	0.00853464	0.032169	547	tags=55%, list=23%, signal=42%	PIK3CD/CYTH3/SGK1/PLCG1/PLEKHA1/PIK3R6	B
WP_TGFBETA_SIGNALING_PATHWAY	16	-0.676273	-1.86412	0.00208177	0.0323621	162	tags=44%, list=14%, signal=38%	SKIL/KLF6/PIK3R1/FOSB/JUND/ATF3/JUN	NK
REACTOME_G_ALPHA_I_SIGNALLING_EVENTS	14	-0.711653	-1.87178	0.00206789	0.0333448	173	tags=64%, list=16%, signal=55%	RGS17/POMC/CCL4/APP/CXCR4/GNAQ/PDE4D/RGS1/PDE4B	NK2
WP_NETWORK_MAP_OF_SARSCOV2_SIGNALING_PATHWAY	25	0.648593	1.80638	0.00201693	0.0333448	88	tags=44%, list=8%, signal=41%	IFIT1/IFI27/IFI44L/MX1/IFI6/OAS2/PTPN6/STAT1/BST2/HLA-DRB1/IFIH1	NK2
REACTOME_DDX58_IFIH1_MEDIATED_INDUCTION_OF_INTERFERON_ALPHA_BETA	12	0.690048	1.76156	0.00506987	0.0341808	132	tags=42%, list=11%, signal=37%	ISG15/HERC5/TRIM25/HSP90AA1/FADD	B_ASC
WP_TRANSSULFURATION_AND_ONECARBON_METABOLISM	10	0.671172	1.71634	0.00940676	0.03521	452	tags=60%, list=19%, signal=49%	PSAT1/PHGDH/MTHFD2/SHMT1/DHFR/MTHFD1	B
REACTOME_SIGNALING_BY_RHO_GTPASES_MIRO_GTPASES_AND_RHOBTB3	19	0.588203	1.61779	0.0180561	0.0361122	52	tags=53%, list=18%, signal=46%	PLK1/CENPE/CDC20/SGO2/TUBA1B/HSP90AA1/AURKB/ANLN/CEP97/ZWINT	B_ASC_IgG
PID_REG_GR_PATHWAY	14	-0.589005	-1.85027	0.00971501	0.0361131	403	tags=64%, list=17%, signal=54%	ICAM1/SGK1/CDKN1A/NR3C1/NFATC1/IRF1/MAPK11/FOS/EGR1	B
WP_SARSCOV2_INNATE_IMMUNITY_EVASION_AND_CELLSPECIFIC_IMMUNE_RESPONSE	12	0.661041	1.80381	0.00981512	0.0362353	535	tags=67%, list=22%, signal=52%	IFITM1/MX1/STAT1/IRF7/IL6R/CCL3/IFNAR2/FADD	B
KEGG_MAPK_SIGNALING_PATHWAY	22	-0.605082	-1.81947	0.00256166	0.0365036	38	tags=32%, list=3%, signal=31%	DUSP5/NFKB1/DUSP1/DUSP4/JUND/DUSP8/JUN	NK
KEGG_MAPK_SIGNALING_PATHWAY	20	-0.637485	-1.7833	0.00435495	0.0366133	132	tags=60%, list=17%, signal=51%	CD14/IL1R2/DUSP6/HSPA6/DUSP1/MAP3K8/JUN/GADD45B/NR4A1/IL1B/DUSP2/DUSP4	DC
WP_VEGFAVEGFR2_SIGNALING_PATHWAY	25	-0.585794	-1.73933	0.00502113	0.0366133	54	tags=44%, list=7%, signal=42%	JUN/NFKBIA/IER5/PLAUR/NR4A3/NR4A1/HBEGF/NR4A2/PTGS2/CXCL8/VEGFA	DC
WP_MAPK_SIGNALING_PATHWAY	19	-0.622372	-1.72972	0.00496461	0.0366133	132	tags=58%, list=17%, signal=49%	CD14/IL1R2/DUSP6/HSPA6/DUSP1/MAP3K8/JUN/NR4A1/IL1B/DUSP2/DUSP4	DC
WP_MALIGNANT_PLEURAL_MESOTHELIOMA	17	-0.628651	-1.71332	0.00493563	0.0366133	140	tags=53%, list=18%, signal=44%	RASSF4/CDH1/NLRP3/AREG/JUN/IL1B/HBEGF/FOSL1/VEGFA	DC
REACTOME_SIGNALING_BY_RECEPTOR_TYROSINE_KINASES	24	-0.576401	-1.68594	0.00499796	0.0366133	67	tags=42%, list=9%, signal=39%	AREG/JUNB/FOSB/EREG/HBEGF/FOSL1/THBS1/DUSP4/ID3/VEGFA	DC
REACTOME_NEUTROPHIL_DEGRANULATION	37	-0.515756	-1.65614	0.00533944	0.0366133	184	tags=43%, list=24%, signal=35%	PDXK/P2RX1/NFAM1/S100A12/S100A9/CD14/FPR1/A1BG/ANPEP/HSPA6/SERPINA1/SLC2A3/CFD/FCN1/PLAUR/LYZ	DC
REACTOME_SIGNALING_BY_GPCR	73	-0.450435	-1.6451	0.00372855	0.0369748	216	tags=29%, list=13%, signal=26%	WNT10B/ADCY9/ARHGEF12/PIK3R3/GALR2/PDE4A/RHOC/PTGDR/RGS1/PDE4D/CCL3/CCR6/CXCL16/F2R/ADRB2/GPR27/NMUR1/CCL4/CCL5/CCL4L2/S1PR5	T_CD4+
WP_NETWORK_MAP_OF_SARSCOV2_SIGNALING_PATHWAY	25	0.611419	1.76176	0.00281164	0.0369839	100	tags=40%, list=9%, signal=37%	IFI27/MX1/IFI6/OAS2/LGALS3BP/STAT1/CXCR1/CXCR2/HLA-DRB1/CD8B	NK
REACTOME_SIGNALING_BY_INTERLEUKINS	33	-0.549939	-1.74954	0.00581877	0.0372401	149	tags=52%, list=19%, signal=43%	IL1RN/S100A12/RIPK2/FSCN1/FPR1/IL1R2/DUSP6/MAP3K8/JUNB/JUN/NFKBIA/CCL3/IL1B/PTGS2/CXCL8/DUSP4/VEGFA	DC
KEGG_PROTEIN_EXPORT	11	0.665568	1.76557	0.0103448	0.0377389	720	tags=91%, list=30%, signal=64%	SEC11C/SRPRB/SPCS3/SPCS2/SEC61A1/SRP54/SEC61G/SRP68/SRPRA/HSPA5	B
WP_MEASLES_VIRUS_INFECTION	28	0.520563	1.71727	0.0103625	0.0377389	193	tags=36%, list=8%, signal=33%	OAS3/MX1/OAS2/TP73/STAT1/IRF7/EIF2AK2/EIF2S1/CDK2/CASP3	B
REACTOME_INTERFERON_SIGNALING	15	0.708132	1.82488	0.00169096	0.0380467	64	tags=47%, list=14%, signal=42%	ISG15/ISG20/STAT1/MT2A/KPNA3/HERC5/PRKCD	pDC
REACTOME_TELOMERE_MAINTENANCE	14	0.615743	1.74625	0.0110464	0.0399599	757	tags=71%, list=32%, signal=49%	PCNA/CDK2/PIF1/RFC4/RFC3/RFC5/FEN1/POLR2L/PRIM2/GAR1	B
REACTOME_INTERFERON_SIGNALING	29	0.619447	1.80167	0.00192171	0.040356	58	tags=45%, list=8%, signal=43%	IFIT2/OASL/MX1/XAF1/EIF2AK2/IFI35/IFITM1/IFITM3/MT2A/STAT2/GBP1/SP100/BST2	T_CD4_reg
WP_LUNG_FIBROSIS	10	-0.751795	-1.74726	0.00437351	0.0405164	75	tags=50%, list=5%, signal=48%	CCL3/CCL4/TNF/CCL5/SMAD7	T_CD4+
WP_SPINAL_CORD_INJURY	15	-0.659476	-1.71377	0.00442616	0.0405164	208	tags=53%, list=13%, signal=47%	FOS/GADD45A/LILRB3/RHOC/LGALS3/IFNG/IL2/TNF	T_CD4+
NABA_CORE_MATRISOME	14	-0.57942	-1.82016	0.0117588	0.0422534	474	tags=57%, list=20%, signal=46%	COL9A3/SNED1/COL4A4/COL19A1/FBLN2/COL18A1/CRIM1/COL4A3	B
WP_IL18_SIGNALING_PATHWAY	21	-0.568551	-1.69194	0.00692941	0.0422694	64	tags=38%, list=7%, signal=36%	NCF1/SOCS3/IRF1/JUN/PIK3R1/NFKBIA/ATF3/TNF	T_CD8_EM
REACTOME_SIGNALING_BY_NOTCH4	18	0.575951	1.75844	0.0118827	0.0424157	751	tags=78%, list=31%, signal=54%	PSMA5/PSMB2/PSMD1/PSMA3/PSMD12/TACC3/PSMA4/PSMB6/PSMC4/PSMB3/PSMC2/PSMC3/PSMD8/PSMD3	B
KEGG_MAPK_SIGNALING_PATHWAY	31	-0.550861	-1.71108	0.00482001	0.0424875	317	tags=55%, list=19%, signal=45%	DUSP5/CACNA2D4/JUN/DUSP2/DDIT3/JUND/FOS/DUSP1/MAPK8IP1/GADD45A/CACNA2D2/DUSP4/HSPA2/DUSP10/GADD45G/MAP3K8/TNF	T_CD4+
REACTOME_EXTENSION_OF_TELOMERES	13	0.622131	1.72343	0.0121211	0.0427081	450	tags=54%, list=19%, signal=44%	PCNA/CDK2/PIF1/RFC4/RFC3/RFC5/FEN1	B
REACTOME_INFECTIOUS_DISEASE	108	0.341868	1.4505	0.0121231	0.0427081	751	tags=50%, list=31%, signal=36%	ISG15/TSHR/ADORA2A/SLC25A4/EIF2AK2/STT3A/IL6R/EZH2/DYNLL1/NDC1/PSMA5/PSMB2/VEGFA/PSMD1/TXN/PSMA3/NUP43/KEAP1/SAP30/MGAT1/RPN1/PSMD12/IFNAR2/EDEM2/FEN1/FKBP4/VPS25/RPN2/PSMA4/CALR/PSMB6/GNGT2/PSMC4/KPNA2/ENO1/PSMB3/CANX/PSMC2/DNAJC3/TUBA1B/DDOST/ELOC/PSMC3/PSMD8/ST6GALNAC4/POLR2L/ENTPD1/TUBB/RAN/STAT2/ACTG1/GTF2H2/HMOX1/PSMD3	B
REACTOME_SIGNALING_BY_ROBO_RECEPTORS	22	0.533864	1.69456	0.01243	0.0435052	751	tags=77%, list=31%, signal=54%	MAGOHB/PSMA5/PSMB2/PSMD1/PSMA3/PSMD12/PSMA4/PSMB6/PSMC4/EIF4G1/PSMB3/PSMC2/ELOC/PSMC3/PSMD8/EIF4A3/PSMD3	B
WP_CYTOSOLIC_DNASENSING_PATHWAY	10	0.662024	1.69295	0.0125653	0.0436946	87	tags=40%, list=4%, signal=39%	ISG15/POLR3G/IRF7/TREX1	B
REACTOME_SIGNALING_BY_RECEPTOR_TYROSINE_KINASES	60	-0.336422	-1.57734	0.0130225	0.0449945	512	tags=40%, list=21%, signal=32%	SPINT1/RASA1/COL9A3/PRKCB/TNS3/TEC/PTPRJ/DUSP6/SGK1/COL4A4/PLCG1/PDE3B/ID3/CTNND1/FOSB/HIF1A/MATK/MAPK11/FOS/SH2B3/JUNB/EGR1/JUND/COL4A3	B
REACTOME_APOPTOSIS	42	0.445945	1.61941	0.013111	0.0450117	661	tags=57%, list=28%, signal=42%	TNFSF10/CLSPN/TP73/CASP3/CDKN2A/DYNLL1/PSMA5/PSMB2/PSMD1/PSMA3/LMNB1/E2F1/MAGED1/PSMD12/PSMA4/BCL2L1/PSMB6/FADD/PSMC4/C1QBP/PSMB3/PSMC2/PSMC3/PSMD8	B
REACTOME_ABC_TRANSPORTER_DISORDERS	19	0.554775	1.70573	0.0134029	0.0457225	751	tags=84%, list=31%, signal=58%	PSMA5/PSMB2/PSMD1/PSMA3/DERL3/PSMD12/PSMA4/PSMB6/PSMC4/DERL1/PSMB3/PSMC2/PSMC3/PSMD8/SEL1L/PSMD3	B
WP_HOSTPATHOGEN_INTERACTION_OF_HUMAN_CORONAVIRUSES_INTERFERON_INDUCTION	12	0.760404	1.80457	0.00300841	0.0476331	136	tags=67%, list=15%, signal=57%	DDX58/IFIH1/TLR7/OAS2/OAS3/STAT1/OAS1/EIF2AK2	monocyte
REACTOME_TRNA_MODIFICATION_IN_THE_NUCLEUS_AND_CYTOSOL	11	0.651925	1.72938	0.0140548	0.0476449	511	tags=55%, list=21%, signal=43%	CTU2/LAGE3/ADAT3/METTL1/FTSJ1/WDR4	B
REACTOME_SYNTHESIS_OF_PIPS_AT_THE_PLASMA_MEMBRANE	12	-0.605385	-1.81607	0.0147367	0.0496441	592	tags=67%, list=25%, signal=50%	SYNJ2/PIP4K2B/PIK3CD/MTMR3/SBF2/MTM1/PLEKHA1/PIK3R6	B
