# Supplementary material for: Temporal multi-omics analysis of COVID-19 in end-stage kidney disease
Source: Cell Genom. 2025 Jun 17;5(8):100918. doi: 10.1016/j.xgen.2025.100918 (PMC12366655; doi:10.1016/j.xgen.2025.100918)
Supplement: Table S6. Differential cell abundance analysis comparing severe/critical COVID-19+ samples to mild/moderate COVID-19+ samples, related to Figure 3A [file mmc7.xlsx]

## Sheet: Supp. Table 6
Table S6: Differential cell abundance analysis comparing severe/critical COVID-19 positive samples to mild/moderate COVID-19 positive samples, related to Figure 3a.
Log2FC is log2 fold change in the severe/critical COVID positive group compared to the mild/moderate COVID positive reference group. FDR indicates the BH-adjusted significance from a local true sign rate (LTSR) test.
Cell Type	Comparison	Log2FC	FDR	Annotation Level
B_ASC	severe/critical vs mild/moderate	1.31897	0.00030996	1
T CD8 Naive	severe/critical vs mild/moderate	-3.01137	4.85e-07	2
B_ASC_dividing	severe/critical vs mild/moderate	1.61652	0.00687585	2
B_ASC_IgA	severe/critical vs mild/moderate	1.32332	0.0260773	2
B_ASC_IgM	severe/critical vs mild/moderate	1.22284	0.0439241	2
Int.mono	severe/critical vs mild/moderate	1.19539	0.0449367	2
