# Supplementary material for: Temporal multi-omics analysis of COVID-19 in end-stage kidney disease
Source: Cell Genom. 2025 Jun 17;5(8):100918. doi: 10.1016/j.xgen.2025.100918 (PMC12366655; doi:10.1016/j.xgen.2025.100918)
Supplement: Table S7. Differentially expressed genes for each cell type from comparison of severe/critical COVID-19+ samples to mild/moderate COVID-19+ samples, related to STAR Methods [file mmc8.xlsx]

## Sheet: Supp. Table 7
Table S7: Differentially expressed genes for each cell type from comparison of severe/critical COVID-19 positive samples to mild/moderate COVID-19 positive samples, related to STAR Methods.
Mild/Moderate is the reference group. Only genes with qval<0.05 shown.
Beta	P-value	Q-value	Gene	Annotation Level	Cell Type
1.34591	2.25e-173	8.94e-171	APOBEC3B	1	B
-0.954617	2.58e-118	6.42e-116	TNF	1	monocyte
0.769939	7.89e-82	5.19e-79	IFITM1	2	DC2
1.52383	1.97e-72	1.14e-69	MTRNR2L8	1	RBC
1.52383	1.97e-72	1.14e-69	MTRNR2L8	2	RBC
-0.781238	5.4e-56	9.94e-54	SIK1B	1	monocyte
0.706637	5.58e-56	1.01e-53	MCEMP1	1	monocyte
0.536551	2.79e-30	3.92e-28	C1QB	1	monocyte
1.00891	1.04e-27	4.36e-25	IFIT3	2	DC2
0.486487	3.61e-27	1.45e-24	IFI6	2	DC2
-0.552173	4.92e-24	1.5e-21	ZNF273	1	T_CD4_reg
-0.552173	4.92e-24	1.5e-21	ZNF273	2	T_CD4_reg
0.34962	3.38e-22	3.77e-20	HYPK	1	B
0.401236	9.76e-20	3.6e-17	MFSD10	2	DC2
0.404113	9.34e-18	2.44e-15	UCP2	1	T_g_d
0.404113	9.34e-18	2.44e-15	UCP2	2	T_g_d
0.414459	2.18e-16	7.91e-14	PIM1	2	T_CD8_CM
-0.388174	2.09e-14	5.81e-12	C11orf21	1	Platelet
-0.388174	2.09e-14	5.81e-12	C11orf21	2	Platelet
0.769275	1.1e-12	2.61e-10	PLK1	1	B_ASC
-0.397949	1.36e-10	1.91e-08	NFE2L3	2	CD14mono
0.318954	5.03e-10	7.28e-08	IL1R2	1	DC
0.31499	8.94e-10	2.42e-07	PARP9	2	DC2
0.390163	1.69e-09	3.42e-07	FRMD3	1	Platelet
0.390163	1.69e-09	3.42e-07	FRMD3	2	Platelet
0.415844	4.8e-09	4.99e-06	IGHM	2	B_ASC_IgG
-0.182028	1.3e-08	1.43e-06	TP53INP1	1	T_CD8+
-0.257832	1.96e-08	1.58e-06	GZMK	1	NK
-0.562201	4.66e-08	1.31e-05	PPP1R15A	2	T_CD4_EM
-0.381374	6.23e-08	1.41e-05	DUSP4	2	T_CD4_CM
0.277251	9.64e-08	1.49e-05	KANK1	2	T_CD4_Naive
-0.248095	2.8e-07	6.55e-05	PTCRA	2	pDC
-0.685892	7.42e-07	8.83e-05	HLA-DPA1	2	CD14mono
0.270201	5.45e-06	0.00086664	SCN1B	1	Platelet
0.270201	5.45e-06	0.00086664	SCN1B	2	Platelet
-1.10633	6.13e-06	0.0006594	HLA-DQA1	2	CD14mono
-1.35523	7.76e-06	0.00057602	SNED1	1	monocyte
-0.911968	1.14e-05	0.00110998	RASA4	2	CD14mono
-0.516406	1.18e-05	0.00084617	MARCKSL1	1	monocyte
-0.669463	1.21e-05	0.00086011	HLA-DPB1	1	monocyte
1.06794	1.36e-05	0.00094745	CD163	1	monocyte
0.442103	1.37e-05	0.00129465	S100A9	2	CD14mono
1.44888	1.38e-05	0.00095183	THBS1	1	monocyte
-2.83374	1.45e-05	0.00370775	HLA-DPB1	1	RBC
-2.83374	1.45e-05	0.00370775	HLA-DPB1	2	RBC
-0.850155	1.49e-05	0.00102092	ZDHHC1	1	monocyte
0.357359	1.52e-05	0.00911242	PLAC8	4	CD14mono_anti_inflammatory
0.804011	1.72e-05	0.00115798	ECHDC3	1	monocyte
0.924948	1.81e-05	0.00259094	HMGB2	2	DC3
1.12387	1.97e-05	0.0012816	ME1	1	monocyte
-0.508167	1.97e-05	0.00177987	HLA-DRB1	2	CD14mono
-0.603537	2.2e-05	0.00139748	HLA-DPA1	1	monocyte
-0.601069	2.27e-05	0.00142105	BHLHE40	1	monocyte
-1.01454	2.41e-05	0.00234125	CD83	1	DC
0.408318	2.72e-05	0.00166989	SERPINB1	1	monocyte
0.566102	2.75e-05	0.001682	HMGB2	1	monocyte
0.2913	2.99e-05	0.00689306	ZC3HAV1	2	DC2
-0.570863	3.2e-05	0.00276963	MARCKS	2	CD14mono
1.81792	3.98e-05	0.00324538	MFGE8	2	CD14mono
-0.287512	4.01e-05	0.0111291	CYBB	2	B_ASC_dividing
-0.632884	4.12e-05	0.00240667	RHOF	1	monocyte
0.237098	4.71e-05	0.0104891	HPGD	2	T_CD8_CM
0.656407	4.97e-05	0.00279686	RAB13	1	monocyte
0.161881	5.11e-05	0.00375739	EMILIN2	2	T_CD8_EM
0.46276	5.6e-05	0.00396007	HMGB2	2	CD14mono
-0.549098	5.71e-05	0.00307475	MARCKS	1	monocyte
-0.687613	6.09e-05	0.00321615	ALDH1A1	1	monocyte
0.564859	6.33e-05	0.00330246	S100A9	1	monocyte
0.762092	6.5e-05	0.00335606	F5	1	monocyte
0.423496	7.17e-05	0.00364882	TRMT6	1	monocyte
0.643355	8.18e-05	0.00404724	KCNE1	1	monocyte
-0.543152	8.24e-05	0.00738492	ADAM8	1	DC
-0.498491	8.38e-05	0.0074398	HLA-DRB1	1	DC
0.478281	8.85e-05	0.00574064	PLBD1	2	CD14mono
-0.386598	9.95e-05	0.00579696	CD37	1	B
-0.760437	0.00010011	0.0087213	FHL3	1	DC
-0.524667	0.00010154	0.00588668	TP53I11	1	B
-0.174523	0.00010589	0.00867675	BEX5	1	T_CD8+
-0.425342	0.0001116	0.00523104	HLA-DRB1	1	monocyte
0.47078	0.0001141	0.00695546	RAB13	2	CD14mono
-0.916357	0.00011982	0.00713235	ZNF703	2	CD14mono
-0.507183	0.00012186	0.010245	PRCP	1	DC
0.219618	0.00012263	0.0137397	IFI6	2	DC3
-0.570428	0.00012943	0.00757034	RUNX2	2	CD14mono
-0.580823	0.00013024	0.0107576	JUNB	1	DC
0.577368	0.00013663	0.00632092	PLBD1	1	monocyte
-0.697404	0.00013831	0.0174424	NELL2	1	T_CD4+
1.55302	0.0001479	0.00675459	TPST1	1	monocyte
-0.565123	0.0001536	0.0123618	IER2	1	DC
-0.480323	0.00015589	0.0085738	TAGAP	1	B
-0.45485	0.00016159	0.00909908	HLA-DRA	2	CD14mono
-0.566562	0.00016231	0.0246862	FCGRT	2	pDC
-0.183045	0.00016241	0.0248718	FBXO6	1	B_ASC
1.43642	0.00016261	0.0088525	LAMP5	1	B
0.527277	0.00016647	0.0130621	HMGB2	1	DC
0.521732	0.00017029	0.0076146	IDH1	1	monocyte
-0.392284	0.00017669	0.00982399	AP1S2	2	CD14mono
1.12438	0.00018144	0.00797958	HP	1	monocyte
1.1927	0.00019158	0.00832262	CLU	1	monocyte
-1.64424	0.00019474	0.037623	GNLY	2	T_CD8_CM
0.752238	0.00019775	0.00855626	NKG7	1	monocyte
-0.805944	0.00019821	0.0149304	ETV3	1	DC
0.534152	0.00020059	0.0361304	FKBP5	2	T_CD4_CM
1.36657	0.0002024	0.0108363	TPST1	2	CD14mono
-0.524831	0.0002025	0.0151326	ALDH2	1	DC
0.616613	0.00020485	0.0109098	KCNE1	2	CD14mono
-0.190892	0.00020939	0.0322562	MT-ND2	1	T_g_d
-0.190892	0.00020939	0.0322562	MT-ND2	2	T_g_d
0.716486	0.00021388	0.00910672	S100A12	1	monocyte
-0.985891	0.00021804	0.0111531	ZDHHC1	2	CD14mono
0.576611	0.0002193	0.0111531	MCEMP1	2	CD14mono
0.705563	0.00022163	0.0112136	ALOX5AP	2	CD14mono
-0.5371	0.00023176	0.0428706	TSC22D3	2	T_CD8_CM
0.383134	0.00024171	0.0100512	AGFG1	1	monocyte
-0.567451	0.0002448	0.0101404	RUNX3	1	monocyte
-0.204966	0.00024741	0.0448129	AL441992.1	2	T_CD8_CM
0.773119	0.0002588	0.0187452	CD163	1	DC
-0.448185	0.00026032	0.0107137	SNN	1	monocyte
0.981865	0.00027419	0.0451762	FKBP5	2	NK_CD56_bright
0.258887	0.00028957	0.042816	RNF213	1	B_ASC
0.419996	0.00030241	0.0320722	CYSTM1	1	RBC
0.419996	0.00030241	0.0320722	CYSTM1	2	RBC
2.45284	0.0003151	0.0316364	THBS1	2	DC3
0.601071	0.00032146	0.0148533	S100A12	2	CD14mono
1.42354	0.00033938	0.0154489	METTL7B	2	CD14mono
-0.206855	0.0003487	0.0360189	APOBEC3H	2	T_CD4_CTL
-2.30665	0.00035578	0.0320722	PILRA	1	RBC
-2.30665	0.00035578	0.0320722	PILRA	2	RBC
-0.444193	0.00036809	0.0162999	EPB41L2	2	CD14mono
-1.06691	0.00037291	0.0164066	TNFRSF12A	2	CD14mono
0.783817	0.00037961	0.0166289	NKG7	2	CD14mono
-0.440306	0.00039713	0.017247	DUSP6	2	CD14mono
-0.386684	0.00042201	0.0156056	DUSP6	1	monocyte
-0.371913	0.00044018	0.0283886	HLA-DRA	1	DC
-1.56536	0.00044315	0.0161085	FCER1A	1	monocyte
-0.410772	0.00044607	0.0285724	HLA-DPA1	1	DC
-0.397574	0.00045016	0.0214578	HLA-DPB1	1	B
-0.61676	0.00045149	0.0163008	ADA	1	monocyte
-0.357468	0.0004533	0.0163111	LST1	1	monocyte
-0.678752	0.00046554	0.0294195	CAMK1	1	DC
-0.509444	0.00050041	0.017534	AL139246.5	1	monocyte
0.318561	0.00052642	0.0220117	MAP2K1	2	CD14mono
-0.635487	0.00052795	0.0183188	CHST7	1	monocyte
-0.5572	0.00054624	0.0253613	ADARB1	1	B
-1.70465	0.00054887	0.022486	FCER1A	2	CD14mono
0.501934	0.0005519	0.0190263	ASPH	1	monocyte
1.01292	0.0005682	0.023091	DHCR24	2	CD14mono
0.42865	0.00057129	0.0193483	VCAN	1	monocyte
0.953117	0.0006145	0.0205866	SIGLEC11	1	monocyte
-0.471438	0.00061805	0.0280872	GAMT	1	B
0.885395	0.00064792	0.0212403	MPO	1	monocyte
0.680811	0.00065045	0.0288269	ELL2	1	B
0.502744	0.00065062	0.0212635	SMIM3	1	monocyte
0.905538	0.00066149	0.0259441	SLC39A8	2	CD14mono
0.996523	0.00066465	0.0259675	S100P	2	CD14mono
0.556358	0.00068093	0.0220517	KLF9	1	monocyte
-0.394253	0.00069676	0.0223503	HLA-DRA	1	monocyte
-0.88099	0.00071045	0.0311005	WASF1	1	B
-0.868611	0.0007114	0.0224268	DUSP2	1	monocyte
-0.515421	0.00071609	0.0225083	EVL	1	monocyte
0.542745	0.00073287	0.027731	DYSF	2	CD14mono
0.446385	0.00074932	0.0232789	CTSD	1	monocyte
1.43343	0.00075092	0.0323438	ASPM	1	B
0.665755	0.00076062	0.0285062	FPR2	2	CD14mono
0.728879	0.00076555	0.0237143	PTTG1	1	monocyte
0.470206	0.0007692	0.0419946	GLUL	1	DC
0.782256	0.00078212	0.0411757	CCR1	2	NK
1.59158	0.00078576	0.0333094	HIST1H3G	1	B
0.704517	0.00079443	0.0293387	ADM	2	CD14mono
-0.426519	0.00080167	0.0428891	MALT1	1	DC
-1.50419	0.00083672	0.030361	ENHO	2	CD14mono
-0.925085	0.00086496	0.0449972	NR4A1	1	DC
-0.42826	0.00088212	0.0455015	LHPP	1	DC
-0.530968	0.00088883	0.0265864	LTB	1	monocyte
-0.406967	0.00091117	0.0268537	UNC119	1	monocyte
0.712734	0.00091347	0.0268537	RETN	1	monocyte
0.362579	0.00093707	0.0271395	IGFBP7	1	monocyte
0.806856	0.00094405	0.0380637	RRBP1	1	B
-0.452288	0.00095443	0.0381616	SAMD8	1	B
-0.757224	0.00095833	0.0276056	PTP4A3	1	monocyte
0.942182	0.00096252	0.0487261	SHD	1	DC
0.782954	0.00100313	0.028361	RNASE2	1	monocyte
-0.350784	0.00100467	0.0391822	REL	1	B
1.33882	0.0010248	0.0398225	HIST1H2AI	1	B
-0.353316	0.00107912	0.0367662	ITGB2-AS1	2	CD14mono
0.88801	0.00108424	0.0297874	S100P	1	monocyte
0.559021	0.00119936	0.0321243	S100A8	1	monocyte
-0.44205	0.00121243	0.0397043	CIITA	2	CD14mono
-0.727117	0.00126843	0.0335536	HLA-DQA1	1	monocyte
0.391187	0.00129734	0.0414125	CNIH4	2	CD14mono
1.30687	0.00134368	0.0490169	LILRB4	1	B
0.434076	0.00147584	0.0440532	S100A8	2	CD14mono
0.440006	0.00147906	0.0371229	CR1	1	monocyte
-0.412695	0.00148953	0.0372045	NR1D2	1	monocyte
-0.455634	0.00151056	0.0373689	FAM110A	1	monocyte
-1.54318	0.00153774	0.0392416	TNFSF13B	1	RBC
-1.54318	0.00153774	0.0392416	TNFSF13B	2	RBC
0.356929	0.00156257	0.045964	CTSD	2	CD14mono
-0.506084	0.0015735	0.0461514	SCARF1	2	CD14mono
-0.710148	0.00157946	0.0386264	NEURL1	1	monocyte
0.332102	0.00163331	0.0391372	ARHGAP18	1	monocyte
1.01297	0.0016574	0.0395146	HTRA1	1	monocyte
0.449421	0.00166015	0.0395146	SGMS2	1	monocyte
-0.391914	0.00166851	0.0395672	RASAL3	1	monocyte
0.650948	0.00172643	0.0406396	VNN1	1	monocyte
-0.317921	0.00192799	0.0432591	ZFP36L1	1	monocyte
-0.600187	0.0020061	0.044597	NR4A1	1	monocyte
-1.68585	0.00205545	0.0419462	CXCL16	1	RBC
-1.68585	0.00205545	0.0419462	CXCL16	2	RBC
-1.23962	0.00208464	0.0453739	SH2D1B	1	monocyte
-1.18714	0.00212036	0.0457784	C15orf48	1	monocyte
-0.447342	0.00216929	0.0466462	SYTL1	1	monocyte
0.425374	0.00225088	0.0480143	LINC00467	1	monocyte
-0.416265	0.00225549	0.0480168	ROGDI	1	monocyte
-0.654669	0.00227653	0.0481769	SETBP1	1	monocyte
-0.331843	0.0023928	0.0496404	CBFA2T3	1	monocyte
1.31613	0.00241886	0.0499041	AREG	1	monocyte
-1.86388	0.00278182	0.0440481	HOTAIRM1	1	RBC
-1.86388	0.00278182	0.0440481	HOTAIRM1	2	RBC
