# Supplementary material for: Temporal multi-omics analysis of COVID-19 in end-stage kidney disease
Source: Cell Genom. 2025 Jun 17;5(8):100918. doi: 10.1016/j.xgen.2025.100918 (PMC12366655; doi:10.1016/j.xgen.2025.100918)
Supplement: Table S8. Gene set enrichment pathway analysis for each cell type based on DEGs from comparison of severe/critical COVID-19+ samples to mild/moderate COVID-19+ samples, related to Figure 3B [file mmc9.xlsx]

## Sheet: Supp. Table 8
Table S8: Gene set enrichment pathway analysis for each cell type based on DEGs from comparison of severe/critical COVID-19 positive samples to mild/moderate COVID-19 positive samples, related to Figure 3b.
Mild/Moderate is the reference group. NES = Normalised enrichment score.
Pathway	Set Size	Enrichment Score	NES	P-value	Adjusted P-value	Rank	Leading Edge	Core Enrichment	Cell Type
REACTOME_CELL_CYCLE	34	0.804512	2.5484	1e-10	9.2e-09	32	tags=41%, list=6%, signal=41%	CDC20/TOP2A/CCNA2/TPX2/CENPA/CCNB1/NCAPG/CCND2/TUBB4B/MAD2L1/TUBA1C/HMMR/MIS12/UBE2S	B_ASC_IgA
REACTOME_CELL_CYCLE_MITOTIC	29	0.830073	2.50016	2.1e-10	9.67e-09	32	tags=48%, list=6%, signal=48%	CDC20/TOP2A/CCNA2/TPX2/CENPA/CCNB1/NCAPG/CCND2/TUBB4B/MAD2L1/TUBA1C/HMMR/MIS12/UBE2S	B_ASC_IgA
REACTOME_NEUTROPHIL_DEGRANULATION	41	0.702788	2.27854	1.45e-07	2e-05	119	tags=49%, list=13%, signal=44%	S100P/RNASE3/MPO/FPR2/RNASE2/S100A12/MCEMP1/ELANE/S100A9/S100A8/ANPEP/CTSD/HSPA6/CR1/FPR1/AZU1/SELL/BPI/NDUFC2/PLAC8	CD14mono
REACTOME_MITOTIC_PROMETAPHASE	15	0.852731	2.22727	1.1e-06	3.38e-05	25	tags=53%, list=5%, signal=52%	CDC20/CENPA/CCNB1/NCAPG/TUBB4B/MAD2L1/TUBA1C/MIS12	B_ASC_IgA
REACTOME_M_PHASE	21	0.79545	2.24468	1.93e-06	4.44e-05	32	tags=43%, list=6%, signal=42%	CDC20/CENPA/CCNB1/NCAPG/TUBB4B/MAD2L1/TUBA1C/MIS12/UBE2S	B_ASC_IgA
REACTOME_MITOTIC_METAPHASE_AND_ANAPHASE	14	0.840514	2.16443	5.19e-06	9.54e-05	32	tags=57%, list=6%, signal=55%	CDC20/CENPA/CCNB1/TUBB4B/MAD2L1/TUBA1C/MIS12/UBE2S	B_ASC_IgA
REACTOME_NEUTROPHIL_DEGRANULATION	60	0.599936	2.23981	5.65e-07	0.000108	201	tags=53%, list=17%, signal=46%	HP/S100P/MPO/RNASE2/ELANE/S100A12/RETN/MCEMP1/VNN1/S100A9/S100A8/IDH1/AZU1/CRISPLD2/CTSD/CR1/SERPINB1/BPI/ANPEP/TRPM2/SELL/FPR1/STOM/GPR84/CREG1/SLC2A3/FABP5/PTPRN2/NDUFC2/PTAFR/SIGLEC14/LRG1	monocyte
REACTOME_RESOLUTION_OF_SISTER_CHROMATID_COHESION	11	0.872586	2.09203	1.3e-05	0.00019894	25	tags=64%, list=5%, signal=62%	CDC20/CENPA/CCNB1/TUBB4B/MAD2L1/TUBA1C/MIS12	B_ASC_IgA
KEGG_CELL_CYCLE	11	0.868675	2.08265	1.99e-05	0.00026188	13	tags=45%, list=2%, signal=45%	CDC20/CCNA2/CCNB1/CCND2/MAD2L1	B_ASC_IgA
REACTOME_MITOTIC_G2_G2_M_PHASES	11	0.861915	2.06644	3.14e-05	0.00036164	17	tags=55%, list=3%, signal=54%	CCNA2/TPX2/CCNB1/TUBB4B/TUBA1C/HMMR	B_ASC_IgA
REACTOME_SEPARATION_OF_SISTER_CHROMATIDS	12	0.827833	2.03198	6.9e-05	0.00070576	32	tags=58%, list=6%, signal=56%	CDC20/CENPA/TUBB4B/MAD2L1/TUBA1C/MIS12/UBE2S	B_ASC_IgA
REACTOME_INTERFERON_SIGNALING	30	-0.676116	-2.11858	3.22e-05	0.00111572	89	tags=47%, list=13%, signal=43%	OAS2/IRF7/IFI35/UBE2L6/MX2/MT2A/XAF1/HERC5/ISG15/IFIT3/EGR1/OAS3/OASL/IFIT1	B_switched_mem
REACTOME_INTERFERON_ALPHA_BETA_SIGNALING	18	-0.77452	-2.09528	2.55e-05	0.00111572	89	tags=61%, list=13%, signal=55%	OAS2/IRF7/IFI35/MX2/XAF1/ISG15/IFIT3/EGR1/OAS3/OASL/IFIT1	B_switched_mem
REACTOME_CYTOKINE_SIGNALING_IN_IMMUNE_SYSTEM	59	-0.570963	-2.01898	1.49e-05	0.00111572	89	tags=32%, list=13%, signal=31%	OAS2/IRF7/IFI35/CD70/UBE2L6/FOS/MAP3K8/MX2/MT2A/XAF1/HERC5/LGALS9/NFKBIA/ISG15/IFIT3/EGR1/OAS3/OASL/IFIT1	B_switched_mem
REACTOME_MITOTIC_METAPHASE_AND_ANAPHASE	17	0.798032	2.12527	9.15e-06	0.0011806	43	tags=47%, list=5%, signal=46%	PLK1/UBE2C/CDCA5/AURKB/CCNB1/TUBB4B/CENPE/TUBA1B	B_ASC
REACTOME_M_PHASE	27	0.679919	2.06815	3.42e-05	0.00135223	43	tags=30%, list=5%, signal=29%	PLK1/UBE2C/CDCA5/AURKB/CCNB1/TUBB4B/CENPE/TUBA1B	B_ASC
REACTOME_RESOLUTION_OF_SISTER_CHROMATID_COHESION	11	0.852376	2.0477	3.63e-05	0.00135223	43	tags=64%, list=5%, signal=61%	PLK1/CDCA5/AURKB/CCNB1/TUBB4B/CENPE/TUBA1B	B_ASC
REACTOME_CELL_CYCLE_MITOTIC	39	0.608596	2.02824	5.24e-05	0.00135223	119	tags=36%, list=14%, signal=32%	PLK1/UBE2C/CDCA5/AURKB/CCNB1/CCNA2/TUBB4B/CCND2/CENPE/TUBA1B/MYBL2/CKS1B/UBE2S/GINS2	B_ASC
REACTOME_CELL_CYCLE	46	0.584895	1.9994	4.57e-05	0.00135223	129	tags=37%, list=15%, signal=33%	PLK1/UBE2C/REC8/CDCA5/AURKB/CCNB1/CCNA2/TUBB4B/CCND2/CENPE/TUBA1B/MYBL2/CKS1B/UBE2S/MLH1/GINS2/GAR1	B_ASC
WP_CELL_CYCLE	10	0.857848	2.01233	0.00016209	0.00149123	10	tags=40%, list=2%, signal=40%	CDC20/CCNA2/CCNB1/CCND2	B_ASC_IgA
REACTOME_SEPARATION_OF_SISTER_CHROMATIDS	13	0.796737	1.973	0.0001042	0.00224028	43	tags=54%, list=5%, signal=52%	PLK1/UBE2C/CDCA5/AURKB/TUBB4B/CENPE/TUBA1B	B_ASC
KEGG_GRAFT_VERSUS_HOST_DISEASE	10	-0.863721	-1.94118	3.49e-05	0.00240622	83	tags=70%, list=9%, signal=64%	HLA-DRB5/HLA-DRA/HLA-DRB1/HLA-DQB1/HLA-DPA1/HLA-DQA1/IL1B	CD14mono
REACTOME_INTERFERON_GAMMA_SIGNALING	20	-0.722961	-1.97619	7.27e-05	0.00254936	83	tags=40%, list=9%, signal=37%	HLA-DRB5/CIITA/HLA-DRA/HLA-DRB1/HLA-DQB2/HLA-DQB1/HLA-DPA1/HLA-DQA1	CD14mono
KEGG_TYPE_I_DIABETES_MELLITUS	11	-0.848545	-1.95013	7.39e-05	0.00254936	83	tags=64%, list=9%, signal=59%	HLA-DRB5/HLA-DRA/HLA-DRB1/HLA-DQB1/HLA-DPA1/HLA-DQA1/IL1B	CD14mono
KEGG_ASTHMA	11	-0.854657	-1.98081	2.88e-05	0.00275002	133	tags=82%, list=11%, signal=73%	HLA-DMB/HLA-DRA/HLA-DRB1/HLA-DPA1/HLA-DPB1/HLA-DQA1/HLA-DQA2/TNF/FCER1A	monocyte
REACTOME_MITOTIC_PROMETAPHASE	18	0.734198	1.98574	0.0001667	0.00302665	43	tags=39%, list=5%, signal=38%	PLK1/CDCA5/AURKB/CCNB1/TUBB4B/CENPE/TUBA1B	B_ASC
REACTOME_POST_TRANSLATIONAL_PROTEIN_MODIFICATION	72	0.485994	1.81737	0.0001877	0.00302665	144	tags=31%, list=17%, signal=28%	UCHL1/UBE2C/GAS6/AURKB/SPSB1/CCNA2/TUBB4B/NSF/APOL1/ASB2/TUBA1B/FUCA2/UBE2F/RIPK1/ASXL2/UBE2S/MVD/GOSR2/CKAP4/IFIH1/DCUN1D4/USP47	B_ASC
REACTOME_INTERFERON_ALPHA_BETA_SIGNALING	13	-0.820015	-1.78988	0.00031612	0.00379339	28	tags=77%, list=14%, signal=71%	IFITM1/STAT1/GBP2/BST2/STAT2/IFITM3/RSAD2/MX2/XAF1/IFIT3	HSPC
WP_CORTICOTROPINRELEASING_HORMONE_SIGNALING_PATHWAY	15	-0.788576	-2.13581	2e-05	0.00414836	129	tags=67%, list=10%, signal=61%	FOSB/JUNB/IL18/FOSL2/JUND/FOS/GNAQ/TCF4/NFKBIA/NR4A2	NK2
REACTOME_INTERFERON_SIGNALING	19	-0.743636	-1.74669	0.00079306	0.00475838	38	tags=68%, list=19%, signal=61%	SP100/IFITM1/HERC5/STAT1/GBP2/BST2/STAT2/EIF2AK2/IFITM3/RSAD2/MX2/XAF1/IFIT3	HSPC
KEGG_GRAFT_VERSUS_HOST_DISEASE	12	-0.823086	-1.97939	0.00011462	0.0050061	133	tags=75%, list=11%, signal=67%	HLA-DMB/HLA-DRA/HLA-DRB1/HLA-DPA1/HLA-DPB1/HLA-DQA1/HLA-DQA2/TNF/IL1B	monocyte
KEGG_LEISHMANIA_INFECTION	17	-0.753167	-1.97533	0.00013105	0.0050061	151	tags=71%, list=13%, signal=62%	FCGR3A/HLA-DMB/HLA-DRA/FCGR3B/HLA-DRB1/MARCKSL1/HLA-DPA1/HLA-DPB1/HLA-DQA1/HLA-DQA2/TNF/IL1B	monocyte
REACTOME_INNATE_IMMUNE_SYSTEM	106	0.438501	1.74799	8.59e-05	0.0050061	202	tags=39%, list=17%, signal=35%	CLU/HP/S100P/MPO/RNASE2/ELANE/S100A12/RETN/MCEMP1/VNN1/S100A9/S100A8/C1QB/IDH1/AZU1/CRISPLD2/CCR2/CTSD/CR1/SERPINB1/BPI/CLEC4E/ANPEP/TRPM2/SELL/FPR1/STOM/C1QA/GPR84/CREG1/SOCS1/SLC2A3/FABP5/PTPRN2/NDUFC2/DTX4/IFI16/PTAFR/SIGLEC14/LRG1/TNFAIP3	monocyte
REACTOME_RHO_GTPASE_EFFECTORS	14	0.754406	1.94269	0.00061972	0.00518313	25	tags=43%, list=5%, signal=42%	CDC20/CENPA/TUBB4B/MAD2L1/TUBA1C/MIS12	B_ASC_IgA
KEGG_ANTIGEN_PROCESSING_AND_PRESENTATION	11	-0.831093	-2.06591	9.15e-05	0.0059481	84	tags=82%, list=17%, signal=70%	HLA-DMA/HLA-DRA/HLA-E/CD74/HLA-DPA1/HLA-DQB1/HLA-DPB1/HLA-DRB1/HSPA1B	B_ASC_dividing
REACTOME_CELL_CYCLE_CHECKPOINTS	15	0.737101	1.89715	0.00042461	0.00608603	32	tags=40%, list=4%, signal=39%	PLK1/UBE2C/AURKB/CCNB1/CCNA2/CENPE	B_ASC
KEGG_ALLOGRAFT_REJECTION	12	-0.80923	-1.94607	0.00019611	0.00624287	133	tags=67%, list=11%, signal=60%	HLA-DMB/HLA-DRA/HLA-DRB1/HLA-DPA1/HLA-DPB1/HLA-DQA1/HLA-DQA2/TNF	monocyte
REACTOME_ANTIVIRAL_MECHANISM_BY_IFN_STIMULATED_GENES	13	-0.787635	-1.94957	0.00025194	0.00655055	56	tags=62%, list=8%, signal=58%	OAS2/UBE2L6/MX2/HERC5/ISG15/OAS3/OASL/IFIT1	B_switched_mem
REACTOME_TCR_SIGNALING	11	-0.81962	-1.88366	0.00027116	0.00748404	103	tags=82%, list=11%, signal=73%	RIPK2/NFKBIA/HLA-DRB5/HLA-DRA/HLA-DRB1/HLA-DQB2/HLA-DQB1/HLA-DPA1/HLA-DQA1	CD14mono
REACTOME_CELL_CYCLE	31	0.579176	1.95638	0.00040171	0.00835567	230	tags=65%, list=33%, signal=45%	MYBL2/CCND3/WEE1/STAG3/CSNK1E/REC8/CDC25B/SUN2/ANKRD28/CHMP4A/HERC2/SMC3/CLASP1/TUBA1B/CCND2/DHFR/UBE2D1/UBE2E1/SDCCAG8/PHF8	B_switched_mem
REACTOME_CELL_CYCLE_MITOTIC	26	0.656998	2.19736	9.81e-05	0.00873533	229	tags=54%, list=15%, signal=46%	KIF23/UBE2C/KIF20A/CDC6/CCNB1/CDKN1A/DHFR/TUBG2/MCM8/CDK2/LIN52/HSP90AA1/CDK6/CDC25B	B
REACTOME_CELL_CYCLE	33	0.604593	2.15766	7.98e-05	0.00873533	229	tags=45%, list=15%, signal=39%	KIF23/UBE2C/KIF20A/CDC6/CCNB1/CDKN1A/DHFR/TUBG2/MCM8/CDK2/LIN52/RBBP8/HSP90AA1/CDK6/CDC25B	B
REACTOME_VESICLE_MEDIATED_TRANSPORT	46	0.560076	2.12202	9.67e-05	0.00873533	214	tags=37%, list=14%, signal=33%	KIF23/KIF20A/IGHA1/TXNDC5/IGHA2/HSP90B1/HYOU1/IL7R/CALR/SCARB2/LDLR/KIF1C/AAK1/CLTC/HSP90AA1/ACTG1/TBC1D7	B
REACTOME_CYTOKINE_SIGNALING_IN_IMMUNE_SYSTEM	56	-0.568909	-1.85965	0.00014875	0.0107103	81	tags=43%, list=17%, signal=40%	SOS2/FLT3LG/JUNB/UBE2M/EIF4E3/IRF7/GATA3/IFNG/SOCS3/NFKBIA/MX2/XAF1/EIF2AK2/LTB/IL12RB2/MX1/HLA-DQB1/MYC/IL7R/ISG15/IFIT3/PELI1/S100B/IFI6	T_g_d
REACTOME_POST_TRANSLATIONAL_PROTEIN_MODIFICATION	50	0.522434	1.79848	0.00140515	0.0107728	85	tags=30%, list=15%, signal=28%	CDC20/TOP2A/CCNA2/TUBB4B/TUBA1C/GAS6/APOL1/UBE2S/APP/ALG9/ICMT/TOP1/LY6E/PIGP/CTSC	B_ASC_IgA
NABA_MATRISOME	42	0.572237	1.86368	0.00047458	0.0109154	49	tags=29%, list=5%, signal=28%	MFGE8/AREG/S100P/HTRA1/FAM20A/C1QA/IL10/S100A12/EREG/ELANE/S100A9/S100A8	CD14mono
WP_OREXIN_RECEPTOR_PATHWAY	13	-0.805916	-1.98832	7.74e-05	0.0116124	175	tags=85%, list=18%, signal=70%	HIF1A/FOS/HBEGF/FOSB/FOSL2/MAFF/JUNB/ID1/NR4A1/VEGFA/CXCL2	DC
REACTOME_TCR_SIGNALING	14	-0.743711	-1.8572	0.00061611	0.0137249	236	tags=71%, list=20%, signal=58%	NFKBIA/HLA-DRB5/CD101/HLA-DRA/HLA-DRB1/EVL/HLA-DPA1/HLA-DPB1/HLA-DQA1/HLA-DQA2	monocyte
KEGG_ANTIGEN_PROCESSING_AND_PRESENTATION	14	-0.741761	-1.85232	0.00064672	0.0137249	133	tags=71%, list=11%, signal=64%	CTSL/HLA-DRB5/HLA-DMB/CIITA/HLA-DRA/HLA-DRB1/HLA-DPA1/HLA-DPB1/HLA-DQA1/HLA-DQA2	monocyte
KEGG_AUTOIMMUNE_THYROID_DISEASE	11	-0.790183	-1.83138	0.00052339	0.0137249	133	tags=73%, list=11%, signal=65%	HLA-DRB5/HLA-DMB/HLA-DRA/HLA-DRB1/HLA-DPA1/HLA-DPB1/HLA-DQA1/HLA-DQA2	monocyte
KEGG_TYPE_I_DIABETES_MELLITUS	14	-0.737074	-1.84062	0.00080759	0.015425	133	tags=64%, list=11%, signal=58%	HLA-DMB/HLA-DRA/HLA-DRB1/HLA-DPA1/HLA-DPB1/HLA-DQA1/HLA-DQA2/TNF/IL1B	monocyte
NABA_MATRISOME	67	0.462645	1.75003	0.00106719	0.0185303	133	tags=36%, list=11%, signal=34%	THBS1/AREG/HTRA1/S100P/ELANE/S100A12/SDC2/S100A9/S100A8/C1QB/MMP14/CRISPLD2/CTSD/ZP3/VCAN/SERPINB1/TNFSF14/EBI3/IGFBP7/CLEC4E/GAS6/FGFBP3/SEMA3C/C1QA	monocyte
KEGG_INTESTINAL_IMMUNE_NETWORK_FOR_IGA_PRODUCTION	13	-0.74686	-1.84118	0.00119617	0.019039	133	tags=62%, list=11%, signal=55%	HLA-DRB5/HLA-DMB/HLA-DRA/HLA-DRB1/HLA-DPA1/HLA-DPB1/HLA-DQA1/HLA-DQA2	monocyte
REACTOME_INTERFERON_SIGNALING	14	-0.736576	-1.91251	0.0005941	0.0193083	79	tags=64%, list=16%, signal=56%	HLA-DRA/HLA-E/EIF2AK2/HLA-DPA1/HLA-DQB1/HLA-DPB1/HLA-DRB1/OAS3/IFI6	B_ASC_dividing
PID_ATF2_PATHWAY	10	-0.839796	-1.96443	8.78e-05	0.0208927	222	tags=90%, list=15%, signal=77%	ATF3/JUNB/JUND/MAPK11/DUSP1/JUN/FOS/SOCS3/DUSP8	NK
REACTOME_CYTOKINE_SIGNALING_IN_IMMUNE_SYSTEM	25	-0.667582	-1.64426	0.00522437	0.0208975	38	tags=52%, list=19%, signal=48%	IFITM1/HERC5/STAT1/GBP2/GSDMD/BST2/STAT2/EIF2AK2/IFITM3/RSAD2/MX2/XAF1/IFIT3	HSPC
WP_ALLOGRAFT_REJECTION	15	-0.715687	-1.83024	0.00144311	0.0212027	133	tags=60%, list=11%, signal=54%	HLA-DMB/HLA-DRA/HLA-DRB1/HLA-DPA1/HLA-DPB1/HLA-DQA1/HLA-DQA2/TNF/IL1B	monocyte
REACTOME_UNFOLDED_PROTEIN_RESPONSE_UPR	11	0.783728	2.05921	0.00031916	0.0213036	168	tags=73%, list=11%, signal=65%	XBP1/HSP90B1/HYOU1/CREB3L2/CALR/ERN1/GFPT1/CREB3	B
KEGG_VIRAL_MYOCARDITIS	12	-0.756543	-1.81937	0.001685	0.0229881	133	tags=67%, list=11%, signal=60%	HLA-DRB5/HLA-DMB/HLA-DRA/HLA-DRB1/HLA-DPA1/HLA-DPB1/HLA-DQA1/HLA-DQA2	monocyte
REACTOME_INTERFERON_ALPHA_BETA_SIGNALING	16	-0.724764	-1.86167	0.00065023	0.0234081	51	tags=50%, list=11%, signal=46%	IRF7/SOCS3/MX2/XAF1/MX1/ISG15/IFIT3/IFI6	T_g_d
REACTOME_CELLULAR_RESPONSES_TO_STIMULI	20	0.65204	1.814	0.0033699	0.0238485	47	tags=30%, list=9%, signal=28%	CCNA2/TUBB4B/TUBA1C/UBE2S/GSTP1/EXOSC4	B_ASC_IgA
REACTOME_IMMUNOREGULATORY_INTERACTIONS_BETWEEN_A_LYMPHOID_AND_A_NON_LYMPHOID_CELL	17	0.67107	1.99593	0.00116509	0.027962	33	tags=53%, list=7%, signal=51%	KIR3DL1/KLRC1/FCGR3A/KIR2DL3/CD8A/KLRF1/ICAM2/LAIR1/CD247	T_g_d
KEGG_VIRAL_MYOCARDITIS	11	-0.775358	-1.78193	0.0015188	0.029942	83	tags=55%, list=9%, signal=50%	HLA-DRB5/HLA-DRA/HLA-DRB1/HLA-DQB1/HLA-DPA1/HLA-DQA1	CD14mono
REACTOME_EXTRACELLULAR_MATRIX_ORGANIZATION	18	0.663059	1.8993	0.00244392	0.0311192	67	tags=39%, list=6%, signal=37%	THBS1/HTRA1/ELANE/SDC2/MMP14/CTSD/VCAN	monocyte
KEGG_LEISHMANIA_INFECTION	14	-0.730365	-1.79936	0.00194623	0.032517	90	tags=57%, list=10%, signal=52%	NFKBIA/HLA-DRB5/HLA-DRA/HLA-DRB1/HLA-DQB1/HLA-DPA1/HLA-DQA1/IL1B	CD14mono
KEGG_ANTIGEN_PROCESSING_AND_PRESENTATION	16	-0.694896	-1.79694	0.00212067	0.032517	83	tags=44%, list=9%, signal=40%	HLA-DRB5/CIITA/HLA-DRA/HLA-DRB1/HLA-DQB1/HLA-DPA1/HLA-DQA1	CD14mono
KEGG_VIRAL_MYOCARDITIS	10	-0.799598	-1.93192	0.00155834	0.033764	84	tags=70%, list=17%, signal=60%	HLA-DMA/HLA-DRA/HLA-E/HLA-DPA1/HLA-DQB1/HLA-DPB1/HLA-DRB1	B_ASC_dividing
REACTOME_TRANSCRIPTIONAL_REGULATION_BY_TP53	15	0.680489	1.77739	0.00519029	0.0341076	6	tags=20%, list=1%, signal=20%	CCNA2/TPX2/CCNB1	B_ASC_IgA
NABA_MATRISOME_ASSOCIATED	35	0.568788	1.78897	0.00248855	0.034342	72	tags=34%, list=8%, signal=33%	AREG/S100P/HTRA1/FAM20A/C1QA/IL10/S100A12/EREG/ELANE/S100A9/S100A8/CTSD	CD14mono
REACTOME_DDX58_IFIH1_MEDIATED_INDUCTION_OF_INTERFERON_ALPHA_BETA	11	-0.756593	-1.79162	0.00200071	0.034679	78	tags=55%, list=11%, signal=49%	IRF7/UBE2L6/HERC5/DHX58/NFKBIA/ISG15	B_switched_mem
REACTOME_INTERFERON_ALPHA_BETA_SIGNALING	15	-0.721932	-1.84601	0.00075731	0.0355934	63	tags=40%, list=11%, signal=36%	USP18/IFITM3/OAS3/OASL/IFIT2/IFIT5	T_CD4_reg
REACTOME_CYTOKINE_SIGNALING_IN_IMMUNE_SYSTEM	42	-0.536401	-1.71216	0.00168647	0.0396319	112	tags=38%, list=20%, signal=33%	TRIM14/STXBP2/HLA-DQA1/HLA-DRB1/USP18/EIF2AK2/IFITM3/PELI1/OAS3/OASL/CD70/IFIT2/IFIT5/HLA-DQB1/CCL5/TNFRSF9	T_CD4_reg
REACTOME_CYTOKINE_SIGNALING_IN_IMMUNE_SYSTEM	62	-0.496933	-1.69248	0.00318951	0.0411447	73	tags=21%, list=9%, signal=21%	OASL/TNFRSF13C/FLNA/STAT5B/CD27/ITGB1/XAF1/HERC5/CD40/TRIM22/HLA-DQB1/LGALS9/RSAD2	B_ASC
KEGG_ANTIGEN_PROCESSING_AND_PRESENTATION	15	0.707587	2.0483	0.00041124	0.0425632	156	tags=47%, list=12%, signal=41%	KIR2DL4/HLA-DRA/CD8B/CIITA/HLA-DRB5/HLA-DMA/HLA-DRB1	NK2
REACTOME_CYTOKINE_SIGNALING_IN_IMMUNE_SYSTEM	73	-0.44652	-1.61803	0.00340892	0.0427664	103	tags=23%, list=11%, signal=22%	RIPK2/NFKBIA/HLA-DRB5/TNFSF8/VEGFA/DUSP6/CIITA/HLA-DRA/EGR1/HLA-DRB1/HLA-DQB2/HLA-DQB1/HLA-DPA1/CCL3L1/TNFRSF12A/HLA-DQA1/IL1B	CD14mono
REACTOME_METABOLISM_OF_LIPIDS	29	-0.601663	-1.87574	0.00060126	0.0462967	34	tags=28%, list=7%, signal=27%	INSIG1/TSPOAP1/SQLE/OSBPL7/FADS2/MED12/HMGCS1/MED13L	NKT
REACTOME_INTERFERON_SIGNALING	30	-0.588618	-1.72824	0.00263821	0.0474879	63	tags=40%, list=14%, signal=37%	EIF4E3/IRF7/IFNG/SOCS3/MX2/XAF1/EIF2AK2/MX1/HLA-DQB1/ISG15/IFIT3/IFI6	T_g_d
REACTOME_RESPONSE_TO_ELEVATED_PLATELET_CYTOSOLIC_CA2	14	0.694095	1.8395	0.00406202	0.0484903	117	tags=36%, list=10%, signal=33%	THBS1/CLU/F5/LHFPL2/GAS6	monocyte
WP_COMPLEMENT_SYSTEM	11	0.742542	1.79894	0.00540097	0.0496889	134	tags=73%, list=15%, signal=63%	VSIG4/ADM/ELANE/CR1/FPR1/SELL/CALR/F13A1	CD14mono
REACTOME_MHC_CLASS_II_ANTIGEN_PRESENTATION	13	-0.709413	-1.75471	0.00471948	0.0496889	83	tags=62%, list=9%, signal=57%	HLA-DRB5/AP1S2/HLA-DRA/HLA-DRB1/HLA-DQB2/HLA-DQB1/HLA-DPA1/HLA-DQA1	CD14mono
KEGG_CELL_ADHESION_MOLECULES_CAMS	15	-0.668553	-1.69494	0.00527537	0.0496889	83	tags=40%, list=9%, signal=37%	HLA-DRB5/HLA-DRA/HLA-DRB1/HLA-DQB1/HLA-DPA1/HLA-DQA1	CD14mono
WP_OREXIN_RECEPTOR_PATHWAY	15	-0.668233	-1.69413	0.00534714	0.0496889	68	tags=60%, list=8%, signal=56%	FOSB/TENT5A/ID1/VEGFA/EGR1/EGR2/RUNX2/NR4A1/IL1B	CD14mono
KEGG_MAPK_SIGNALING_PATHWAY	10	-0.781329	-1.76758	0.000931714	0.016305	27	tags=40%, list=7%, signal=38%	JUND/DUSP4/DDIT3/TNF	T_CD4_Helper
WP_MAPK_SIGNALING_PATHWAY	10	-0.781329	-1.76758	0.000931714	0.016305	27	tags=40%, list=7%, signal=38%	JUND/DUSP4/DDIT3/TNF	T_CD4_Helper
