# Supplementary material for: Temporal multi-omics analysis of COVID-19 in end-stage kidney disease
Source: Cell Genom. 2025 Jun 17;5(8):100918. doi: 10.1016/j.xgen.2025.100918 (PMC12366655; doi:10.1016/j.xgen.2025.100918)
Supplement: Table S9. Pathways showing significant time × severity interactions, related to Figure 4B [file mmc10.xlsx]

## Sheet: Supp. Table 9
Table S9: Pathways showing significant time x severity interactions, related to Figure 4b.
Differentially expressed pathway genesets for each cell type longitudinally between patients whose peak disease severity was severe/critical compared to mild/moderate. COVID positive with peak severity being mild/moderate was the reference group. P- and Q-values from a linear mixed model from the time from infection x peak severity interaction term.
P-value	Q-value	Pathway	Database	Cell Type	Annotation Level
7.64e-06	0.00030603	HALLMARK_INTERFERON_ALPHA_RESPONSE	hallmark	B_non-switched_mem	2
1.22e-05	0.00030603	HALLMARK_INTERFERON_GAMMA_RESPONSE	hallmark	B_non-switched_mem	2
3.77e-06	0.00070101	KEGG_AUTOIMMUNE_THYROID_DISEASE	KEGG	CD14mono	2
1.62e-05	0.00150793	KEGG_ALLOGRAFT_REJECTION	KEGG	CD14mono	2
2.58e-05	0.00159977	KEGG_VIRAL_MYOCARDITIS	KEGG	CD14mono	2
0.0001372	0.00296015	HALLMARK_ALLOGRAFT_REJECTION	hallmark	B	1
0.00027995	0.00296015	HALLMARK_INTERFERON_ALPHA_RESPONSE	hallmark	B	1
0.00012312	0.00296015	HALLMARK_INTERFERON_GAMMA_RESPONSE	hallmark	B	1
0.00029602	0.00296015	HALLMARK_KRAS_SIGNALING_UP	hallmark	B	1
0.00018083	0.00296015	HALLMARK_MYC_TARGETS_V2	hallmark	B	1
7.11e-05	0.00330834	KEGG_GRAFT_VERSUS_HOST_DISEASE	KEGG	CD14mono	2
9.9e-05	0.0036825	KEGG_ASTHMA	KEGG	CD14mono	2
0.00014431	0.00383456	KEGG_ANTIGEN_PROCESSING_AND_PRESENTATION	KEGG	CD14mono	2
0.00013772	0.00383456	KEGG_INTESTINAL_IMMUNE_NETWORK_FOR_IGA_PRODUCTION	KEGG	CD14mono	2
0.00016701	0.00388301	KEGG_SYSTEMIC_LUPUS_ERYTHEMATOSUS	KEGG	CD14mono	2
0.00021275	0.0043969	KEGG_TYPE_I_DIABETES_MELLITUS	KEGG	CD14mono	2
0.00025281	0.00444108	KEGG_ALZHEIMERS_DISEASE	KEGG	CD14mono	2
0.00026264	0.00444108	KEGG_COMPLEMENT_AND_COAGULATION_CASCADES	KEGG	CD14mono	2
2.97e-05	0.00551734	KEGG_CHEMOKINE_SIGNALING_PATHWAY	KEGG	B	1
0.00069872	0.00582264	HALLMARK_MYC_TARGETS_V1	hallmark	B	1
7.01e-06	0.00640757	REACTOME_RHO_GTPASES_ACTIVATE_NADPH_OXIDASES	Reactome	B	1
7.94e-06	0.00640757	REACTOME_RNA_POLYMERASE_II_TRANSCRIPTION_TERMINATION	Reactome	B	1
0.00115022	0.00821587	HALLMARK_UNFOLDED_PROTEIN_RESPONSE	hallmark	B	1
2.43e-05	0.0098012	REACTOME_COPI_MEDIATED_ANTEROGRADE_TRANSPORT	Reactome	B	1
0.00032821	0.011191	KEGG_ALLOGRAFT_REJECTION	KEGG	B	1
0.00028087	0.011191	KEGG_AUTOIMMUNE_THYROID_DISEASE	KEGG	B	1
0.00033135	0.011191	KEGG_INTESTINAL_IMMUNE_NETWORK_FOR_IGA_PRODUCTION	KEGG	B	1
0.00014619	0.011191	KEGG_LEISHMANIA_INFECTION	KEGG	B	1
0.000361	0.011191	KEGG_LEUKOCYTE_TRANSENDOTHELIAL_MIGRATION	KEGG	B	1
4.26e-05	0.0122698	REACTOME_TRANSPORT_OF_MATURE_TRANSCRIPT_TO_CYTOPLASM	Reactome	B	1
6.74e-05	0.0125325	KEGG_VIRAL_MYOCARDITIS	KEGG	Int.mono	2
0.00206141	0.0128838	HALLMARK_INFLAMMATORY_RESPONSE	hallmark	B	1
6e-05	0.0138408	REACTOME_INTERFERON_GAMMA_SIGNALING	Reactome	B	1
0.00053227	0.0141432	KEGG_TYPE_I_DIABETES_MELLITUS	KEGG	B	1
7.94e-05	0.0160222	REACTOME_PROCESSING_OF_CAPPED_INTRONLESS_PRE_MRNA	Reactome	B	1
0.00013878	0.0203757	REACTOME_HEDGEHOG_OFF_STATE	Reactome	B	1
0.00013035	0.0203757	REACTOME_PROCESSING_OF_CAPPED_INTRON_CONTAINING_PRE_MRNA	Reactome	B	1
0.00013856	0.0203757	REACTOME_TELOMERE_EXTENSION_BY_TELOMERASE	Reactome	B	1
0.00472614	0.0218037	HALLMARK_MTORC1_SIGNALING	hallmark	B	1
0.0047968	0.0218037	HALLMARK_SPERMATOGENESIS	hallmark	B	1
0.00028177	0.0220323	KEGG_ALZHEIMERS_DISEASE	KEGG	monocyte	1
0.00024261	0.0220323	KEGG_AUTOIMMUNE_THYROID_DISEASE	KEGG	monocyte	1
0.00035536	0.0220323	KEGG_VIRAL_MYOCARDITIS	KEGG	monocyte	1
0.00018103	0.0224897	REACTOME_GOLGI_TO_ER_RETROGRADE_TRANSPORT	Reactome	B	1
0.00021378	0.0235771	REACTOME_MRNA_SPLICING	Reactome	B	1
0.00021898	0.0235771	REACTOME_PROCESSING_OF_INTRONLESS_PRE_MRNAS	Reactome	B	1
0.0002527	0.0242946	REACTOME_INTERFERON_SIGNALING	Reactome	B	1
0.00025573	0.0242946	REACTOME_METABOLISM_OF_RNA	Reactome	B	1
0.00026222	0.0243866	KEGG_GRAFT_VERSUS_HOST_DISEASE	KEGG	Int.mono	2
0.00049555	0.0247774	HALLMARK_INTERFERON_GAMMA_RESPONSE	hallmark	B_switched_mem	2
0.00040926	0.0257386	REACTOME_CDC6_ASSOCIATION_WITH_THE_ORC_ORIGIN_COMPLEX	Reactome	B	1
0.0004265	0.0257386	REACTOME_CDT1_ASSOCIATION_WITH_THE_CDC6_ORC_ORIGIN_COMPLEX	Reactome	B	1
0.00029411	0.0257386	REACTOME_E2F_ENABLED_INHIBITION_OF_PRE_REPLICATION_COMPLEX_FORMATION	Reactome	B	1
0.00038682	0.0257386	REACTOME_ESTABLISHMENT_OF_SISTER_CHROMATID_COHESION	Reactome	B	1
0.00035332	0.0257386	REACTOME_GROWTH_HORMONE_RECEPTOR_SIGNALING	Reactome	B	1
0.00033284	0.0257386	REACTOME_INTERFERON_ALPHA_BETA_SIGNALING	Reactome	B	1
0.00038053	0.0257386	REACTOME_INTERLEUKIN_20_FAMILY_SIGNALING	Reactome	B	1
0.00040127	0.0257386	REACTOME_INTRA_GOLGI_AND_RETROGRADE_GOLGI_TO_ER_TRAFFIC	Reactome	B	1
0.0004303	0.0257386	REACTOME_SLC_MEDIATED_TRANSMEMBRANE_TRANSPORT	Reactome	B	1
0.0003717	0.0257386	REACTOME_TP53_REGULATES_TRANSCRIPTION_OF_GENES_INVOLVED_IN_G1_CELL_CYCLE_ARREST	Reactome	B	1
0.0014386	0.026976	KEGG_CELL_CYCLE	KEGG	B	1
0.00159536	0.026976	KEGG_ENDOCYTOSIS	KEGG	B	1
0.00153903	0.026976	KEGG_GRAFT_VERSUS_HOST_DISEASE	KEGG	B	1
0.00118052	0.026976	KEGG_TOLL_LIKE_RECEPTOR_SIGNALING_PATHWAY	KEGG	B	1
0.0005536	0.0276802	HALLMARK_ESTROGEN_RESPONSE_LATE	hallmark	HSPC	1
0.00298774	0.027786	KEGG_ASTHMA	KEGG	B	1
0.00241693	0.027786	KEGG_BASE_EXCISION_REPAIR	KEGG	B	1
0.00288999	0.027786	KEGG_CYTOSOLIC_DNA_SENSING_PATHWAY	KEGG	B	1
0.00254711	0.027786	KEGG_PRION_DISEASES	KEGG	B	1
0.00271457	0.027786	KEGG_PROTEASOME	KEGG	B	1
0.00225208	0.027786	KEGG_RNA_DEGRADATION	KEGG	B	1
0.00280567	0.027786	KEGG_SPLICEOSOME	KEGG	B	1
0.00191135	0.027786	KEGG_VASCULAR_SMOOTH_MUSCLE_CONTRACTION	KEGG	B	1
0.00060177	0.0279823	KEGG_ALLOGRAFT_REJECTION	KEGG	monocyte	1
0.00050429	0.0280835	REACTOME_DISINHIBITION_OF_SNARE_FORMATION	Reactome	B	1
0.00050404	0.0280835	REACTOME_FORMATION_OF_TUBULIN_FOLDING_INTERMEDIATES_BY_CCT_TRIC	Reactome	B	1
0.00872036	0.0295473	HALLMARK_APICAL_JUNCTION	hallmark	B	1
0.00798152	0.0295473	HALLMARK_E2F_TARGETS	hallmark	B	1
0.00886419	0.0295473	HALLMARK_G2M_CHECKPOINT	hallmark	B	1
0.00871826	0.0295473	HALLMARK_MITOTIC_SPINDLE	hallmark	B	1
0.0094656	0.02958	HALLMARK_MYOGENESIS	hallmark	B	1
0.00055056	0.0296386	REACTOME_NICOTINAMIDE_SALVAGING	Reactome	B	1
0.00059708	0.031106	REACTOME_ABERRANT_REGULATION_OF_MITOTIC_G1_S_TRANSITION_IN_CANCER_DUE_TO_RB1_DEFECTS	Reactome	B	1
0.00062382	0.0311839	REACTOME_TP53_REGULATES_TRANSCRIPTION_OF_CELL_CYCLE_GENES	Reactome	B	1
0.00063719	0.0311839	REACTOME_TRAF6_MEDIATED_IRF7_ACTIVATION_IN_TLR7_8_OR_9_SIGNALING	Reactome	B	1
0.00073964	0.0322843	REACTOME_G1_S_DNA_DAMAGE_CHECKPOINTS	Reactome	B	1
0.00072816	0.0322843	REACTOME_INTERLEUKIN_9_SIGNALING	Reactome	B	1
0.00072271	0.0322843	REACTOME_NEGATIVE_REGULATORS_OF_DDX58_IFIH1_SIGNALING	Reactome	B	1
0.0006809	0.0322843	REACTOME_THE_ROLE_OF_GTSE1_IN_G2_M_PROGRESSION_AFTER_G2_CHECKPOINT	Reactome	B	1
0.00017527	0.0325993	KEGG_PARKINSONS_DISEASE	KEGG	CD16mono	2
0.00077415	0.0329014	REACTOME_PTK6_REGULATES_CELL_CYCLE	Reactome	B	1
0.00053209	0.0329897	KEGG_CALCIUM_SIGNALING_PATHWAY	KEGG	Int.mono	2
0.00134164	0.0335409	HALLMARK_INTERFERON_ALPHA_RESPONSE	hallmark	B_switched_mem	2
0.00083311	0.0338441	REACTOME_CA2_PATHWAY	Reactome	B	1
0.00084506	0.0338441	REACTOME_DNA_REPLICATION_PRE_INITIATION	Reactome	B	1
0.0008592	0.0338441	REACTOME_SIGNALING_BY_HEDGEHOG	Reactome	B	1
0.00102125	0.0343608	REACTOME_ANTIGEN_ACTIVATES_B_CELL_RECEPTOR_BCR_LEADING_TO_GENERATION_OF_SECOND_MESSENGERS	Reactome	B	1
0.00095354	0.0343608	REACTOME_COPI_DEPENDENT_GOLGI_TO_ER_RETROGRADE_TRAFFIC	Reactome	B	1
0.00095572	0.0343608	REACTOME_DOWNSTREAM_SIGNALING_EVENTS_OF_B_CELL_RECEPTOR_BCR	Reactome	B	1
0.00091013	0.0343608	REACTOME_ER_TO_GOLGI_ANTEROGRADE_TRANSPORT	Reactome	B	1
0.00100384	0.0343608	REACTOME_ORC1_REMOVAL_FROM_CHROMATIN	Reactome	B	1
0.00100083	0.0343608	REACTOME_SCF_SKP2_MEDIATED_DEGRADATION_OF_P27_P21	Reactome	B	1
0.00101664	0.0343608	REACTOME_SWITCHING_OF_ORIGINS_TO_A_POST_REPLICATIVE_STATE	Reactome	B	1
0.00104504	0.0344437	REACTOME_COOPERATION_OF_PREFOLDIN_AND_TRIC_CCT_IN_ACTIN_AND_TUBULIN_FOLDING	Reactome	B	1
0.0011747	0.0344935	REACTOME_CELLULAR_RESPONSE_TO_HYPOXIA	Reactome	B	1
0.0011293	0.0344935	REACTOME_INACTIVATION_OF_CSF3_G_CSF_SIGNALING	Reactome	B	1
0.00115499	0.0344935	REACTOME_INTERLEUKIN_10_SIGNALING	Reactome	B	1
0.00116625	0.0344935	REACTOME_METABOLISM_OF_POLYAMINES	Reactome	B	1
0.00112793	0.0344935	REACTOME_REGULATION_OF_IFNG_SIGNALING	Reactome	B	1
0.00115966	0.0344935	REACTOME_TNF_RECEPTOR_SUPERFAMILY_TNFSF_MEMBERS_MEDIATING_NON_CANONICAL_NF_KB_PATHWAY	Reactome	B	1
0.0117314	0.0345042	HALLMARK_COAGULATION	hallmark	B	1
0.00122961	0.034839	REACTOME_INTERCONVERSION_OF_NUCLEOTIDE_DI_AND_TRIPHOSPHATES	Reactome	B	1
0.0012194	0.034839	REACTOME_MITOTIC_TELOPHASE_CYTOKINESIS	Reactome	B	1
0.00126119	0.0349565	REACTOME_ASSEMBLY_OF_THE_ORC_COMPLEX_AT_THE_ORIGIN_OF_REPLICATION	Reactome	B	1
0.00127705	0.0349565	REACTOME_MATURATION_OF_SARS_COV_1_NUCLEOPROTEIN	Reactome	B	1
0.0126127	0.0350352	HALLMARK_ANDROGEN_RESPONSE	hallmark	B	1
0.00442801	0.0355881	KEGG_CELL_ADHESION_MOLECULES_CAMS	KEGG	B	1
0.00459077	0.0355881	KEGG_HEMATOPOIETIC_CELL_LINEAGE	KEGG	B	1
0.00459201	0.0355881	KEGG_MELANOMA	KEGG	B	1
0.00133548	0.0359468	REACTOME_DEGRADATION_OF_GLI1_BY_THE_PROTEASOME	Reactome	B	1
0.00138586	0.0366912	REACTOME_DEADENYLATION_DEPENDENT_MRNA_DECAY	Reactome	B	1
0.00150952	0.0380918	REACTOME_DECTIN_1_MEDIATED_NONCANONICAL_NF_KB_SIGNALING	Reactome	B	1
0.00149186	0.0380918	REACTOME_TRANSPORT_OF_VITAMINS_NUCLEOSIDES_AND_RELATED_MOLECULES	Reactome	B	1
0.0008277	0.0387641	KEGG_ALZHEIMERS_DISEASE	KEGG	CD16mono	2
0.00083364	0.0387641	KEGG_OXIDATIVE_PHOSPHORYLATION	KEGG	CD16mono	2
0.00545043	0.0389915	KEGG_PROSTATE_CANCER	KEGG	B	1
0.0054373	0.0389915	KEGG_PROTEIN_EXPORT	KEGG	B	1
0.00161544	0.0398912	REACTOME_ATF6_ATF6_ALPHA_ACTIVATES_CHAPERONE_GENES	Reactome	B	1
0.00163023	0.0398912	REACTOME_KINESINS	Reactome	B	1
0.00588662	0.0405523	KEGG_GNRH_SIGNALING_PATHWAY	KEGG	B	1
0.00625947	0.0415807	KEGG_SYSTEMIC_LUPUS_ERYTHEMATOSUS	KEGG	B	1
0.0017261	0.0416067	REACTOME_INTERLEUKIN_3_INTERLEUKIN_5_AND_GM_CSF_SIGNALING	Reactome	B	1
0.00175889	0.0417736	REACTOME_TOLL_LIKE_RECEPTOR_CASCADES	Reactome	B	1
0.00179888	0.0421043	REACTOME_MITOTIC_G1_PHASE_AND_G1_S_TRANSITION	Reactome	B	1
0.0014348	0.0421945	HALLMARK_INTERFERON_ALPHA_RESPONSE	hallmark	NKT	2
0.00168778	0.0421945	HALLMARK_INTERFERON_GAMMA_RESPONSE	hallmark	NKT	2
0.001874	0.0427314	REACTOME_G2_M_CHECKPOINTS	Reactome	B	1
0.00187859	0.0427314	REACTOME_SYNTHESIS_OF_ACTIVE_UBIQUITIN_ROLES_OF_E1_AND_E2_ENZYMES	Reactome	B	1
0.00171594	0.0428986	HALLMARK_INTERFERON_ALPHA_RESPONSE	hallmark	NK	1
0.00086822	0.0428986	HALLMARK_INTERFERON_GAMMA_RESPONSE	hallmark	NK	1
0.00278118	0.0431083	KEGG_LEISHMANIA_INFECTION	KEGG	CD14mono	2
0.00133319	0.0439787	KEGG_ANTIGEN_PROCESSING_AND_PRESENTATION	KEGG	monocyte	1
0.00141867	0.0439787	KEGG_INTESTINAL_IMMUNE_NETWORK_FOR_IGA_PRODUCTION	KEGG	monocyte	1
0.00198724	0.0445748	REACTOME_UNFOLDED_PROTEIN_RESPONSE_UPR	Reactome	B	1
0.00096764	0.0449955	KEGG_TYPE_I_DIABETES_MELLITUS	KEGG	Int.mono	2
0.00204234	0.0451833	REACTOME_REGULATION_OF_PTEN_STABILITY_AND_ACTIVITY	Reactome	B	1
0.00208028	0.0454007	REACTOME_CELLULAR_RESPONSES_TO_STIMULI	Reactome	B	1
0.00221573	0.0469059	REACTOME_CROSS_PRESENTATION_OF_SOLUBLE_EXOGENOUS_ANTIGENS_ENDOSOMES	Reactome	B	1
0.00219413	0.0469059	REACTOME_STABILIZATION_OF_P53	Reactome	B	1
0.00223638	0.0469059	REACTOME_UNWINDING_OF_DNA	Reactome	B	1
0.00232681	0.048177	REACTOME_ACTIVATION_OF_THE_PRE_REPLICATIVE_COMPLEX	Reactome	B	1
0.00752085	0.0482372	KEGG_LIMONENE_AND_PINENE_DEGRADATION	KEGG	B	1
0.00238333	0.0484879	REACTOME_DEGRADATION_OF_AXIN	Reactome	B	1
0.00245842	0.0484879	REACTOME_DISEASES_OF_DNA_REPAIR	Reactome	B	1
0.00249195	0.0484879	REACTOME_HEDGEHOG_LIGAND_BIOGENESIS	Reactome	B	1
0.00247105	0.0484879	REACTOME_NEGATIVE_REGULATION_OF_NOTCH4_SIGNALING	Reactome	B	1
0.00244949	0.0484879	REACTOME_REGULATION_OF_RAS_BY_GAPS	Reactome	B	1
0.0186873	0.0491771	HALLMARK_NOTCH_SIGNALING	hallmark	B	1
0.00302008	0.0493173	REACTOME_ABC_FAMILY_PROTEINS_MEDIATED_TRANSPORT	Reactome	B	1
0.00275085	0.0493173	REACTOME_ACTIVATION_OF_THE_AP_1_FAMILY_OF_TRANSCRIPTION_FACTORS	Reactome	B	1
0.00270079	0.0493173	REACTOME_CELL_CYCLE_CHECKPOINTS	Reactome	B	1
0.00291748	0.0493173	REACTOME_COHESIN_LOADING_ONTO_CHROMATIN	Reactome	B	1
0.00270995	0.0493173	REACTOME_CYCLIN_A_CDK2_ASSOCIATED_EVENTS_AT_S_PHASE_ENTRY	Reactome	B	1
0.00275242	0.0493173	REACTOME_DISEASES_OF_IMMUNE_SYSTEM	Reactome	B	1
0.00287697	0.0493173	REACTOME_DISORDERS_OF_TRANSMEMBRANE_TRANSPORTERS	Reactome	B	1
0.00261255	0.0493173	REACTOME_HDR_THROUGH_MMEJ_ALT_NHEJ	Reactome	B	1
0.00297035	0.0493173	REACTOME_INTERLEUKIN_37_SIGNALING	Reactome	B	1
0.00269522	0.0493173	REACTOME_MITOTIC_G2_G2_M_PHASES	Reactome	B	1
0.00308424	0.0493173	REACTOME_NR1H3_NR1H2_REGULATE_GENE_EXPRESSION_LINKED_TO_CHOLESTEROL_TRANSPORT_AND_EFFLUX	Reactome	B	1
0.0028158	0.0493173	REACTOME_REGULATION_OF_IFNA_SIGNALING	Reactome	B	1
0.00305778	0.0493173	REACTOME_S_PHASE	Reactome	B	1
0.00302865	0.0493173	REACTOME_SEPARATION_OF_SISTER_CHROMATIDS	Reactome	B	1
0.00289453	0.0493173	REACTOME_TRANSPORT_TO_THE_GOLGI_AND_SUBSEQUENT_MODIFICATION	Reactome	B	1
0.00294281	0.0493173	REACTOME_TRNA_PROCESSING	Reactome	B	1
0.00290225	0.0493173	REACTOME_UCH_PROTEINASES	Reactome	B	1
0.00312812	0.0495285	REACTOME_DNA_REPLICATION	Reactome	B	1
0.00317406	0.049768	REACTOME_RNA_POLYMERASE_I_TRANSCRIPTION_TERMINATION	Reactome	B	1
