# Supplementary material for: Temporal multi-omics analysis of COVID-19 in end-stage kidney disease
Source: Cell Genom. 2025 Jun 17;5(8):100918. doi: 10.1016/j.xgen.2025.100918 (PMC12366655; doi:10.1016/j.xgen.2025.100918)
Supplement: Table S11. DEGs from scVI model for broad cell compartments, related to STAR Methods [file mmc12.xlsx]

## Sheet: Supp. Table 11
Table S11: Differentially expressed genes from scVI model for broad cell compartments, related to STAR Methods.
Analysis was separated into COVID-19 positive and COVID-19 negative samples
MYELOID COVID-19 POSITIVE
	proba_de	proba_not_de	bayes_factor	scale1	scale2	pseudocounts	delta	lfc_mean	lfc_median	lfc_std	lfc_min	lfc_max	raw_mean1	raw_mean2	non_zeros_proportion1	non_zeros_proportion2	raw_normalized_mean1	raw_normalized_mean2	is_de_fdr_0.01
EID2	1	0	18.4207	2.08e-05	3.94e-06	0	0.25	2.46994	2.41219	0.633041	0.329964	6.74251	0.105263	0.015691	0.097707	0.01543	0.201825	0.040083	TRUE
SAP30L	1	0	18.4207	3.65e-05	5.98e-06	0	0.25	2.69214	2.6523	0.727891	0.453037	5.6646	0.199087	0.024918	0.174049	0.02431	0.401189	0.064959	TRUE
ZFPM1	1	0	18.4207	3.8e-05	1.38e-06	0	0.25	5.17219	5.27015	1.09398	0.474764	9.43171	0.200899	0.00425	0.172487	0.004143	0.42486	0.011478	TRUE
TAF10	1	0	18.4207	0.000441	2.59e-05	0	0.25	4.20997	4.2487	0.721925	1.25637	7.02947	2.15298	0.101143	0.786531	0.09069	4.20289	0.246671	TRUE
DNLZ	1	0	18.4207	2.53e-05	1.33e-06	0	0.25	4.68834	4.63927	1.33929	0.30206	9.46732	0.143743	0.005192	0.129037	0.005104	0.278463	0.012817	TRUE
TSR3	1	0	18.4207	6.17e-05	1.06e-05	0	0.25	2.70465	2.64531	0.784872	0.251713	6.64641	0.322521	0.042749	0.26807	0.041181	0.63414	0.113381	TRUE
MAP2K2	1	0	18.4207	0.000158	3.97e-05	0	0.25	2.10582	2.02145	0.695594	0.320145	5.35222	0.744796	0.142053	0.484632	0.128693	1.46367	0.394338	TRUE
ALYREF	1	0	18.4207	0.00015	1.96e-05	0	0.25	3.09745	2.98405	0.86499	0.36455	7.2297	0.708941	0.071252	0.46639	0.067539	1.38254	0.197868	TRUE
ECI1	1	0	18.4207	5.37e-05	5.89e-06	0	0.25	3.30529	3.29918	0.694881	0.570487	7.43128	0.276734	0.023815	0.232023	0.023122	0.55127	0.062607	TRUE
CDV3	1	0	18.4207	0.000273	5.29e-05	0	0.25	2.43092	2.43119	0.583814	0.428542	5.54854	1.38342	0.218138	0.689261	0.185344	2.93707	0.529352	TRUE
UBE2M	0.9996	0.0004	7.82362	8.37e-05	1.86e-05	0	0.25	2.29794	2.21446	0.729457	0.202115	5.92376	0.421968	0.073352	0.328325	0.069782	0.845492	0.203836	TRUE
RRP36	0.9996	0.0004	7.82362	3.34e-05	9.35e-06	0	0.25	1.8718	1.86551	0.49687	0.235046	4.7245	0.18319	0.039806	0.160524	0.038448	0.351443	0.10059	TRUE
DIABLO	0.9994	0.0006	7.41796	6e-07	9.34e-06	0	0.25	-3.95699	-4.02458	0.857639	-7.19357	0.617294	0.000187	0.040579	0.000187	0.039102	0.000332	0.092512	TRUE
MRGBP	0.9994	0.0006	7.41796	2.38e-05	6.7e-06	0	0.25	1.87386	1.85999	0.509124	0.147074	5.16522	0.119474	0.027976	0.108827	0.027222	0.23176	0.072706	TRUE
CTU1	0.9992	0.0008	7.13009	1.49e-05	8.98e-07	0	0.25	4.43359	4.5291	1.06341	0.003233	8.60549	0.081151	0.003235	0.075904	0.003157	0.171565	0.008313	TRUE
CASTOR2	0.9992	0.0008	7.13009	1.74e-05	1.32e-06	0	0.25	3.82958	3.83107	1.11196	-1.57914	8.09001	0.083368	0.003688	0.076716	0.003666	0.188335	0.010037	TRUE
BCL7C	0.999	0.001	6.90674	8.8e-05	1.43e-05	0	0.25	2.78281	2.73617	0.846046	-0.10868	6.53188	0.43949	0.053844	0.339851	0.051522	0.894652	0.156322	TRUE
METRN	0.999	0.001	6.90674	9.75e-06	7.15e-07	0	0.25	3.83061	3.78459	1.18304	-0.16958	8.70525	0.053196	0.002513	0.050041	0.002494	0.106577	0.00743	TRUE
R3HDM2	0.999	0.001	6.90674	9.39e-05	1.61e-05	0	0.25	2.64355	2.65017	0.744722	-1.2898	6.08514	0.45267	0.058332	0.338539	0.055267	0.9516	0.152929	TRUE
ACBD3	0.999	0.001	6.90674	4.91e-05	1.42e-05	0	0.25	1.82779	1.8144	0.543752	-0.6825	6.36511	0.238785	0.054472	0.204536	0.05167	0.489718	0.134841	TRUE
ZMYND19	0.9988	0.0012	6.72422	1.02e-05	1.62e-06	0	0.25	2.74588	2.74344	0.78413	-0.16021	6.52956	0.051572	0.005978	0.049291	0.005909	0.097502	0.01593	TRUE
PPP1R35	0.9986	0.0014	6.56987	3.22e-05	4.57e-06	0	0.25	2.99022	3.05078	0.787495	-1.39457	5.69472	0.159328	0.016052	0.1425	0.015665	0.338633	0.044574	TRUE
TMEM238	0.9984	0.0016	6.43614	1.64e-05	3.58e-07	0	0.25	6.64932	6.71776	1.88262	-1.10707	12.8204	0.104201	0.001018	0.088368	0.000952	0.190632	0.002239	TRUE
TXNL4A	0.9984	0.0016	6.43614	0.000184	4.12e-05	0	0.25	2.20115	2.21837	0.518402	-0.04044	4.65646	0.926699	0.167299	0.554757	0.145715	1.82035	0.399327	TRUE
SRSF9	0.9984	0.0016	6.43614	0.000233	6.1e-05	0	0.25	2.06016	1.98409	0.703281	-0.48922	4.89934	1.26942	0.263865	0.658181	0.215023	2.51206	0.656568	TRUE
GNAS	0.9984	0.0016	6.43614	0.000569	0.000158	0	0.25	1.86759	1.82937	0.558711	-0.60953	4.29457	2.96072	0.652029	0.843943	0.433717	5.64565	1.67818	TRUE
STK24	0.9984	0.0016	6.43614	0.000124	2.93e-05	0	0.25	2.10599	2.09108	0.641726	-0.48294	5.0285	0.603591	0.113837	0.408509	0.104728	1.19188	0.291858	TRUE
PGP	0.9982	0.0018	6.31816	7.71e-05	1.38e-05	0	0.25	2.70539	2.67827	0.976086	-0.67975	6.4909	0.357971	0.049228	0.289904	0.04681	0.752634	0.138495	TRUE
RBM15B	0.9982	0.0018	6.31816	4.27e-05	1.27e-05	0	0.25	1.7649	1.74309	0.588775	-0.13312	5.58096	0.218172	0.052164	0.18392	0.050181	0.430071	0.129123	TRUE
EXOSC6	0.998	0.002	6.2126	4.3e-05	8.95e-06	0	0.25	2.33966	2.35465	0.742239	-2.13625	5.73572	0.189718	0.031371	0.164522	0.030369	0.373433	0.079985	TRUE
PPP1R14B	0.998	0.002	6.2126	0.000219	1.29e-05	0	0.25	3.54271	3.41093	1.55837	-4.19124	11.1734	1.01869	0.060806	0.377803	0.046009	1.83952	0.139439	TRUE
MOSMO	0.998	0.002	6.2126	1.11e-05	2.25e-06	0	0.25	2.45086	2.40925	0.811991	-0.68037	5.60495	0.056007	0.008331	0.053539	0.008199	0.121052	0.022112	TRUE
TUSC1	0.9978	0.0022	6.11709	4.84e-06	6.24e-07	0	0.25	2.9591	2.91072	0.996983	-1.53613	8.54036	0.026957	0.002538	0.025708	0.002513	0.050531	0.00581	TRUE
ENDOG	0.9978	0.0022	6.11709	1.98e-05	3.47e-06	0	0.25	2.61583	2.60233	0.830098	-0.66264	6.23714	0.09836	0.013633	0.091023	0.01336	0.192252	0.036528	TRUE
UBE2S	0.9978	0.0022	6.11709	7.88e-05	1.22e-05	0	0.25	3.06757	3.0939	1.22237	-0.76032	7.05846	0.397138	0.045117	0.30774	0.042532	0.797872	0.11867	TRUE
ZNF639	0.9978	0.0022	6.11709	2.68e-05	7.29e-06	0	0.25	1.92667	1.92729	0.53751	-0.91936	5.22791	0.141681	0.028783	0.126101	0.027834	0.283636	0.07014	TRUE
GLRX5	0.9974	0.0026	5.94964	5.58e-05	7.08e-06	0	0.25	3.18088	3.23034	0.86463	-1.52879	5.95796	0.305875	0.031858	0.245799	0.029842	0.57667	0.077479	TRUE
FAM89B	0.997	0.003	5.80614	8.96e-05	1.53e-05	0	0.25	2.67788	2.58017	1.10773	-0.85829	8.24741	0.434182	0.056498	0.312207	0.053674	0.819861	0.161606	TRUE
GPR85	0.997	0.003	5.80614	1.79e-06	1.89e-07	0	0.25	3.72402	3.7774	1.28873	-2.67922	8.36293	0.009808	0.000572	0.009527	0.000562	0.022359	0.001121	TRUE
AVEN	0.997	0.003	5.80614	1.03e-05	1.57e-06	0	0.25	2.66858	2.63258	0.83952	-0.90699	6.87608	0.056257	0.006147	0.050822	0.006063	0.104269	0.015626	TRUE
ZNRF2	0.997	0.003	5.80614	3.34e-05	5.14e-06	0	0.25	2.65673	2.61842	0.850146	-0.49067	7.44639	0.181067	0.021171	0.15234	0.02071	0.347274	0.053213	TRUE
BTBD6	0.9966	0.0034	5.68057	1.59e-05	3.9e-06	0	0.25	2.09972	2.0361	0.771675	-0.84924	5.39286	0.078714	0.014485	0.073343	0.014252	0.154383	0.039223	TRUE
B3GALT6	0.9966	0.0034	5.68057	2.01e-05	4.68e-06	0	0.25	2.23451	2.19842	0.786697	-0.51891	6.1262	0.105919	0.019126	0.098145	0.018762	0.206925	0.053257	TRUE
FBXL6	0.9964	0.0036	5.62321	2.21e-05	4.07e-06	0	0.25	2.57136	2.58329	0.781554	-0.5363	6.41993	0.101827	0.015009	0.09524	0.014745	0.20682	0.04089	TRUE
FAM241A	0.9964	0.0036	5.62321	3.8e-05	8.31e-06	0	0.25	2.2465	2.25339	0.748682	-0.88831	5.95247	0.180597	0.033315	0.15715	0.031915	0.358888	0.079224	TRUE
TMEM203	0.9962	0.0038	5.56894	2.92e-05	8.64e-06	0	0.25	1.82479	1.79978	0.631874	-0.64889	5.72061	0.150395	0.034744	0.13669	0.033664	0.297141	0.089665	TRUE
ZCWPW2	0.9956	0.0044	5.42174	4.65e-07	1.67e-05	0	0.25	-5.05516	-5.10243	1.92941	-12.8311	5.02549	0.000625	0.056197	0.000625	0.050881	0.001432	0.164452	TRUE
KTI12	0.9956	0.0044	5.42174	1.44e-05	2.86e-06	0	0.25	2.4386	2.44467	0.807998	-2.02043	6.54346	0.08265	0.012851	0.076154	0.012609	0.159627	0.033365	TRUE
EMG1	0.9952	0.0048	5.33433	3.8e-06	2.23e-05	0	0.25	-2.53072	-2.56761	0.775627	-4.95618	4.33269	0.020116	0.098333	0.019585	0.0908	0.044169	0.225038	TRUE
NACA2	0.9952	0.0048	5.33433	3.9e-07	7.91e-07	0	0.25	0.053287	-1.06238	2.1771	-4.09375	4.19951	0.001843	0.003499	0.001843	0.00349	0.003575	0.008138	TRUE
TPRG1L	0.9952	0.0048	5.33433	2.63e-05	7.01e-06	0	0.25	1.91642	1.87753	0.718509	-0.84396	4.81773	0.126158	0.026161	0.111982	0.025538	0.250126	0.069332	TRUE
MPND	0.995	0.005	5.2933	2.5e-05	7.28e-06	0	0.25	1.89293	1.84022	0.746364	-1.14464	6.2129	0.130437	0.029591	0.117699	0.028818	0.258239	0.080728	TRUE
MAPK9	0.995	0.005	5.2933	2.07e-05	7.04e-06	0	0.25	1.60308	1.58089	0.553821	-0.4205	4.62846	0.097173	0.026397	0.089898	0.025604	0.184632	0.066116	TRUE
SLC35D2	0.995	0.005	5.2933	2.2e-05	3.32e-06	0	0.25	2.82793	2.78057	0.998835	-2.96148	8.09814	0.121973	0.014164	0.110295	0.013903	0.235188	0.038274	TRUE
ZNF579	0.9944	0.0056	5.17937	7.28e-06	1.77e-06	0	0.25	2.17014	2.13193	0.792316	-0.35404	6.40631	0.035703	0.006518	0.03486	0.006439	0.071892	0.019173	TRUE
FBXL14	0.9944	0.0056	5.17937	5.22e-06	1.04e-06	0	0.25	2.35425	2.32544	0.80776	-2.0871	6.27065	0.025551	0.003911	0.024864	0.003839	0.046654	0.009889	TRUE
CCNQ	0.9944	0.0056	5.17937	3.32e-05	7.65e-06	0	0.25	2.18995	2.24653	0.69898	-0.94523	5.31754	0.16167	0.030822	0.145468	0.02986	0.315419	0.075144	TRUE
NUDT3	0.9942	0.0058	5.14408	0.000106	3.48e-05	0	0.25	1.66855	1.67366	0.574324	-0.57111	3.80098	0.495616	0.124996	0.36787	0.113084	1.00892	0.324102	TRUE
CTSZ	0.9942	0.0058	5.14408	0.000547	0.000166	0	0.25	1.76832	1.69579	0.752827	-2.89576	8.04473	2.92137	0.707297	0.829325	0.45101	5.4958	1.7348	TRUE
CD81	0.9942	0.0058	5.14408	9.31e-05	2.17e-05	0	0.25	2.10603	2.06752	0.79182	-0.99029	6.47539	0.502526	0.082436	0.30646	0.075317	0.899899	0.217862	TRUE
HRAS	0.994	0.006	5.10998	2.86e-05	5.59e-06	0	0.25	2.45803	2.47353	0.859842	-0.70726	5.64175	0.142743	0.021761	0.127413	0.021147	0.285117	0.059476	TRUE
ABHD17A	0.994	0.006	5.10998	0.000113	2.16e-05	0	0.25	2.64993	2.67796	1.05439	-0.39301	6.75665	0.561677	0.075147	0.390767	0.070448	1.10547	0.218596	TRUE
URI1	0.994	0.006	5.10998	6.21e-05	1.46e-05	0	0.25	2.14095	2.13962	0.701878	-1.70209	5.38086	0.329644	0.058316	0.257387	0.054924	0.625296	0.143325	TRUE
GTPBP6	0.9938	0.0062	5.07698	4.86e-05	1.24e-05	0	0.25	2.06276	2.08366	0.689893	-0.72071	5.70878	0.243783	0.051335	0.204411	0.048667	0.479998	0.134559	TRUE
LMNTD2	0.9936	0.0064	5.04504	2.79e-06	5.99e-07	0	0.25	2.33702	2.35136	0.812179	-1.00226	4.93862	0.0149	0.002133	0.01465	0.002114	0.031403	0.005513	TRUE
GTF2H4	0.9936	0.0064	5.04504	7.69e-07	7.05e-06	0	0.25	-3.16309	-3.20026	0.771848	-5.58067	2.90058	0.003124	0.031867	0.003092	0.030935	0.005638	0.068634	TRUE
ENTR1	0.9936	0.0064	5.04504	2.14e-05	6.46e-06	0	0.25	1.82234	1.78362	0.691679	-0.27107	5.5158	0.104295	0.025075	0.095521	0.02447	0.216232	0.068691	TRUE
BRI3	0.9936	0.0064	5.04504	0.000845	0.00013	0	0.25	2.79398	2.80229	1.05431	-0.96124	7.37369	4.05648	0.499988	0.923221	0.35863	8.68307	1.40041	TRUE
PEBP4	0.9932	0.0068	4.98401	4.79e-07	4.21e-08	0	0.25	3.58391	3.62297	1.40969	-2.01371	7.60165	0.002374	5.97e-05	0.00228	5.97e-05	0.004591	0.000147	TRUE
ANKRD16	0.9932	0.0068	4.98401	3.59e-06	8.17e-07	0	0.25	2.1911	2.18703	0.763539	-1.49459	5.42419	0.021647	0.003333	0.020491	0.003286	0.039841	0.00833	TRUE
TRAF3IP1	0.9932	0.0068	4.98401	7.78e-06	2.13e-06	0	0.25	1.94295	1.94255	0.672038	-1.23099	5.44922	0.039514	0.008218	0.036984	0.007994	0.078526	0.020489	TRUE
PDCD7	0.993	0.007	4.95482	3.36e-05	6.16e-06	0	0.25	2.59982	2.67974	0.792869	-1.33898	6.17356	0.184877	0.025087	0.161679	0.024203	0.382335	0.063572	TRUE
SH3GLB2	0.993	0.007	4.95482	3.38e-05	8.82e-06	0	0.25	2.02452	1.98763	0.775766	-0.30344	5.15258	0.163919	0.031814	0.145374	0.030941	0.324138	0.091208	TRUE
TCFL5	0.993	0.007	4.95482	6.16e-06	1.65e-06	0	0.25	1.96796	1.92523	0.755249	-0.3552	6.2579	0.028863	0.006292	0.027394	0.006207	0.056978	0.016049	TRUE
CCDC61	0.9928	0.0072	4.92645	1.04e-05	2.68e-06	0	0.25	2.07012	2.1059	0.701802	-1.03955	5.76491	0.051384	0.010165	0.04951	0.010008	0.099487	0.026658	TRUE
DNAJC21	0.9928	0.0072	4.92645	5.74e-05	2.25e-05	0	0.25	1.3789	1.36952	0.477887	-0.41172	4.20637	0.279701	0.089402	0.226151	0.082074	0.538951	0.218959	TRUE
SLC2A4RG	0.9928	0.0072	4.92645	2.94e-05	5.56e-06	0	0.25	2.47097	2.41986	0.93976	-2.7644	7.13592	0.15177	0.021507	0.130787	0.021005	0.302944	0.060198	TRUE
RCAN1	0.9928	0.0072	4.92645	1.57e-05	5.6e-06	0	0.25	1.51056	1.48205	0.611818	-1.33999	6.52139	0.076903	0.023171	0.070282	0.02261	0.14159	0.056317	TRUE
FAM171A2	0.9926	0.0074	4.89885	1.26e-07	1.79e-08	0	0.25	2.83291	2.7797	1.28029	-3.37476	8.23667	0.000469	3.46e-05	0.000437	3.14e-05	0.000822	6.87e-05	TRUE
DUS1L	0.9926	0.0074	4.89885	5.69e-05	1.63e-05	0	0.25	1.89188	1.84936	0.717272	-0.43696	5.48069	0.285104	0.065709	0.236209	0.062523	0.560925	0.179646	TRUE
SCO2	0.9924	0.0076	4.87198	8.8e-06	0.000174	0	0.25	-4.25354	-4.38177	1.61384	-9.18813	3.40751	0.021491	0.709114	0.020741	0.406473	0.043879	1.82241	TRUE
TGFB1	0.9924	0.0076	4.87198	0.000394	0.000112	0	0.25	2.08996	2.15698	0.99007	-2.06094	5.27121	2.04663	0.456421	0.780502	0.318987	4.1428	1.18909	TRUE
RAB22A	0.9922	0.0078	4.8458	3.93e-05	1.08e-05	0	0.25	1.92845	1.96187	0.60211	-1.83353	4.44081	0.205772	0.046163	0.178484	0.043751	0.394545	0.111141	TRUE
PABPN1	0.992	0.008	4.82028	0.000244	7.53e-05	0	0.25	1.75353	1.74709	0.628447	-0.35752	4.38717	1.21779	0.291757	0.650403	0.238905	2.53251	0.768378	TRUE
ENAM	0.9918	0.0082	4.79539	1.32e-07	1.29e-08	0	0.25	3.09777	3.04136	1.86598	-6.7072	11.2185	0.000968	7.85e-05	0.000968	6.28e-05	0.00152	0.000129	TRUE
TRAPPC10	0.9916	0.0084	4.77109	5.02e-05	1.09e-05	0	0.25	2.31679	2.34859	0.776564	-1.13919	5.11724	0.256495	0.039941	0.216874	0.038618	0.516661	0.112277	TRUE
THAP11	0.9916	0.0084	4.77109	3.62e-05	1.08e-05	0	0.25	1.73463	1.73321	0.637734	-1.28475	4.04453	0.197307	0.045283	0.172143	0.043773	0.371901	0.109144	TRUE
CDC34	0.9914	0.0086	4.74735	5.45e-05	9.06e-06	0	0.25	2.9027	2.84411	1.24548	-1.22247	8.84487	0.262523	0.032568	0.222528	0.03155	0.550892	0.104489	TRUE
GLS	0.9914	0.0086	4.74735	5.51e-05	1.48e-05	0	0.25	2.02041	2.04972	0.823872	-2.22046	6.78338	0.281045	0.054849	0.225495	0.051915	0.549453	0.146872	TRUE
PGAM5	0.9912	0.0088	4.72416	1.06e-05	2.67e-06	0	0.25	2.02861	2.02653	0.770676	-0.99132	5.99818	0.053696	0.010847	0.05154	0.010708	0.104024	0.027457	TRUE
PPP1R3F	0.991	0.009	4.70149	4.7e-06	1.01e-06	0	0.25	2.30956	2.3308	0.87232	-2.65533	5.95228	0.025489	0.003446	0.024458	0.003411	0.046214	0.009055	TRUE
TERF2	0.991	0.009	4.70149	1.82e-05	5.63e-06	0	0.25	1.75402	1.72675	0.694028	-1.20874	5.00111	0.092301	0.021384	0.084838	0.020895	0.181144	0.055516	TRUE
RNF220	0.9908	0.0092	4.67931	6.21e-05	2.34e-05	0	0.25	1.4864	1.45846	0.596941	-0.44205	5.88117	0.31893	0.091999	0.261386	0.086248	0.640929	0.24934	TRUE
PLEKHA3	0.9908	0.0092	4.67931	2.8e-05	1.02e-05	0	0.25	1.51544	1.4953	0.532923	-1.11796	4.10253	0.158453	0.04555	0.141501	0.0435	0.314617	0.112558	TRUE
SRM	0.9908	0.0092	4.67931	6.35e-05	1.32e-05	0	0.25	2.37336	2.3961	0.962011	-1.61171	5.63082	0.370935	0.060619	0.278628	0.055863	0.68488	0.148727	TRUE
C9orf40	0.9906	0.0094	4.6576	3.77e-06	8.68e-07	0	0.25	2.18013	2.19029	0.848153	-1.46439	5.9489	0.018773	0.002918	0.01793	0.002877	0.037177	0.00758	TRUE
GSPT1	0.9904	0.0096	4.63635	7.52e-05	2.16e-05	0	0.25	1.83678	1.86506	0.68133	-1.82046	4.47442	0.404041	0.095328	0.300462	0.086528	0.755147	0.220842	TRUE
ARMH4	0.9904	0.0096	4.63635	2.18e-07	9.88e-06	0	0.25	-4.73347	-5.28827	2.32835	-9.92105	2.80829	0.000531	0.039935	0.000437	0.037735	0.000922	0.092721	TRUE
PDXP	0.99	0.01	4.59512	1.15e-05	9.31e-07	0	0.25	4.25351	4.55774	2.28285	-4.14405	12.1675	0.064378	0.003948	0.055819	0.003867	0.107613	0.009567	TRUE
YRDC	0.9898	0.0102	4.57511	2.9e-05	4.93e-06	0	0.25	2.72756	2.76531	0.756798	-0.93665	6.10583	0.149614	0.020508	0.133973	0.019862	0.288777	0.052113	TRUE
DBP	0.9896	0.0104	4.55549	2.1e-05	4.69e-06	0	0.25	2.22702	2.22533	0.876726	-1.94896	6.49009	0.1062	0.018762	0.095365	0.018235	0.211943	0.048259	TRUE
RNF169	0.9896	0.0104	4.55549	4.63e-05	1.27e-05	0	0.25	1.98748	1.96148	0.834052	-0.85314	6.33741	0.214454	0.047695	0.185887	0.045887	0.463495	0.131224	TRUE
NENF	0.9896	0.0104	4.55549	0.000108	1.27e-05	0	0.25	3.51496	3.57467	1.19179	-1.88032	7.64883	0.534846	0.051989	0.377335	0.046565	1.06059	0.128637	TRUE
MZT2B	0.9894	0.0106	4.53624	0.00022	4.87e-05	0	0.25	2.28983	2.32301	0.812888	-0.84571	5.66333	1.17051	0.205982	0.607141	0.170543	2.32452	0.513921	TRUE
AFDN	0.9894	0.0106	4.53624	1.17e-05	1.66e-06	0	0.25	2.8317	2.87179	1.1792	-2.546	6.7559	0.056101	0.005993	0.050134	0.005836	0.11209	0.014701	TRUE
ARHGEF18	0.9894	0.0106	4.53624	2.28e-06	1.57e-05	0	0.25	-2.7183	-2.73834	1.07475	-6.83365	2.74737	0.009121	0.057164	0.008996	0.05455	0.019321	0.156404	TRUE
MXD4	0.9892	0.0108	4.51735	9.44e-05	2.45e-05	0	0.25	2.0685	2.0477	0.840042	-0.79405	5.82025	0.462853	0.090393	0.340976	0.084172	0.951256	0.258456	TRUE
LMO2	0.9888	0.0112	4.48058	0.000201	5.19e-05	0	0.25	1.9398	1.94626	1.48136	-4.44809	10.3701	1.02709	0.204076	0.548166	0.175867	2.00774	0.544539	TRUE
CITED4	0.9888	0.0112	4.48058	3.94e-05	4.61e-06	0	0.25	3.44144	3.40325	1.65193	-2.94973	9.60184	0.20621	0.018734	0.168208	0.017669	0.470576	0.056936	TRUE
C8orf82	0.9886	0.0114	4.46268	2.56e-05	3.72e-06	0	0.25	3.10343	3.14915	0.968631	-0.57335	6.26085	0.129188	0.015581	0.115762	0.015128	0.250362	0.041555	TRUE
GOLGA8O	0.9886	0.0114	4.46268	1.22e-07	1.48e-06	0	0.25	-3.76588	-3.82865	1.57676	-9.537	3.23119	0.000281	0.005466	0.000281	0.005409	0.000532	0.013955	TRUE
BRD7	0.9884	0.0116	4.44508	9.7e-05	3.21e-05	0	0.25	1.6379	1.63125	0.61936	-0.98489	5.07944	0.445643	0.116142	0.334291	0.105011	0.906606	0.281663	TRUE
KHDRBS3	0.9884	0.0116	4.44508	8.13e-07	1.37e-07	0	0.25	2.68923	2.6942	1.16627	-1.53491	6.58561	0.00506	0.000525	0.004623	0.000509	0.010351	0.001132	TRUE
LHFPL5	0.9884	0.0116	4.44508	8.39e-08	1.14e-06	0	0.25	-3.5872	-3.67614	1.43444	-7.96119	2.27876	0.000281	0.005054	0.000281	0.004982	0.000481	0.011057	TRUE
PTP4A1	0.9882	0.0118	4.42779	5.5e-05	5.32e-06	0	0.25	6.70769	7.15543	2.10691	-2.9247	10.4422	0.294756	0.026703	0.238021	0.019124	0.575387	0.052497	TRUE
BOD1	0.988	0.012	4.41078	1.31e-05	3.69e-06	0	0.25	1.96063	1.9975	0.736848	-1.51069	6.44847	0.073967	0.016846	0.069688	0.016517	0.146026	0.041315	TRUE
UBTD2	0.9878	0.0122	4.39404	9.93e-06	2.59e-06	0	0.25	1.97358	1.95631	0.834657	-0.591	6.19717	0.050728	0.01036	0.048073	0.010222	0.105111	0.025651	TRUE
SSBP4	0.9876	0.0124	4.37758	0.000109	2.34e-05	0	0.25	2.30136	2.29468	0.985815	-1.48301	5.7649	0.599406	0.102497	0.405104	0.09303	1.18743	0.266605	TRUE
ATXN7	0.9876	0.0124	4.37758	1.92e-06	2.07e-05	0	0.25	-3.34897	-3.43378	1.42706	-9.03009	4.14579	0.009777	0.072515	0.009683	0.067671	0.020592	0.212928	TRUE
PPP2R2D	0.9876	0.0124	4.37758	3.76e-05	1.23e-05	0	0.25	1.68598	1.68716	0.641621	-1.25889	4.3177	0.183159	0.045425	0.161055	0.043562	0.382103	0.121568	TRUE
EGLN1	0.9876	0.0124	4.37758	3.32e-05	6.96e-06	0	0.25	2.67052	2.8072	1.31001	-1.54761	7.38946	0.168198	0.027628	0.146967	0.02638	0.322621	0.067539	TRUE
GNB1	0.9874	0.0126	4.36138	0.000236	9.7e-05	0	0.25	1.3395	1.31097	0.561916	-0.39302	4.34297	1.19137	0.397941	0.624633	0.306847	2.35528	1.01656	TRUE
NSMCE3	0.9874	0.0126	4.36138	3.8e-05	7.47e-06	0	0.25	2.44969	2.47244	0.890261	-3.52759	5.25673	0.187626	0.029189	0.158337	0.027401	0.350173	0.06865	TRUE
ADCY2	0.9874	0.0126	4.36138	1.44e-07	4.16e-08	0	0.25	1.85423	1.88236	0.71822	-0.99336	4.07312	0.001874	5.34e-05	0.001812	5.34e-05	0.004364	0.00014	TRUE
FAF1	0.9874	0.0126	4.36138	2.58e-05	7.81e-06	0	0.25	1.81102	1.84859	0.656219	-1.84197	4.71903	0.134123	0.032549	0.121103	0.031406	0.257343	0.081384	TRUE
TMCC1	0.9874	0.0126	4.36138	2.52e-05	8.06e-06	0	0.25	1.6605	1.6655	0.569794	-0.76633	3.97793	0.128001	0.030947	0.116636	0.029895	0.256073	0.077689	TRUE
TCEA2	0.987	0.013	4.32972	3.09e-05	8.51e-06	0	0.25	1.99447	2.00651	0.764119	-0.6854	4.35418	0.137059	0.030175	0.123446	0.028887	0.287497	0.078116	TRUE
CCDC62	0.987	0.013	4.32972	8.66e-07	1.39e-07	0	0.25	2.59099	2.54777	1.29842	-3.02288	8.31755	0.006341	0.000377	0.006247	0.000371	0.011902	0.00088	TRUE
UTF1	0.987	0.013	4.32972	2.06e-05	1.55e-06	0	0.25	4.50559	4.63275	1.89522	-3.81729	13.3393	0.090958	0.005874	0.077216	0.005491	0.183329	0.014452	TRUE
TMEM65	0.9866	0.0134	4.29901	2.72e-05	7.62e-06	0	0.25	1.93088	1.91434	0.830496	-2.04157	4.7867	0.141525	0.028928	0.125445	0.028111	0.284824	0.077528	TRUE
MMP24	0.9866	0.0134	4.29901	4.27e-07	8.88e-08	0	0.25	2.39187	2.42185	1.07231	-2.86564	6.23983	0.00278	0.000185	0.00278	0.000182	0.005911	0.000584	TRUE
SARNP	0.9866	0.0134	4.29901	5.14e-06	3.27e-05	0	0.25	-2.18758	-1.62489	1.30535	-5.66861	1.85991	0.027551	0.138599	0.027019	0.119193	0.054373	0.338387	TRUE
TIGD5	0.986	0.014	4.2546	5.47e-06	1.57e-06	0	0.25	1.90301	1.88829	0.779423	-0.61249	6.7906	0.026957	0.005676	0.025989	0.005632	0.05328	0.01541	TRUE
DRD4	0.9856	0.0144	4.22602	3.96e-06	3.78e-07	0	0.25	2.63081	2.51511	2.0388	-7.33811	12.1669	0.024396	0.001238	0.011995	0.00104	0.042132	0.002936	TRUE
CLEC2L	0.9856	0.0144	4.22602	1.27e-07	5.39e-08	0	0.25	2.64134	2.63199	1.40653	-9.56147	11.7745	0.000656	6.91e-05	0.000593	6.6e-05	0.001768	0.000414	TRUE
SPIRE1	0.9854	0.0146	4.21202	8.31e-06	1.58e-06	0	0.25	2.39945	2.49232	1.30684	-2.75116	8.02973	0.037015	0.005667	0.034891	0.005579	0.083002	0.015678	TRUE
CHST14	0.9854	0.0146	4.21202	9.39e-06	2.88e-06	0	0.25	1.76718	1.74931	0.731342	-1.27453	6.21544	0.042763	0.010737	0.040826	0.01057	0.079935	0.026013	TRUE
USP6	0.9854	0.0146	4.21202	8.56e-07	1.68e-07	0	0.25	2.49284	2.53198	1.03472	-2.20503	6.84529	0.005623	0.000575	0.00556	0.000572	0.012107	0.001439	TRUE
GGT1	0.9852	0.0148	4.19822	6.13e-06	6.13e-07	0	0.25	5.10095	5.37001	1.72934	-3.07729	9.60354	0.03158	0.002714	0.030487	0.002607	0.068581	0.005869	TRUE
CHPT1	0.985	0.015	4.18459	5.47e-05	1.41e-05	0	0.25	2.09764	2.13873	0.780897	-1.21321	6.91073	0.272955	0.05582	0.221997	0.051601	0.51724	0.136025	TRUE
ZNRF3	0.985	0.015	4.18459	7.06e-07	1.3e-07	0	0.25	2.51602	2.54237	1.09113	-2.33879	5.85485	0.003342	0.000346	0.003311	0.000346	0.006828	0.000802	TRUE
SFT2D3	0.985	0.015	4.18459	8.56e-06	2.15e-06	0	0.25	2.13474	2.16368	0.783619	-1.71112	6.25589	0.041451	0.008692	0.03967	0.008472	0.083644	0.021747	TRUE
LDB1	0.9846	0.0154	4.15787	3.05e-05	7.64e-06	0	0.25	2.0516	2.04127	0.909522	-1.09999	5.74554	0.135122	0.026924	0.12179	0.026393	0.274103	0.073549	TRUE
HIGD1A	0.9844	0.0156	4.14476	1.18e-05	4.96e-05	0	0.25	-2.06976	-2.10822	1.05435	-6.80417	2.46614	0.060411	0.225793	0.055663	0.17528	0.114983	0.480942	TRUE
COL6A3	0.9844	0.0156	4.14476	3.46e-06	9.12e-06	0	0.25	0.061901	-1.11028	3.03467	-6.38865	8.57189	0.012651	0.035328	0.012182	0.033548	0.028961	0.092487	TRUE
ENO3	0.9842	0.0158	4.13182	1.1e-05	2.03e-06	0	0.25	2.52306	2.5112	1.19526	-1.6831	6.89573	0.064472	0.009037	0.059474	0.008783	0.141964	0.022471	TRUE
RPS10-NUDT3	0.984	0.016	4.11904	3.3e-07	2.08e-05	0	0.25	-4.42863	-3.65516	2.71739	-11.1794	3.3288	0.001249	0.091292	0.001249	0.073815	0.002943	0.212676	TRUE
C17orf67	0.9838	0.0162	4.10641	2.93e-06	7.14e-07	0	0.25	2.1837	2.25005	0.972274	-2.72924	5.4207	0.01718	0.002931	0.016649	0.002893	0.032837	0.007023	TRUE
CASD1	0.9838	0.0162	4.10641	1.1e-05	3.3e-06	0	0.25	1.84063	1.8358	0.855866	-2.55978	6.13787	0.051884	0.011459	0.049041	0.011217	0.097045	0.029612	TRUE
HCN2	0.9838	0.0162	4.10641	1.47e-06	1.55e-07	0	0.25	3.28153	3.26747	1.66699	-2.92855	9.02478	0.006841	0.000543	0.00656	0.000543	0.01277	0.001453	TRUE
FAM220A	0.9834	0.0166	4.08161	5.02e-06	7.22e-07	0	0.25	4.04371	4.46397	1.8926	-3.05507	8.08653	0.029925	0.00327	0.028925	0.003188	0.055457	0.006497	TRUE
RAD51	0.9834	0.0166	4.08161	3.64e-08	3.92e-07	0	0.25	-3.15732	-3.1927	1.47322	-10.5289	3.16339	0.000156	0.00158	0.000156	0.001495	0.000262	0.003992	TRUE
SIAH2	0.9832	0.0168	4.06943	4.41e-05	1.11e-05	0	0.25	2.2009	2.21241	0.924377	-2.23073	6.07815	0.226448	0.045004	0.193697	0.042479	0.496501	0.121673	TRUE
PIP4K2A	0.983	0.017	4.05739	7.52e-05	2.71e-05	0	0.25	1.51291	1.51958	0.659263	-2.21546	4.7751	0.391735	0.104805	0.290842	0.096193	0.720409	0.261834	TRUE
GKAP1	0.983	0.017	4.05739	7.23e-06	1.8e-06	0	0.25	2.0927	2.1452	0.906526	-2.96049	5.16942	0.037453	0.006637	0.034766	0.006396	0.07313	0.016246	TRUE
KCMF1	0.9828	0.0172	4.0455	3.78e-05	1.61e-05	0	0.25	1.27856	1.25185	0.53385	-0.88131	3.49595	0.202929	0.067444	0.178172	0.064222	0.400546	0.173738	TRUE
TTLL11	0.9828	0.0172	4.0455	2.99e-06	7.95e-07	0	0.25	2.04723	2.068	0.862729	-2.58971	5.62117	0.015368	0.003072	0.014962	0.003044	0.030665	0.007974	TRUE
NRARP	0.9828	0.0172	4.0455	4.53e-06	3.05e-07	0	0.25	4.05303	4.10667	2.18255	-4.32191	11.4529	0.02652	0.00115	0.020678	0.001118	0.044185	0.002219	TRUE
RAB11FIP3	0.9828	0.0172	4.0455	5.01e-06	1.27e-06	0	0.25	2.14364	2.15583	1.02188	-2.72278	6.33907	0.026582	0.004159	0.025864	0.004112	0.055001	0.012864	TRUE
E2F5	0.9826	0.0174	4.03373	4.82e-06	7.08e-07	0	0.25	2.50666	2.39692	1.71764	-4.3709	10.1687	0.029456	0.002139	0.02602	0.002076	0.049217	0.00527	TRUE
MGAT4B	0.9824	0.0176	4.0221	3.55e-05	8.25e-06	0	0.25	2.43649	2.45714	1.15159	-1.89643	6.54843	0.165824	0.028743	0.146592	0.027922	0.351073	0.083741	TRUE
COPZ2	0.9824	0.0176	4.0221	4.1e-06	5.96e-07	0	0.25	2.77719	2.81727	1.19477	-2.05817	7.39305	0.020241	0.002064	0.019491	0.002039	0.043114	0.005305	TRUE
ZNF777	0.9824	0.0176	4.0221	2.63e-06	6.28e-07	0	0.25	2.21356	2.25712	0.982234	-1.74809	5.78248	0.015774	0.002199	0.015587	0.002177	0.036096	0.005925	TRUE
SMAD4	0.9822	0.0178	4.0106	3.12e-05	9.52e-06	0	0.25	1.82479	1.84867	0.785694	-1.47215	5.6958	0.167261	0.036952	0.149497	0.03576	0.340788	0.10125	TRUE
ZDHHC2	0.9822	0.0178	4.0106	2.08e-05	7.38e-06	0	0.25	1.55295	1.49714	0.709478	-0.78677	4.141	0.111697	0.031142	0.100987	0.030105	0.214529	0.077846	TRUE
KHDRBS1	0.9822	0.0178	4.0106	0.00019	6.84e-05	0	0.25	1.56749	1.57878	0.64823	-1.27965	5.13156	1.0135	0.299485	0.561411	0.233904	1.95158	0.710483	TRUE
THAP2	0.9822	0.0178	4.0106	2.65e-05	7.62e-06	0	0.25	2.22282	2.27677	1.23867	-4.10048	5.87647	0.131905	0.033662	0.11623	0.02719	0.284021	0.075168	TRUE
MBLAC1	0.982	0.018	3.99922	2.41e-06	4.88e-07	0	0.25	2.39852	2.43236	1.13764	-1.39042	5.88786	0.011995	0.001866	0.011495	0.00185	0.024867	0.004601	TRUE
GAN	0.9818	0.0182	3.98796	4.33e-06	1.17e-06	0	0.25	2.10797	2.14396	0.997736	-2.8002	5.38435	0.021522	0.004071	0.020803	0.003992	0.042683	0.010583	TRUE
WRNIP1	0.9818	0.0182	3.98796	2.37e-05	9.14e-06	0	0.25	1.43561	1.39883	0.642515	-1.48852	5.27802	0.132748	0.039615	0.12051	0.038442	0.260763	0.105763	TRUE
JDP2	0.9818	0.0182	3.98796	0.000116	2.7e-05	0	0.25	2.12991	2.21276	1.41335	-3.418	8.24858	0.562178	0.100668	0.364747	0.09101	1.19739	0.266418	TRUE
TPGS1	0.9816	0.0184	3.97683	6.85e-05	1.03e-05	0	0.25	3.68044	3.94983	1.66711	-1.82307	8.14179	0.328799	0.04372	0.269726	0.038841	0.700323	0.108184	TRUE
SIRT1	0.9816	0.0184	3.97683	1.87e-05	6.24e-06	0	0.25	1.64277	1.65081	0.709265	-1.47499	5.07043	0.092613	0.024022	0.085806	0.023276	0.183775	0.062187	TRUE
MANEAL	0.9816	0.0184	3.97683	5.68e-07	1.41e-07	0	0.25	2.04034	2.00731	0.980381	-2.27961	6.48931	0.002967	0.000562	0.002874	0.000556	0.005207	0.001413	TRUE
TRIM34	0.9816	0.0184	3.97683	1.21e-06	1.19e-05	0	0.25	-2.78192	-2.57148	1.55753	-6.70758	4.7186	0.00631	0.052469	0.006216	0.048651	0.011356	0.130603	TRUE
DHRS11	0.9816	0.0184	3.97683	2.92e-06	5.87e-07	0	0.25	2.47084	2.53351	1.11024	-2.35859	5.63635	0.014931	0.002303	0.014369	0.002284	0.02816	0.005654	TRUE
EFHD2	0.9812	0.0188	3.95492	0.000655	0.000196	0	0.25	1.83095	1.79081	0.957135	-2.54516	7.89219	3.21733	0.775771	0.880896	0.481413	6.59831	2.05329	TRUE
TFDP1	0.9812	0.0188	3.95492	3.57e-05	1.28e-05	0	0.25	1.54138	1.53712	0.621213	-1.01416	5.04884	0.176288	0.053983	0.15159	0.050966	0.344811	0.127412	TRUE
RHEX	0.981	0.019	3.94413	8.6e-06	4.92e-07	0	0.25	3.61587	3.36951	3.26901	-11.7951	18.4297	0.055382	0.002959	0.031892	0.001354	0.099195	0.004949	TRUE
YBX3	0.981	0.019	3.94413	0.000219	6.24e-05	0	0.25	1.80242	1.837	1.28264	-3.89065	7.51231	0.976114	0.25254	0.522678	0.199263	2.02525	0.628803	TRUE
LYL1	0.9808	0.0192	3.93346	9.83e-05	1.62e-05	0	0.25	3.06895	3.0987	1.71284	-4.33739	9.46284	0.462697	0.061335	0.333354	0.055578	0.953538	0.161148	TRUE
FRAT2	0.9806	0.0194	3.92289	7.53e-05	1.81e-05	0	0.25	2.15507	2.09982	1.30182	-2.37845	8.54055	0.320367	0.060345	0.253327	0.056859	0.694281	0.167903	TRUE
RNF187	0.9806	0.0194	3.92289	6.41e-05	1.49e-05	0	0.25	2.36247	2.42546	0.91977	-1.38906	5.63466	0.336358	0.068376	0.271975	0.063013	0.671376	0.167777	TRUE
IRF2BP1	0.9806	0.0194	3.92289	8.5e-06	2.84e-06	0	0.25	1.69621	1.67615	0.778214	-1.41784	5.75908	0.043419	0.010627	0.042544	0.010495	0.085951	0.028673	TRUE
USP12	0.9804	0.0196	3.91243	4.84e-05	1.13e-05	0	0.25	2.30369	2.39434	1.00906	-2.34303	5.72616	0.226761	0.045203	0.191385	0.041068	0.48356	0.112905	TRUE
PLGLB2	0.9804	0.0196	3.91243	1.01e-07	6.24e-07	0	0.25	-2.54062	-2.58159	1.1703	-7.13932	2.54927	0.000125	0.002108	0.000125	0.002089	0.000299	0.005556	TRUE
JMJD8	0.98	0.02	3.89182	2.72e-05	1.05e-05	0	0.25	1.40591	1.39773	0.597	-0.61861	4.02899	0.122566	0.040233	0.111233	0.038932	0.243108	0.104068	TRUE
ZBTB12	0.98	0.02	3.89182	3.59e-07	7.36e-08	0	0.25	2.29373	2.29502	1.18805	-2.60811	7.72475	0.002093	0.000289	0.002093	0.00028	0.003919	0.00073	TRUE
CCDC38	0.9798	0.0202	3.88166	1.38e-07	3.5e-08	0	0.25	2.34315	2.4146	1.20192	-4.12975	7.241	0.000656	0.000101	0.000656	0.000101	0.001211	0.00037	TRUE
GALR3	0.9798	0.0202	3.88166	5.53e-08	1.52e-08	0	0.25	1.96931	1.98223	0.987541	-2.43862	5.52789	0.000281	1.88e-05	0.000281	1.88e-05	0.000529	5.24e-05	TRUE
MALT1	0.9798	0.0202	3.88166	5.98e-05	1.92e-05	0	0.25	1.7389	1.75232	0.800238	-2.47466	5.33027	0.31562	0.076197	0.246705	0.070464	0.611882	0.190653	TRUE
TRPC1	0.9796	0.0204	3.87161	5.82e-07	1.43e-07	0	0.25	2.70513	2.77164	1.62628	-7.31064	8.93407	0.004186	0.000305	0.004092	0.000302	0.007741	0.001001	TRUE
MDFIC	0.9796	0.0204	3.87161	5.29e-05	1.37e-05	0	0.25	1.98126	1.94095	0.974684	-3.11501	6.68623	0.261025	0.053188	0.203255	0.050106	0.49936	0.131222	TRUE
SUZ12	0.9796	0.0204	3.87161	5.66e-05	2.16e-05	0	0.25	1.44557	1.44814	0.634516	-1.51215	4.76575	0.309748	0.087418	0.248954	0.080098	0.604343	0.220768	TRUE
SNF8	0.9796	0.0204	3.87161	0.000108	3.5e-05	0	0.25	1.75897	1.74096	0.717418	-0.82433	5.53308	0.530379	0.142169	0.391016	0.125655	1.06101	0.35121	TRUE
MYELOID COVID-19 NEGATIVE
	proba_de	proba_not_de	bayes_factor	scale1	scale2	pseudocounts	delta	lfc_mean	lfc_median	lfc_std	lfc_min	lfc_max	raw_mean1	raw_mean2	non_zeros_proportion1	non_zeros_proportion2	raw_normalized_mean1	raw_normalized_mean2	is_de_fdr_0.01
TSR3	1	0	18.4207	5.66e-05	9.44e-06	0	0.25	2.82964	2.70029	0.957867	0.336122	5.83286	0.295334	0.046386	0.250864	0.043906	0.578348	0.10138	TRUE
EID2	1	0	18.4207	1.76e-05	3.71e-06	0	0.25	2.3566	2.26992	0.707808	0.466808	4.46519	0.089631	0.015361	0.083528	0.015158	0.172312	0.037458	TRUE
TAF10	1	0	18.4207	0.000425	2.48e-05	0	0.25	4.2748	4.27887	0.813563	1.20764	7.25524	2.07991	0.11363	0.782242	0.09753	4.06525	0.243311	TRUE
ALYREF	1	0	18.4207	0.000155	1.51e-05	0	0.25	3.5849	3.43969	0.981829	0.940147	7.45303	0.729335	0.059849	0.472827	0.056964	1.42651	0.157797	TRUE
UBE2M	1	0	18.4207	7.72e-05	1.41e-05	0	0.25	2.61345	2.50456	0.856386	0.251711	5.92219	0.4001	0.060481	0.312996	0.057977	0.810517	0.161068	TRUE
DNLZ	1	0	18.4207	3e-05	1.56e-06	0	0.25	4.8696	4.85795	1.50804	0.756374	9.71174	0.164936	0.007465	0.14376	0.007263	0.320203	0.01422	TRUE
MRGBP	1	0	18.4207	2.44e-05	5.69e-06	0	0.25	2.15021	2.12619	0.546443	0.284745	4.45549	0.124668	0.027179	0.112741	0.026243	0.245704	0.064303	TRUE
ZFPM1	1	0	18.4207	3.53e-05	1.53e-06	0	0.25	4.97269	5.00581	1.21331	0.57949	8.88643	0.177331	0.004505	0.153508	0.004429	0.368352	0.010465	TRUE
METRN	1	0	18.4207	1.06e-05	6.79e-07	0	0.25	4.05924	3.97284	1.22389	0.805824	8.6837	0.055249	0.002353	0.051543	0.002278	0.10713	0.006208	TRUE
DIABLO	1	0	18.4207	5.97e-07	1.01e-05	0	0.25	-4.17001	-4.22992	0.672525	-6.62532	-1.7804	0.000249	0.048005	0.000249	0.046133	0.000376	0.100824	TRUE
SAP30L	0.9998	0.0002	8.51694	3.19e-05	6.17e-06	0	0.25	2.4454	2.41049	0.737607	0.172972	5.1658	0.167614	0.027255	0.149304	0.026774	0.332334	0.068872	TRUE
BCL7C	0.9998	0.0002	8.51694	9.23e-05	1.46e-05	0	0.25	2.91308	2.81085	1.03648	0.000453	6.78944	0.454944	0.063417	0.347628	0.05952	0.913857	0.160218	TRUE
MAP2K2	0.9998	0.0002	8.51694	0.000156	3.35e-05	0	0.25	2.35589	2.25047	0.771053	-0.10035	5.00405	0.755877	0.13347	0.486063	0.121951	1.46757	0.352056	TRUE
ZNF639	0.9998	0.0002	8.51694	3.07e-05	6.46e-06	0	0.25	2.32151	2.28871	0.61181	-0.13243	4.96279	0.161666	0.029735	0.14158	0.028621	0.323111	0.063672	TRUE
UBE2S	0.9998	0.0002	8.51694	8.29e-05	9.87e-06	0	0.25	3.50477	3.64663	1.30378	-0.08902	6.83063	0.383034	0.045247	0.295649	0.042439	0.76631	0.097463	TRUE
CDV3	0.9998	0.0002	8.51694	0.000287	4.79e-05	0	0.25	2.67648	2.65624	0.672255	0.24987	5.08845	1.43772	0.209329	0.69996	0.178308	3.04445	0.47849	TRUE
ECI1	0.9998	0.0002	8.51694	5.41e-05	6.84e-06	0	0.25	3.14659	3.06945	0.816007	0.105243	6.76974	0.275215	0.028545	0.230745	0.027685	0.548175	0.068377	TRUE
EXOSC6	0.9994	0.0006	7.41796	5.34e-05	1.04e-05	0	0.25	2.45288	2.43298	0.685891	-0.35811	4.77689	0.26173	0.045703	0.219845	0.043198	0.502412	0.107703	TRUE
TXNL4A	0.9994	0.0006	7.41796	0.000174	3.83e-05	0	0.25	2.25671	2.257	0.56832	0.109293	5.08161	0.848719	0.193665	0.530723	0.162263	1.67542	0.406307	TRUE
TMEM238	0.9994	0.0006	7.41796	1.73e-05	3.66e-07	0	0.25	7.01275	7.04575	2.00249	-1.40858	13.1009	0.105857	0.001569	0.088729	0.001518	0.191677	0.002385	TRUE
CTU1	0.9994	0.0006	7.41796	1.14e-05	8.71e-07	0	0.25	4.01296	4.01981	1.00105	-0.00936	7.35434	0.059951	0.00334	0.0569	0.003315	0.125624	0.007171	TRUE
RRP36	0.9994	0.0006	7.41796	3.09e-05	9.37e-06	0	0.25	1.74517	1.72622	0.499726	0.061847	3.83535	0.167708	0.044083	0.148619	0.042059	0.321108	0.105581	TRUE
PPP1R35	0.9992	0.0008	7.13009	2.98e-05	4.46e-06	0	0.25	2.86904	2.87758	0.790107	-0.14042	5.6478	0.14245	0.01698	0.127223	0.016323	0.294419	0.038642	TRUE
TRAPPC10	0.9992	0.0008	7.13009	5.93e-05	9.31e-06	0	0.25	2.76002	2.77924	0.768902	-0.86698	5.457	0.292032	0.035327	0.241178	0.034239	0.592664	0.083695	TRUE
ACBD3	0.9992	0.0008	7.13009	4.82e-05	1.4e-05	0	0.25	1.83547	1.79234	0.556706	0.164795	4.14908	0.231085	0.058634	0.198169	0.055927	0.484441	0.135461	TRUE
PGP	0.9992	0.0008	7.13009	8.66e-05	1.33e-05	0	0.25	3.02945	2.93379	1.15238	0.004617	6.78211	0.393155	0.053497	0.310598	0.049727	0.816655	0.132517	TRUE
BTBD6	0.9992	0.0008	7.13009	1.65e-05	3.44e-06	0	0.25	2.33322	2.26617	0.788355	-0.18887	5.6802	0.082904	0.015462	0.076957	0.015133	0.159516	0.039035	TRUE
ENDOG	0.9992	0.0008	7.13009	1.8e-05	3.51e-06	0	0.25	2.46225	2.42352	0.779539	0.159439	5.37678	0.090285	0.014931	0.084057	0.014602	0.179118	0.037037	TRUE
GNAS	0.9992	0.0008	7.13009	0.000585	0.000155	0	0.25	1.9405	1.90481	0.523099	-0.00712	4.13445	3.08851	0.737442	0.857423	0.467583	5.9241	1.69309	TRUE
STK24	0.999	0.001	6.90674	0.000133	2.98e-05	0	0.25	2.19305	2.14352	0.664796	-0.1909	5.37005	0.682039	0.129219	0.444642	0.116839	1.34524	0.297716	TRUE
NACA2	0.9988	0.0012	6.72422	4.52e-07	1.26e-06	0	0.25	-0.63772	-1.73131	1.96087	-4.11961	4.01516	0.001464	0.006073	0.001464	0.006023	0.002689	0.013155	TRUE
GLRX5	0.9986	0.0014	6.56987	5.29e-05	7.13e-06	0	0.25	3.11119	3.122	0.836374	-2.30944	5.96501	0.28951	0.039781	0.239216	0.036137	0.556131	0.083793	TRUE
HRAS	0.9984	0.0016	6.43614	2.68e-05	4.57e-06	0	0.25	2.6594	2.66028	0.861666	-0.58868	6.2711	0.128529	0.020371	0.1157	0.019536	0.253868	0.046613	TRUE
FBXL6	0.9984	0.0016	6.43614	2.13e-05	4.19e-06	0	0.25	2.46015	2.45989	0.768063	-0.71724	4.95842	0.101871	0.018651	0.095176	0.01822	0.199175	0.048953	TRUE
CCDC71L	0.9984	0.0016	6.43614	2.56e-05	4.25e-06	0	0.25	2.76667	2.70817	0.977322	-0.45533	6.22958	0.118345	0.017132	0.106512	0.016601	0.252728	0.041531	TRUE
CASTOR2	0.9984	0.0016	6.43614	2.03e-05	1.68e-06	0	0.25	3.81261	3.73408	1.31191	-0.15314	8.51939	0.090285	0.004909	0.083154	0.004783	0.198481	0.011935	TRUE
ZMYND19	0.9984	0.0016	6.43614	9.03e-06	1.91e-06	0	0.25	2.31606	2.29555	0.73578	-0.09272	4.64382	0.04712	0.00868	0.045065	0.008579	0.09231	0.021828	TRUE
PPP1R14B	0.9982	0.0018	6.31816	0.000168	1.71e-05	0	0.25	3.40507	3.42873	1.48025	-3.678	12.097	0.839445	0.115576	0.380952	0.061266	1.59402	0.226541	TRUE
SLC35D2	0.9982	0.0018	6.31816	2.13e-05	3.02e-06	0	0.25	3.01689	2.81299	1.18087	-0.41976	7.70699	0.118283	0.013033	0.106543	0.012982	0.223178	0.034947	TRUE
FAM241A	0.9978	0.0022	6.11709	3.17e-05	6.84e-06	0	0.25	2.28261	2.26605	0.675818	-0.28831	5.07804	0.145409	0.029481	0.12959	0.028141	0.294571	0.063225	TRUE
URI1	0.9976	0.0024	6.02988	6.35e-05	1.76e-05	0	0.25	1.88015	1.84955	0.608393	-0.63662	4.44382	0.344945	0.080197	0.271855	0.074147	0.663378	0.17747	TRUE
ARL8A	0.997	0.003	5.80614	9.2e-05	2.19e-05	0	0.25	2.20691	2.16032	0.760721	-0.29334	4.94947	0.445694	0.090396	0.340621	0.084143	0.897729	0.224551	TRUE
ZNF579	0.997	0.003	5.80614	7.29e-06	1.53e-06	0	0.25	2.44336	2.38157	0.92704	-0.37053	5.92486	0.03594	0.007086	0.034632	0.006959	0.0695	0.018147	TRUE
MPND	0.9968	0.0032	5.7414	2.31e-05	6.05e-06	0	0.25	2.06826	2.00513	0.772837	-0.45705	5.2578	0.123515	0.026445	0.112679	0.025838	0.243653	0.065846	TRUE
BRI3	0.9968	0.0032	5.7414	0.000828	0.000107	0	0.25	3.13028	3.05197	1.10887	-0.69684	7.60108	3.94065	0.440225	0.925317	0.317466	8.40786	1.13538	TRUE
ZNRF2	0.9966	0.0034	5.68057	2.85e-05	5.27e-06	0	0.25	2.44261	2.42625	0.740261	-0.85816	6.01319	0.157057	0.024243	0.138123	0.023687	0.303174	0.056531	TRUE
CD81	0.9966	0.0034	5.68057	9.48e-05	1.96e-05	0	0.25	2.29164	2.22691	0.819046	-0.56382	5.55906	0.524624	0.074578	0.321779	0.068504	0.949502	0.188809	TRUE
CDC34	0.9964	0.0036	5.62321	5.34e-05	7.25e-06	0	0.25	3.29904	3.19717	1.37386	-0.7473	8.14627	0.255688	0.030013	0.219409	0.02895	0.538407	0.079539	TRUE
SRSF9	0.9962	0.0038	5.56894	0.00021	5.51e-05	0	0.25	2.12706	2.02604	0.83453	-0.23123	4.81734	1.15383	0.276842	0.631349	0.216166	2.30341	0.597089	TRUE
AVEN	0.9962	0.0038	5.56894	9.49e-06	1.79e-06	0	0.25	2.43044	2.39813	0.745905	-0.8355	6.1356	0.04983	0.007769	0.046186	0.007516	0.095934	0.018386	TRUE
ZCWPW2	0.996	0.004	5.51745	4.47e-07	2.05e-05	0	0.25	-5.2372	-5.3381	2.12924	-12.5186	3.56537	0.000498	0.075894	0.000498	0.065771	0.000972	0.211308	TRUE
ATXN7	0.996	0.004	5.51745	1.81e-06	1.85e-05	0	0.25	-3.39592	-3.43912	1.25751	-8.16952	1.58128	0.009063	0.068403	0.008907	0.064278	0.018966	0.183114	TRUE
R3HDM2	0.996	0.004	5.51745	0.000102	1.7e-05	0	0.25	2.75753	2.75157	0.876207	-0.66794	5.81766	0.502034	0.070529	0.365848	0.064632	1.0509	0.15946	TRUE
PPP2R2D	0.9958	0.0042	5.46846	4.57e-05	1.13e-05	0	0.25	2.14364	2.1269	0.742403	-0.34535	4.56687	0.222645	0.048512	0.192719	0.046361	0.464921	0.119914	TRUE
SLC2A4RG	0.9956	0.0044	5.42174	3.3e-05	6.54e-06	0	0.25	2.4398	2.36453	0.982007	-0.82281	6.5297	0.177269	0.026824	0.150487	0.025863	0.343013	0.067684	TRUE
SH3GLB2	0.9952	0.0048	5.33433	3.38e-05	7.96e-06	0	0.25	2.19668	2.15777	0.809272	-0.71357	5.15915	0.170635	0.031759	0.151764	0.030848	0.336696	0.083905	TRUE
ABHD17A	0.9952	0.0048	5.33433	0.000111	1.88e-05	0	0.25	2.89703	2.89499	1.18577	-0.37672	7.29136	0.566441	0.078501	0.388147	0.071617	1.09696	0.190536	TRUE
FBXL14	0.995	0.005	5.2933	5.16e-06	1.13e-06	0	0.25	2.24011	2.21913	0.809291	-0.56311	5.56978	0.026254	0.005036	0.025445	0.004935	0.048245	0.010814	TRUE
TRAF3IP1	0.995	0.005	5.2933	7.42e-06	2.31e-06	0	0.25	1.74324	1.72959	0.620401	-0.50546	4.16776	0.037341	0.009363	0.035224	0.009186	0.073868	0.022017	TRUE
UBALD2	0.9948	0.0052	5.25388	0.000192	2.66e-05	0	0.25	3.29742	3.16386	1.43072	-0.64443	8.50792	0.926049	0.112263	0.555327	0.100187	1.95701	0.303317	TRUE
MAPK9	0.9948	0.0052	5.25388	1.98e-05	7.04e-06	0	0.25	1.53654	1.50578	0.566046	-0.36847	3.55424	0.095704	0.02647	0.087982	0.025838	0.185107	0.064192	TRUE
DNAJC21	0.9944	0.0056	5.17937	5.96e-05	2.31e-05	0	0.25	1.40711	1.38388	0.472089	-0.27661	3.38893	0.289229	0.101051	0.233829	0.091431	0.574308	0.230241	TRUE
BRD7	0.9944	0.0056	5.17937	8.96e-05	2.85e-05	0	0.25	1.71311	1.66665	0.631761	-0.55688	4.41934	0.42707	0.109327	0.323803	0.099251	0.881755	0.243515	TRUE
CTSZ	0.9944	0.0056	5.17937	0.000476	0.000156	0	0.25	1.64374	1.58404	0.669147	-1.28229	6.5912	2.44804	0.730904	0.791273	0.444149	4.62399	1.58441	TRUE
TUSC1	0.994	0.006	5.10998	4.05e-06	6.55e-07	0	0.25	2.69691	2.65599	0.999769	-0.84827	9.38593	0.01987	0.002733	0.018904	0.002682	0.037359	0.004834	TRUE
FAM89B	0.994	0.006	5.10998	8.03e-05	1.39e-05	0	0.25	2.70046	2.59669	1.14638	-0.9644	7.08302	0.391878	0.056432	0.296802	0.053219	0.757092	0.144985	TRUE
CCNQ	0.9934	0.0066	5.01406	3.15e-05	9.86e-06	0	0.25	1.74695	1.75275	0.656007	-0.33763	4.51102	0.159081	0.048031	0.14429	0.046133	0.308201	0.102307	TRUE
RBM15B	0.9934	0.0066	5.01406	4.16e-05	1.36e-05	0	0.25	1.65368	1.64674	0.578652	-0.19033	3.98567	0.217288	0.061493	0.186085	0.059141	0.426446	0.13925	TRUE
GATD3B	0.993	0.007	4.95482	2.48e-06	1.99e-05	0	0.25	-2.53543	-2.16865	1.30631	-6.23924	0.82428	0.010402	0.090675	0.010371	0.078146	0.019366	0.169124	TRUE
KCMF1	0.993	0.007	4.95482	4.01e-05	1.6e-05	0	0.25	1.37944	1.32791	0.54573	-0.16913	3.53372	0.222302	0.073414	0.191006	0.06939	0.432048	0.176582	TRUE
TGFB1	0.993	0.007	4.95482	0.000401	0.000104	0	0.25	2.24274	2.36553	1.04812	-0.65548	6.31404	2.05454	0.527954	0.775234	0.3409	4.10439	1.14873	TRUE
EFHD2	0.9924	0.0076	4.87198	0.000664	0.000153	0	0.25	2.27393	2.19772	0.98773	-1.84729	6.64382	3.26314	0.72606	0.889751	0.443441	6.75539	1.66356	TRUE
KTI12	0.9924	0.0076	4.87198	1.37e-05	2.89e-06	0	0.25	2.41812	2.46419	0.895101	-1.73318	5.38897	0.080257	0.015563	0.07515	0.014981	0.149844	0.031901	TRUE
GTPBP6	0.9922	0.0078	4.8458	4.55e-05	1.25e-05	0	0.25	1.98288	1.97634	0.714619	-0.52936	4.41676	0.245193	0.05876	0.206204	0.055294	0.486337	0.137915	TRUE
UTF1	0.9918	0.0082	4.79539	3.09e-05	2.04e-06	0	0.25	5.08315	5.39159	2.13912	-3.30431	13.0907	0.140831	0.010654	0.114703	0.009287	0.279419	0.018572	TRUE
OSGIN2	0.9918	0.0082	4.79539	1.96e-05	6.53e-06	0	0.25	1.62674	1.60141	0.627018	-0.52083	3.74692	0.100874	0.027584	0.092466	0.026875	0.206715	0.070208	TRUE
PABPN1	0.9916	0.0084	4.77109	0.000236	6.93e-05	0	0.25	1.84507	1.83295	0.679059	-0.45956	3.93827	1.17368	0.305888	0.638855	0.247368	2.42596	0.728597	TRUE
PIP4K2A	0.9916	0.0084	4.77109	7.4e-05	2.46e-05	0	0.25	1.60406	1.5918	0.587542	-1.14836	3.97793	0.362012	0.116338	0.276215	0.105324	0.674224	0.259336	TRUE
DUS1L	0.9916	0.0084	4.77109	5.18e-05	1.44e-05	0	0.25	1.97284	1.92934	0.782341	-0.37165	4.40842	0.269796	0.065695	0.226136	0.062835	0.53234	0.168854	TRUE
NENF	0.9916	0.0084	4.77109	0.000107	1.29e-05	0	0.25	3.50759	3.47309	1.30582	-1.1421	7.57042	0.525747	0.058558	0.370332	0.049119	1.04742	0.116482	TRUE
GPR85	0.9914	0.0086	4.74735	1.63e-06	2.81e-07	0	0.25	3.34873	3.42561	1.56053	-3.51849	8.45841	0.006696	0.001518	0.006603	0.001518	0.015332	0.002653	TRUE
MXD4	0.9912	0.0088	4.72416	0.000101	2.65e-05	0	0.25	2.03789	2.01308	0.813839	-0.68688	4.95083	0.509669	0.112972	0.368152	0.102768	1.03316	0.289811	TRUE
LHFPL5	0.9912	0.0088	4.72416	7.28e-08	1.34e-06	0	0.25	-4.11763	-4.27007	1.44698	-8.33197	2.88838	9.34e-05	0.00663	9.34e-05	0.006529	0.00019	0.012711	TRUE
RAB22A	0.9912	0.0088	4.72416	4.4e-05	1.2e-05	0	0.25	1.94613	1.97284	0.586501	-0.68274	3.92597	0.244072	0.063695	0.204989	0.058913	0.485364	0.131283	TRUE
PDCD7	0.9908	0.0092	4.67931	2.71e-05	7.9e-06	0	0.25	1.83289	1.83361	0.674673	-0.90139	3.97648	0.146281	0.03725	0.129746	0.035378	0.294635	0.07861	TRUE
METRNL	0.9908	0.0092	4.67931	0.000202	3.05e-05	0	0.25	2.84101	2.84679	1.11034	-2.42384	8.56405	0.912222	0.126765	0.51892	0.111626	1.86676	0.307338	TRUE
B3GALT6	0.9906	0.0094	4.6576	1.68e-05	4.74e-06	0	0.25	1.97974	1.90592	0.821409	-0.42717	4.63035	0.089631	0.023307	0.083248	0.022649	0.176545	0.059119	TRUE
AFDN	0.9906	0.0094	4.6576	1.28e-05	2.09e-06	0	0.25	2.64044	2.64656	1.07925	-1.35886	7.19184	0.061727	0.008376	0.054782	0.008073	0.116346	0.015637	TRUE
PLEKHA3	0.9906	0.0094	4.6576	2.94e-05	1.1e-05	0	0.25	1.50984	1.48942	0.591718	-0.40701	3.47891	0.16422	0.059596	0.145722	0.055648	0.320736	0.123249	TRUE
TMCC1	0.9906	0.0094	4.6576	2.61e-05	8.84e-06	0	0.25	1.5712	1.56341	0.543263	-0.85924	3.62618	0.130709	0.037225	0.119624	0.036289	0.263182	0.083585	TRUE
GOLGA8O	0.9904	0.0096	4.63635	1.11e-07	1.63e-06	0	0.25	-3.92537	-4.05093	1.67437	-8.50117	2.83607	9.34e-05	0.007111	9.34e-05	0.007035	0.000225	0.017552	TRUE
PEBP4	0.9904	0.0096	4.63635	5.07e-07	5.71e-08	0	0.25	3.14677	3.12342	1.33443	-1.5506	7.37689	0.002772	0.000127	0.002585	0.000127	0.005307	0.000185	TRUE
JDP2	0.9904	0.0096	4.63635	0.000128	1.67e-05	0	0.25	2.9829	2.9498	1.36154	-3.03334	8.00339	0.590244	0.057571	0.384627	0.054611	1.30152	0.146126	TRUE
USP12	0.9904	0.0096	4.63635	7.26e-05	1.21e-05	0	0.25	3.07647	3.17063	1.19766	-2.8577	6.27238	0.348091	0.059925	0.274752	0.049069	0.748831	0.127194	TRUE
MZT2B	0.9902	0.0098	4.61552	0.000213	4.67e-05	0	0.25	2.34544	2.37004	0.84248	-1.09805	6.0481	1.1129	0.248047	0.600953	0.19172	2.22358	0.494781	TRUE
PTP4A1	0.99	0.01	4.59512	6.1e-05	5.55e-06	0	0.25	6.90787	7.17827	2.12897	-1.81793	10.8076	0.315919	0.03849	0.252608	0.025838	0.615116	0.064775	TRUE
ARHGEF18	0.9898	0.0102	4.57511	2.14e-06	1.59e-05	0	0.25	-2.84264	-2.93285	1.18016	-6.32176	2.82278	0.008191	0.069567	0.008191	0.065492	0.017883	0.171405	TRUE
ENAM	0.9896	0.0104	4.55549	8.68e-08	1.77e-08	0	0.25	2.70416	2.77311	1.88047	-6.72724	11.0598	0.000249	0.000101	0.000249	0.000101	0.000449	0.000127	TRUE
THAP12	0.9896	0.0104	4.55549	3.43e-05	1.32e-05	0	0.25	1.41857	1.36991	0.55553	-0.87709	3.48908	0.183934	0.060253	0.161014	0.056939	0.376288	0.144209	TRUE
DAZAP1	0.9894	0.0106	4.53624	8e-05	2.93e-05	0	0.25	1.53397	1.49612	0.621396	-0.31651	3.59301	0.413118	0.13552	0.310598	0.121875	0.789074	0.325947	TRUE
VPS37D	0.9894	0.0106	4.53624	3.12e-07	4.33e-08	0	0.25	3.04029	3.02016	1.29002	-1.04119	8.37865	0.002242	0.000101	0.002087	0.000101	0.004183	0.000222	TRUE
PLGLB2	0.9894	0.0106	4.53624	8.68e-08	1.01e-06	0	0.25	-3.43392	-3.56049	1.34705	-7.28214	2.42094	9.34e-05	0.004049	9.34e-05	0.003998	0.000193	0.009483	TRUE
ZNF777	0.9892	0.0108	4.51735	2.65e-06	5.97e-07	0	0.25	2.27171	2.29744	0.917905	-1.00083	5.54938	0.013485	0.002531	0.013298	0.002531	0.02888	0.005462	TRUE
GNB1	0.9892	0.0108	4.51735	0.000225	8.8e-05	0	0.25	1.4158	1.36208	0.579073	-0.29254	3.46207	1.1278	0.373674	0.611947	0.29383	2.25565	0.90826	TRUE
TRIM34	0.9892	0.0108	4.51735	8.5e-07	9.14e-06	0	0.25	-3.05605	-2.90237	1.39474	-6.67035	1.8519	0.003924	0.048208	0.003893	0.04459	0.007648	0.097476	TRUE
CITED4	0.989	0.011	4.4988	3.7e-05	3.31e-06	0	0.25	4.17753	4.09524	1.91397	-1.38502	9.75709	0.182968	0.017107	0.154349	0.015513	0.407954	0.039842	TRUE
RAD51	0.9888	0.0112	4.48058	3.05e-08	3.38e-07	0	0.25	-3.48627	-3.5816	1.36871	-9.10636	2.7844	0.000156	0.00162	0.000156	0.00162	0.000221	0.003778	TRUE
PPP1R3F	0.9888	0.0112	4.48058	4.24e-06	9.58e-07	0	0.25	2.18355	2.17773	0.877416	-1.6206	5.74024	0.021334	0.004302	0.020462	0.004226	0.040925	0.009526	TRUE
GGT1	0.9886	0.0114	4.46268	6.12e-06	5.03e-07	0	0.25	5.18133	5.30051	1.7891	-2.16143	10.0606	0.036345	0.002784	0.035224	0.002708	0.077026	0.004458	TRUE
GTF2H4	0.9884	0.0116	4.44508	6.51e-07	7.97e-06	0	0.25	-3.52862	-3.66415	0.993743	-5.84542	1.71688	0.002834	0.038819	0.002834	0.037276	0.005771	0.077509	TRUE
ARMH4	0.9884	0.0116	4.44508	2.34e-07	1.09e-05	0	0.25	-4.94867	-5.46247	2.31114	-9.86622	2.51641	0.000218	0.042489	0.000218	0.040287	0.000461	0.097449	TRUE
ZNF787	0.9884	0.0116	4.44508	4.43e-05	1.11e-05	0	0.25	2.12926	2.14896	0.824585	-0.80707	4.83279	0.214049	0.042792	0.184092	0.040819	0.435003	0.110282	TRUE
C8orf82	0.9882	0.0118	4.42779	2.61e-05	4.14e-06	0	0.25	3.06718	3.09015	1.12749	-0.6383	6.06736	0.134976	0.023408	0.121804	0.021915	0.259555	0.049677	TRUE
RBM38	0.9882	0.0118	4.42779	5.48e-05	1.06e-05	0	0.25	2.3288	2.26296	1.05209	-1.99181	6.21744	0.292811	0.046639	0.210969	0.044007	0.54389	0.11194	TRUE
IER5L	0.988	0.012	4.41078	3.69e-05	4.1e-06	0	0.25	3.4523	3.47308	1.65788	-2.43945	8.74235	0.174559	0.019865	0.135974	0.0186	0.389649	0.04857	TRUE
GAS2	0.9878	0.0122	4.39404	1.96e-07	1.11e-06	0	0.25	-2.49816	-2.60016	0.979087	-6.02444	2.29551	0.000747	0.006099	0.000716	0.005998	0.001484	0.014483	TRUE
LMO2	0.9878	0.0122	4.39404	0.000166	4.59e-05	0	0.25	1.9273	1.813	1.38198	-3.7861	8.39309	0.855089	0.179598	0.495001	0.158265	1.6533	0.468328	TRUE
SRM	0.9878	0.0122	4.39404	5.86e-05	1.37e-05	0	0.25	2.19422	2.20883	0.87275	-1.4292	5.33352	0.341893	0.069972	0.263696	0.062329	0.633136	0.15562	TRUE
SPIRE1	0.9878	0.0122	4.39404	9.12e-06	1.81e-06	0	0.25	2.43989	2.38312	1.30616	-3.06522	7.66067	0.042885	0.006301	0.040674	0.0062	0.093981	0.016136	TRUE
PDXP	0.9878	0.0122	4.39404	9.46e-06	1.12e-06	0	0.25	4.10596	4.5454	2.25441	-2.91972	11.4875	0.051823	0.00658	0.046716	0.006352	0.089932	0.011559	TRUE
FAM171A2	0.9876	0.0124	4.37758	1.04e-07	1.83e-08	0	0.25	2.51947	2.46459	1.22408	-2.12933	8.28645	0.000467	5.06e-05	0.000467	5.06e-05	0.000674	8.19e-05	TRUE
YRDC	0.9874	0.0126	4.36138	3.12e-05	4.16e-06	0	0.25	3.20832	3.24881	0.893484	-0.36318	5.66415	0.159081	0.020675	0.140334	0.019536	0.296992	0.043705	TRUE
EMG1	0.9874	0.0126	4.36138	2.99e-06	2.54e-05	0	0.25	-3.0302	-3.15758	1.0956	-5.56333	2.5379	0.015011	0.122716	0.014793	0.112967	0.034605	0.26503	TRUE
SAP30	0.9872	0.0128	4.34543	5.83e-05	6.34e-06	0	0.25	3.36059	3.26063	1.7363	-1.98734	9.42914	0.269983	0.025205	0.199601	0.024294	0.596137	0.066751	TRUE
SYNC	0.9872	0.0128	4.34543	1.7e-06	2.43e-05	0	0.25	-3.59756	-3.74595	1.50996	-8.5391	3.28268	0.007007	0.122968	0.006914	0.104084	0.012723	0.229526	TRUE
GPS2	0.987	0.013	4.32972	3.85e-05	3.73e-05	0	0.25	0.694428	1.35039	1.42392	-2.85764	3.21873	0.177705	0.190857	0.154848	0.150091	0.361038	0.381366	TRUE
C9orf40	0.987	0.013	4.32972	3.08e-06	8.46e-07	0	0.25	1.84511	1.81591	0.761122	-1.04799	5.35268	0.013485	0.002986	0.013143	0.00291	0.028027	0.006452	TRUE
ANKRD9	0.9868	0.0132	4.31425	7.34e-06	9.27e-07	0	0.25	3.64808	3.66423	1.73849	-3.37436	10.5349	0.035597	0.003847	0.03348	0.003695	0.075591	0.008446	TRUE
SSBP4	0.9868	0.0132	4.31425	0.000115	2.44e-05	0	0.25	2.4208	2.41168	1.08538	-0.96294	6.50898	0.635671	0.132812	0.422779	0.114308	1.25534	0.28079	TRUE
LMNTD2	0.9862	0.0138	4.26919	2.81e-06	7.71e-07	0	0.25	2.00359	1.99777	0.869552	-0.6913	4.67893	0.012831	0.003138	0.012644	0.003138	0.028552	0.007226	TRUE
RNF169	0.9862	0.0138	4.26919	4.53e-05	1.29e-05	0	0.25	1.96361	1.88656	0.924415	-1.02696	4.91006	0.212367	0.048739	0.185275	0.046766	0.45975	0.127438	TRUE
PRKAR2B	0.9862	0.0138	4.26919	2.56e-05	6.06e-06	0	0.25	2.15408	2.12431	1.05484	-4.49061	7.32686	0.142949	0.031481	0.112803	0.027812	0.273643	0.066319	TRUE
SCO2	0.986	0.014	4.2546	7.5e-06	6.24e-05	0	0.25	-3.12876	-3.22893	1.41291	-8.14111	2.6596	0.018032	0.255511	0.017596	0.206119	0.037763	0.67334	TRUE
EEF1G	0.9858	0.0142	4.24021	8.34e-06	0.000287	0	0.25	-3.73541	-2.84812	2.32131	-9.04451	2.36436	0.050982	1.69784	0.047993	0.390601	0.088525	2.96469	TRUE
NRARP	0.9858	0.0142	4.24021	6.13e-06	3.88e-07	0	0.25	4.64259	4.82841	2.40022	-3.97269	11.8068	0.036283	0.002202	0.026971	0.002024	0.055064	0.003042	TRUE
PGAM5	0.9858	0.0142	4.24021	9.16e-06	2.82e-06	0	0.25	1.70848	1.68565	0.697149	-0.5459	4.22332	0.047806	0.012653	0.045782	0.0124	0.090163	0.028514	TRUE
UBAC1	0.9856	0.0144	4.22602	8.35e-05	3.51e-05	0	0.25	1.27684	1.23387	0.779818	-2.16195	4.98096	0.389075	0.156345	0.302594	0.134452	0.800087	0.340005	TRUE
COPZ2	0.9856	0.0144	4.22602	4.77e-06	7.95e-07	0	0.25	2.73463	2.58542	1.36036	-1.52949	7.62405	0.025756	0.003669	0.024666	0.003593	0.055496	0.009868	TRUE
SARNP	0.9854	0.0146	4.21202	4.8e-06	2.99e-05	0	0.25	-2.19925	-1.72333	1.2453	-4.88388	0.872967	0.024355	0.147512	0.024105	0.12314	0.049215	0.288482	TRUE
TMEM158	0.985	0.015	4.18459	2.24e-06	2.27e-07	0	0.25	4.03977	4.07452	2.23707	-4.80866	12.4042	0.010963	0.00124	0.009748	0.001113	0.025963	0.002255	TRUE
SHB	0.9832	0.0168	4.06943	1.42e-06	2.65e-07	0	0.25	2.49496	2.49748	1.1291	-1.93092	6.34245	0.008378	0.001341	0.008191	0.001341	0.016216	0.00312	TRUE
IGKV3OR2-268	0.983	0.017	4.05739	9.75e-09	4.7e-08	0	0.25	-2.296	-2.3339	1.09441	-8.34148	2.29374	0	0.000101	0	0.000101	0	0.000354	TRUE
MANEAL	0.983	0.017	4.05739	5.01e-07	1.26e-07	0	0.25	1.98117	1.95291	0.904075	-1.63154	5.54809	0.002772	0.000481	0.002741	0.000481	0.004978	0.001499	TRUE
RNF187	0.9828	0.0172	4.0455	5.88e-05	1.38e-05	0	0.25	2.25632	2.23372	0.853823	-0.97479	5.20869	0.334419	0.069289	0.269364	0.063291	0.655568	0.160291	TRUE
FOXK1	0.9828	0.0172	4.0455	2.74e-05	8.02e-06	0	0.25	1.86924	1.84718	0.785173	-1.33287	4.88301	0.127346	0.033075	0.115918	0.032114	0.262173	0.082621	TRUE
PCBP1	0.9826	0.0174	4.03373	0.000489	0.000202	0	0.25	1.37391	1.42353	0.658054	-1.65166	3.71905	2.57572	0.946382	0.818057	0.49051	4.92404	1.9742	TRUE
TCFL5	0.9824	0.0176	4.0221	6.11e-06	1.94e-06	0	0.25	1.76347	1.71392	0.796816	-0.94036	4.19612	0.032981	0.00787	0.031673	0.007769	0.063643	0.019426	TRUE
CCDC62	0.9824	0.0176	4.0221	8.4e-07	2.18e-07	0	0.25	1.97933	1.97067	1.08304	-2.92381	6.32912	0.005824	0.000582	0.005637	0.000582	0.011073	0.001295	TRUE
ZNF547	0.9822	0.0178	4.0106	1.08e-07	4.55e-07	0	0.25	-2.07272	-2.16064	0.867812	-5.48211	1.90692	0.000374	0.002784	0.000374	0.002758	0.000549	0.005768	TRUE
CLEC2L	0.982	0.018	3.99922	1.34e-07	2.28e-08	0	0.25	2.56523	2.5079	1.32786	-4.43442	11.6152	0.000903	5.06e-05	0.000654	5.06e-05	0.001817	5.06e-05	TRUE
FAF1	0.982	0.018	3.99922	2.5e-05	8e-06	0	0.25	1.70175	1.72462	0.626177	-0.96629	3.76037	0.132298	0.036871	0.119998	0.035429	0.253623	0.07825	TRUE
TCEA2	0.9818	0.0182	3.98796	3.22e-05	9.54e-06	0	0.25	1.94637	2.00108	0.85408	-0.58399	4.84663	0.143167	0.040894	0.128095	0.038693	0.300353	0.093953	TRUE
KLF9	0.9816	0.0184	3.97683	6.8e-05	1.84e-05	0	0.25	1.93626	1.95922	0.830892	-1.74162	4.55945	0.330775	0.072351	0.24831	0.064506	0.65473	0.13972	TRUE
KHDRBS3	0.9816	0.0184	3.97683	7.08e-07	1.38e-07	0	0.25	2.42002	2.4619	1.06069	-1.25524	5.87344	0.003457	0.000405	0.003208	0.000405	0.007786	0.00093	TRUE
RAB11FIP3	0.9816	0.0184	3.97683	4.84e-06	1.22e-06	0	0.25	2.08249	2.06577	0.970954	-1.75168	5.7306	0.025663	0.00539	0.024635	0.005314	0.050245	0.015404	TRUE
HES4	0.9814	0.0186	3.96582	0.000169	1.54e-05	0	0.25	6.03184	6.29169	4.57287	-8.4248	19.3337	0.744328	0.09953	0.283503	0.052941	1.48188	0.149902	TRUE
CHKA	0.981	0.019	3.94413	3.51e-05	7.99e-06	0	0.25	2.3117	2.33683	1.02828	-2.33243	5.94116	0.1626	0.032873	0.142203	0.031101	0.324403	0.078771	TRUE
FAM102B	0.981	0.019	3.94413	3.9e-05	1.04e-05	0	0.25	2.00139	1.94124	1.04063	-2.18034	6.55223	0.182252	0.041274	0.154816	0.039149	0.364554	0.092959	TRUE
GSR	0.981	0.019	3.94413	6.39e-05	1.72e-05	0	0.25	2.02791	1.95019	0.966454	-0.65953	5.94185	0.325979	0.074477	0.257934	0.068099	0.690106	0.171318	TRUE
KLRK1	0.9808	0.0192	3.93346	5.06e-07	2.51e-06	0	0.25	-2.98197	-3.06671	2.11562	-11.1304	5.59283	0.002678	0.010907	0.002616	0.010047	0.004088	0.026105	TRUE
NR1D2	0.9808	0.0192	3.93346	4.1e-05	1.01e-05	0	0.25	2.17342	2.20201	0.975478	-1.6593	6.10025	0.225541	0.047626	0.190912	0.044336	0.452529	0.099936	TRUE
MKKS	0.9806	0.0194	3.92289	8.95e-06	3.61e-05	0	0.25	-1.99078	-1.98564	0.884887	-4.81489	1.47439	0.041857	0.153207	0.040363	0.134351	0.084912	0.34366	TRUE
GSPT1	0.9806	0.0194	3.92289	7.08e-05	2.49e-05	0	0.25	1.52038	1.51535	0.625319	-2.23752	3.79772	0.375341	0.128764	0.28151	0.113929	0.69888	0.264346	TRUE
SNF8	0.9806	0.0194	3.92289	0.000103	3.39e-05	0	0.25	1.83077	1.79818	0.870563	-0.58271	4.70243	0.501286	0.162618	0.374288	0.139336	0.99886	0.339495	TRUE
KMT5A	0.9806	0.0194	3.92289	2.47e-05	8.38e-06	0	0.25	1.6434	1.59515	0.767405	-0.77587	4.1454	0.117567	0.032645	0.105329	0.031405	0.245388	0.078995	TRUE
TMEM203	0.9804	0.0196	3.91243	2.73e-05	1.07e-05	0	0.25	1.41366	1.35471	0.666943	-0.50362	3.97884	0.14379	0.050334	0.129839	0.048183	0.282073	0.117887	TRUE
NUDT3	0.9802	0.0198	3.90207	0.000104	4.37e-05	0	0.25	1.29991	1.26652	0.564666	-0.45521	3.73937	0.490198	0.189163	0.367498	0.163174	1.00387	0.438533	TRUE
GNA13	0.9802	0.0198	3.90207	8.87e-05	3e-05	0	0.25	1.5906	1.60446	0.656356	-0.9871	3.56653	0.441926	0.135924	0.329129	0.120812	0.887901	0.301762	TRUE
C11orf96	0.98	0.02	3.89182	1.81e-06	5.72e-07	0	0.25	4.01385	4.35253	3.00248	-8.25913	11.9034	0.007194	0.002632	0.004485	0.001569	0.015987	0.00549	TRUE
GLS	0.9798	0.0202	3.88166	4.94e-05	1.69e-05	0	0.25	1.63232	1.61938	0.766586	-2.47367	4.45963	0.2541	0.072199	0.207574	0.06777	0.512161	0.165704	TRUE
CEBPB	0.9798	0.0202	3.88166	0.000529	9.54e-05	0	0.25	2.94175	2.8737	1.91035	-5.8876	10.9996	2.32916	0.447853	0.781121	0.249899	5.00001	0.957231	TRUE
SH2B2	0.9796	0.0204	3.87161	3.17e-05	4.38e-06	0	0.25	3.53823	3.80975	1.78248	-3.54724	9.54037	0.145876	0.026065	0.126849	0.02356	0.288595	0.043973	TRUE
SPEG	0.9796	0.0204	3.87161	8.83e-07	1.9e-07	0	0.25	2.45833	2.56341	1.16685	-2.15906	7.32539	0.005544	0.00038	0.005294	0.000354	0.012709	0.001472	TRUE
OTULIN	0.9794	0.0206	3.86165	3.46e-05	1.11e-05	0	0.25	1.73938	1.73459	0.777798	-1.25507	4.62804	0.177051	0.04841	0.155315	0.046007	0.369992	0.111004	TRUE
PAXBP1	0.9792	0.0208	3.85178	4.55e-05	1.4e-05	0	0.25	1.83505	1.79465	0.869586	-1.42939	4.97176	0.225385	0.060481	0.192127	0.056483	0.498947	0.146348	TRUE
JAKMIP1	0.979	0.021	3.84201	1.12e-06	1.07e-07	0	0.25	3.35277	3.28132	2.55476	-8.52213	13.1299	0.008066	0.000329	0.007257	0.000329	0.012936	0.000489	TRUE
DBP	0.9788	0.0212	3.83233	2.4e-05	7.27e-06	0	0.25	1.75627	1.74742	0.794527	-0.92084	5.28426	0.130554	0.033379	0.11436	0.031532	0.257368	0.069288	TRUE
SFT2D3	0.9788	0.0212	3.83233	8.97e-06	2.73e-06	0	0.25	1.88754	1.90727	0.827458	-1.23074	4.18067	0.04603	0.014399	0.043601	0.013842	0.092065	0.031545	TRUE
AC233755.2	0.9788	0.0212	3.83233	5.98e-07	2.02e-06	0	0.25	-0.34306	-1.43933	2.99548	-8.54281	10.0911	0.003831	0.007491	0.002492	0.006833	0.007911	0.021069	TRUE
NTNG2	0.9788	0.0212	3.83233	7.84e-06	1.47e-06	0	0.25	2.70662	2.59414	1.49389	-2.9159	8.71169	0.039553	0.005669	0.037964	0.005593	0.085865	0.018518	TRUE
NFIL3	0.9784	0.0216	3.81323	7.6e-05	1.42e-05	0	0.25	2.69253	2.63647	1.39727	-2.36724	7.31597	0.358088	0.050156	0.268461	0.04631	0.758166	0.123866	TRUE
PROSER2	0.9782	0.0218	3.8038	3.38e-06	8.5e-07	0	0.25	2.11971	2.0966	1.08038	-2.08959	6.2995	0.017628	0.00334	0.017223	0.003315	0.039587	0.007251	TRUE
NSMCE3	0.9782	0.0218	3.8038	3.73e-05	9.24e-06	0	0.25	2.11377	2.12716	0.926658	-1.47622	5.07168	0.194958	0.052662	0.161388	0.047525	0.358783	0.099135	TRUE
NAT14	0.978	0.022	3.79447	2.01e-06	6.01e-07	0	0.25	1.85135	1.84306	0.948075	-2.45978	5.55183	0.011243	0.002708	0.010994	0.002708	0.023788	0.005783	TRUE
CCDC61	0.9776	0.0224	3.77604	8.57e-06	3.23e-06	0	0.25	1.50059	1.48263	0.676593	-0.81005	3.79734	0.040829	0.0145	0.039522	0.014146	0.079803	0.032842	TRUE
MOSMO	0.9776	0.0224	3.77604	9.25e-06	3.21e-06	0	0.25	1.70341	1.60797	0.886247	-1.24138	4.54386	0.048678	0.013362	0.046965	0.013185	0.100191	0.035608	TRUE
WSB2	0.9772	0.0228	3.75793	2.15e-05	9.02e-06	0	0.25	1.31896	1.25708	0.627183	-0.54617	3.72043	0.110809	0.039756	0.101685	0.038035	0.215434	0.095966	TRUE
B CELL COVID-19 POSITIVE
	proba_de	proba_not_de	bayes_factor	scale1	scale2	pseudocounts	delta	lfc_mean	lfc_median	lfc_std	lfc_min	lfc_max	raw_mean1	raw_mean2	non_zeros_proportion1	non_zeros_proportion2	raw_normalized_mean1	raw_normalized_mean2	is_de_fdr_0.01
METRN	0.9996	0.0004	7.82362	6.94e-06	4.04e-07	0	0.25	4.76516	4.99818	1.5051	-1.1206	8.5057	0.034431	0.001746	0.031833	0.001674	0.067121	0.004971	TRUE
DIABLO	0.9996	0.0004	7.82362	6.09e-07	1.34e-05	0	0.25	-4.42903	-4.49584	1.09133	-7.9952	0.460114	0.000268	0.046241	0.000268	0.044432	0.000591	0.142568	TRUE
TAF10	0.9996	0.0004	7.82362	0.000247	1.66e-05	0	0.25	4.49796	4.7705	1.37739	-0.00014	8.64838	1.0837	0.068584	0.579754	0.059502	2.48147	0.166951	TRUE
MAP2K2	0.9996	0.0004	7.82362	0.000161	1.91e-05	0	0.25	3.47698	3.65452	1.1482	0.160843	6.85938	0.688711	0.081176	0.438551	0.070892	1.50811	0.191983	TRUE
ZFPM1	0.999	0.001	6.90674	2.6e-05	1.48e-06	0	0.25	4.97302	5.21476	1.71183	-0.11724	9.32521	0.109942	0.005014	0.100313	0.004809	0.280313	0.014495	TRUE
ZMYND19	0.999	0.001	6.90674	1.26e-05	1.35e-06	0	0.25	3.56222	3.76337	1.08196	-1.4846	6.89634	0.05992	0.006071	0.056328	0.005883	0.132773	0.01376	TRUE
GNAS	0.999	0.001	6.90674	0.000739	0.000123	0	0.25	2.70529	2.74813	0.741797	-0.10956	4.89455	3.52895	0.587243	0.875382	0.331331	7.4182	1.37336	TRUE
UBE2M	0.9988	0.0012	6.72422	6.43e-05	5.94e-06	0	0.25	3.65574	3.75258	1.03078	-0.47723	7.62433	0.312335	0.029253	0.24079	0.02732	0.66685	0.063166	TRUE
C11orf68	0.9986	0.0014	6.56987	2.69e-05	2.84e-06	0	0.25	3.43854	3.46783	1.14642	-0.28718	7.88527	0.109254	0.011184	0.101231	0.010897	0.263793	0.027592	TRUE
PPP1R14B	0.9986	0.0014	6.56987	7.51e-05	5.35e-06	0	0.25	4.12519	4.24301	1.2369	-1.69334	9.19302	0.373015	0.029388	0.265171	0.026702	0.790848	0.058033	TRUE
CDC34	0.9984	0.0016	6.43614	2.57e-05	2.13e-06	0	0.25	4.42174	4.3216	1.77347	-0.47143	10.0744	0.129126	0.010378	0.113688	0.009904	0.263896	0.023814	TRUE
SH3GLB2	0.9984	0.0016	6.43614	6.22e-05	6.69e-06	0	0.25	3.44777	3.50131	1.0656	-0.23112	6.48545	0.282912	0.028994	0.218855	0.02706	0.607592	0.068786	TRUE
CTDNEP1	0.9982	0.0018	6.31816	0.000102	1.68e-05	0	0.25	2.67629	2.74882	0.703039	-0.61616	5.79488	0.437671	0.072078	0.322913	0.064472	1.00819	0.171259	TRUE
EID2	0.9982	0.0018	6.31816	1.61e-05	1.52e-06	0	0.25	3.5051	3.60002	0.95003	-0.74281	7.84366	0.06271	0.005408	0.059921	0.005265	0.161531	0.014654	TRUE
COPZ2	0.9982	0.0018	6.31816	1.9e-06	2.01e-07	0	0.25	3.36632	3.36246	1.18308	-1.59667	7.26487	0.01112	0.000788	0.010203	0.000788	0.022771	0.001915	TRUE
ALYREF	0.998	0.002	6.2126	9.19e-05	5.66e-06	0	0.25	4.53488	4.71185	1.31878	-1.91074	8.6941	0.411722	0.030668	0.297654	0.026505	0.905299	0.059954	TRUE
ACBD3	0.998	0.002	6.2126	9.89e-05	2.06e-05	0	0.25	2.40648	2.33775	0.863844	-2.56297	5.32442	0.460751	0.086666	0.328264	0.075548	1.04812	0.208091	TRUE
UBALD2	0.998	0.002	6.2126	0.000213	2e-05	0	0.25	3.96886	3.69733	1.51344	-0.7164	8.18975	1.07105	0.097349	0.483453	0.076596	2.13683	0.228889	TRUE
GSK3A	0.9978	0.0022	6.11709	3.92e-05	5e-06	0	0.25	3.10708	3.13333	0.922143	-0.94252	6.61187	0.170366	0.021249	0.151101	0.020407	0.409881	0.053568	TRUE
TMEM238	0.9976	0.0024	6.02988	5.09e-05	1.9e-06	0	0.25	7.6055	8.68007	2.91789	-0.25046	12.858	0.314893	0.009286	0.216218	0.008211	0.571047	0.01927	TRUE
DNLZ	0.9974	0.0026	5.94964	3.89e-05	2.99e-06	0	0.25	4.89806	4.47929	2.25036	-2.53148	12.3014	0.176251	0.012563	0.153967	0.012124	0.427806	0.032497	TRUE
SAP30L	0.9972	0.0028	5.87533	2.72e-05	2.93e-06	0	0.25	3.32653	3.39572	0.934881	-0.67529	6.96474	0.116553	0.010253	0.10681	0.010101	0.293113	0.031962	TRUE
BHLHA15	0.9968	0.0032	5.7414	4.58e-06	4.63e-07	0	0.25	3.44059	3.51835	3.52061	-6.4333	13.6432	0.066875	0.005211	0.044444	0.004979	0.043712	0.003692	TRUE
ECI1	0.9968	0.0032	5.7414	4.74e-05	4.5e-06	0	0.25	3.96439	4.14796	1.46588	-0.91277	7.83131	0.252037	0.025072	0.189468	0.023165	0.464907	0.049656	TRUE
RRAS	0.9966	0.0034	5.68057	1.7e-05	2.5e-06	0	0.25	2.77662	2.79968	0.890465	-1.20356	6.40306	0.071384	0.009089	0.06485	0.00882	0.162825	0.022893	TRUE
ZNRF2	0.9966	0.0034	5.68057	3.56e-05	3.41e-06	0	0.25	3.63696	3.75282	1.19927	-1.4888	7.39778	0.149345	0.011283	0.136006	0.011014	0.382368	0.033324	TRUE
MPND	0.9964	0.0036	5.62321	1.24e-05	1.74e-06	0	0.25	3.02595	3.00998	0.990619	-0.76988	7.21925	0.061945	0.008256	0.057742	0.008077	0.136682	0.017921	TRUE
CASTOR2	0.9964	0.0036	5.62321	1.21e-05	1.12e-06	0	0.25	3.82793	3.98797	1.32032	-0.73282	8.04703	0.058774	0.004209	0.054418	0.004128	0.134278	0.010423	TRUE
MGAT4B	0.9962	0.0038	5.56894	2.65e-05	2.96e-06	0	0.25	3.6889	3.48034	1.65318	-1.7027	8.35111	0.114986	0.011462	0.101995	0.011148	0.259929	0.031284	TRUE
YTHDF1	0.9962	0.0038	5.56894	3.05e-05	5.96e-06	0	0.25	2.47673	2.57397	0.757534	-1.77126	5.09762	0.123585	0.020496	0.11174	0.019879	0.292319	0.054627	TRUE
VEGFB	0.996	0.004	5.51745	0.000129	9.36e-06	0	0.25	3.81955	3.93383	1.17459	-1.28433	8.99565	0.474811	0.036193	0.342556	0.03408	1.23646	0.108949	TRUE
AVEN	0.996	0.004	5.51745	1.16e-05	1.37e-06	0	0.25	3.31406	3.45637	1.11939	-0.88376	6.75923	0.067907	0.00831	0.059653	0.00796	0.114406	0.014338	TRUE
PITPNA	0.996	0.004	5.51745	2.8e-05	4.31e-06	0	0.25	2.77792	2.81448	0.9445	-0.57614	6.17441	0.145981	0.01918	0.125344	0.018589	0.310438	0.045606	TRUE
DUS1L	0.9958	0.0042	5.46846	6.76e-05	8.95e-06	0	0.25	3.11018	3.18635	0.903445	-0.85219	5.91798	0.296783	0.036928	0.238268	0.03451	0.687973	0.099318	TRUE
CD81	0.9958	0.0042	5.46846	0.000467	4.29e-05	0	0.25	3.49884	3.57567	1.1156	-1.70706	8.07713	1.60351	0.194867	0.733071	0.16126	4.19399	0.557429	TRUE
BTBD6	0.9958	0.0042	5.46846	1.95e-05	1.91e-06	0	0.25	3.64532	3.73996	1.2141	-1.11213	7.18405	0.081855	0.007548	0.075741	0.007378	0.185317	0.019021	TRUE
NAGLU	0.9956	0.0044	5.42174	1.7e-05	2.65e-06	0	0.25	2.93714	3.01937	0.995362	-1.17565	6.13774	0.092784	0.011981	0.080747	0.011703	0.177839	0.027182	TRUE
VPS37D	0.9954	0.0046	5.37709	3.89e-07	5.16e-08	0	0.25	3.28546	3.21999	1.38746	-0.85207	7.87047	0.002369	0.000143	0.002293	0.000134	0.004052	0.000507	TRUE
SPINDOC	0.9954	0.0046	5.37709	7.11e-06	8.18e-07	0	0.25	3.32667	3.40278	1.21316	-1.97086	6.90193	0.036609	0.004262	0.034775	0.004191	0.077756	0.009208	TRUE
ASPHD2	0.9946	0.0054	5.21594	1.4e-05	2.15e-06	0	0.25	2.93529	3.02743	1.03276	-2.99717	6.69128	0.076581	0.011426	0.069245	0.010915	0.142758	0.021272	TRUE
NELFB	0.9944	0.0056	5.17937	3.37e-05	6.22e-06	0	0.25	2.59435	2.62833	0.892008	-1.2959	5.66986	0.152364	0.025251	0.136655	0.023855	0.349992	0.062752	TRUE
KCMF1	0.9942	0.0058	5.14408	3.86e-05	8.71e-06	0	0.25	2.29134	2.25444	0.784636	-0.50964	4.89155	0.16792	0.033999	0.145598	0.032576	0.374165	0.092556	TRUE
ARL8A	0.9942	0.0058	5.14408	6.25e-05	7.87e-06	0	0.25	3.12864	3.12063	1.11057	-1.37661	7.34201	0.236715	0.02577	0.206817	0.02492	0.60364	0.077107	TRUE
TSPAN33	0.9942	0.0058	5.14408	7.16e-05	8.51e-06	0	0.25	3.19732	3.17774	2.60603	-5.20419	11.8033	0.233312	0.025484	0.197187	0.02441	0.706242	0.086581	TRUE
FAM89B	0.9934	0.0066	5.01406	2.75e-05	2.81e-06	0	0.25	4.09323	4.41289	1.64116	-1.0644	8.74528	0.162033	0.014981	0.128095	0.01404	0.296535	0.033266	TRUE
TPRG1L	0.9934	0.0066	5.01406	4.15e-05	6.43e-06	0	0.25	2.66114	2.70307	0.98388	-1.54134	7.17306	0.15974	0.020684	0.140477	0.020138	0.405662	0.059363	TRUE
DGAT1	0.9934	0.0066	5.01406	1.7e-05	2.92e-06	0	0.25	2.7768	2.83329	0.985954	-1.2461	6.00608	0.084377	0.011838	0.078034	0.011506	0.191668	0.030597	TRUE
ZNF787	0.9934	0.0066	5.01406	2.14e-05	3.71e-06	0	0.25	2.65012	2.73298	0.920141	-1.76976	5.50093	0.092478	0.014085	0.086785	0.013772	0.224945	0.042233	TRUE
BRI3	0.9934	0.0066	5.01406	7.96e-05	1.1e-05	0	0.25	3.18107	3.37564	1.19632	-1.14118	7.56493	0.324487	0.039991	0.256458	0.03717	0.792581	0.112898	TRUE
SAP30	0.9934	0.0066	5.01406	7.3e-06	9.85e-07	0	0.25	3.35959	3.62213	1.30584	-1.61597	7.47218	0.044099	0.005937	0.039781	0.005695	0.080475	0.012087	TRUE
TSR3	0.9932	0.0068	4.98401	6.72e-05	1.11e-05	0	0.25	3.38337	3.13045	1.69111	-1.19431	7.72516	0.306488	0.053934	0.249121	0.049563	0.697009	0.133626	TRUE
CCDC71L	0.993	0.007	4.95482	3.27e-05	3.18e-06	0	0.25	3.50729	3.55743	1.27125	-1.31521	8.89692	0.122591	0.009957	0.112733	0.009787	0.343844	0.031519	TRUE
DMWD	0.9928	0.0072	4.92645	1.58e-05	2.91e-06	0	0.25	2.67029	2.59969	1.07139	-0.98596	6.00594	0.073792	0.011336	0.069665	0.011068	0.182551	0.032005	TRUE
CTSZ	0.9922	0.0078	4.8458	0.000258	4.21e-05	0	0.25	2.70329	2.65618	1.08273	-2.45506	7.20647	1.046	0.191373	0.555105	0.147658	2.48493	0.444323	TRUE
ABHD17A	0.992	0.008	4.82028	9.35e-05	1.23e-05	0	0.25	3.32887	3.14689	1.43985	-2.0019	8.19341	0.386083	0.048534	0.290087	0.044638	0.912697	0.139862	TRUE
CDV3	0.992	0.008	4.82028	0.000176	3.06e-05	0	0.25	2.74565	2.84969	1.08192	-0.55981	5.56616	0.916681	0.154162	0.46576	0.117016	1.85032	0.313769	TRUE
MANEAL	0.9918	0.0082	4.79539	2.9e-06	3.23e-07	0	0.25	3.21403	3.2253	1.2967	-0.92831	7.31909	0.016356	0.001173	0.015477	0.001164	0.035808	0.002675	TRUE
RRP36	0.9914	0.0086	4.74735	2.79e-05	5.8e-06	0	0.25	2.37768	2.42593	0.820914	-0.64028	4.75218	0.151294	0.028564	0.128019	0.026729	0.289879	0.06005	TRUE
PABPN1	0.9914	0.0086	4.74735	0.000235	4.86e-05	0	0.25	2.33123	2.34356	0.792448	-1.0223	5.62756	0.946164	0.178782	0.552469	0.150622	2.31526	0.499487	TRUE
ENDOG	0.9914	0.0086	4.74735	1.17e-05	1.55e-06	0	0.25	3.18164	3.29755	1.25597	-1.1741	6.89732	0.058582	0.007396	0.053157	0.007137	0.107212	0.014505	TRUE
ANKRD16	0.9914	0.0086	4.74735	9.66e-06	2.09e-06	0	0.25	2.49699	2.58344	1.09034	-3.02345	5.40602	0.044367	0.009008	0.041577	0.008659	0.094852	0.019639	TRUE
RCAN1	0.9914	0.0086	4.74735	4.58e-06	9.64e-07	0	0.25	2.37114	2.45637	0.87341	-1.37869	5.43639	0.021209	0.003635	0.020445	0.003519	0.047832	0.007994	TRUE
HEBP2	0.9912	0.0088	4.72416	0.000112	2.44e-05	0	0.25	2.40512	2.26542	1.07825	-1.09993	6.84927	0.482228	0.089469	0.340263	0.078199	1.12207	0.230407	TRUE
CNOT11	0.9912	0.0088	4.72416	3.89e-05	8.96e-06	0	0.25	2.24868	2.288	0.834271	-1.64568	5.45651	0.154848	0.032074	0.138757	0.030731	0.358761	0.086298	TRUE
B3GALT6	0.9912	0.0088	4.72416	2.02e-05	2.6e-06	0	0.25	3.58801	3.89792	1.45989	-1.79072	7.33005	0.092134	0.010996	0.086403	0.01062	0.237101	0.029269	TRUE
CTU1	0.991	0.009	4.70149	1.08e-05	1.19e-06	0	0.25	4.38141	4.85673	1.88373	-1.2667	8.54519	0.04964	0.004979	0.046698	0.004925	0.112243	0.013148	TRUE
SLAIN1	0.9908	0.0092	4.67931	8.56e-06	1.56e-06	0	0.25	2.57791	2.68931	0.896086	-1.57096	6.49478	0.034775	0.005185	0.033438	0.005113	0.083131	0.01428	TRUE
MXRA7	0.9908	0.0092	4.67931	6.94e-06	7.09e-07	0	0.25	3.3576	3.37491	1.4725	-2.71369	9.4283	0.036495	0.002337	0.032062	0.002274	0.067982	0.006241	TRUE
ZNF579	0.9906	0.0094	4.6576	7.57e-06	1e-06	0	0.25	3.24642	3.21235	1.38585	-1.25602	7.95834	0.030686	0.003573	0.029616	0.003564	0.079205	0.010551	TRUE
PPP1R35	0.9906	0.0094	4.6576	4.84e-05	8.75e-06	0	0.25	2.75971	2.81268	1.11818	-1.10525	7.81081	0.180647	0.031125	0.1584	0.029397	0.463329	0.082277	TRUE
RBM15B	0.9906	0.0094	4.6576	4.69e-05	7.7e-06	0	0.25	2.68041	2.70872	0.988261	-1.97375	7.19112	0.198954	0.028268	0.173762	0.027383	0.512513	0.082785	TRUE
PGAM5	0.9906	0.0094	4.6576	1.44e-05	2.84e-06	0	0.25	2.56735	2.68298	1.02206	-1.47645	6.18473	0.067754	0.013082	0.063742	0.012679	0.152907	0.030397	TRUE
FBXL6	0.9902	0.0098	4.61552	2.01e-05	3.06e-06	0	0.25	3.32224	3.65421	1.45024	-1.16412	7.00697	0.106732	0.013073	0.09076	0.012491	0.198803	0.029895	TRUE
MOSMO	0.9902	0.0098	4.61552	1.61e-05	2.32e-06	0	0.25	2.98959	3.12865	1.11475	-2.17392	6.4576	0.058391	0.007307	0.055449	0.00711	0.154777	0.026376	TRUE
HP	0.9902	0.0098	4.61552	3.91e-08	7.92e-07	0	0.25	-3.8195	-3.77579	1.83279	-11.2357	3.38063	0	0.002946	0	0.002606	0	0.010221	TRUE
MRGBP	0.9898	0.0102	4.57511	2.93e-05	6.09e-06	0	0.25	2.41194	2.44853	1.02144	-2.10282	6.62937	0.114719	0.021293	0.104326	0.020318	0.288811	0.05713	TRUE
BCL7C	0.9898	0.0102	4.57511	8.67e-05	1.04e-05	0	0.25	3.55705	3.44771	1.78203	-3.23448	10.7074	0.302591	0.034304	0.250917	0.032173	0.810841	0.102991	TRUE
SLC25A28	0.9898	0.0102	4.57511	3.42e-05	5.14e-06	0	0.25	2.83887	2.88856	1.11172	-1.97467	6.43481	0.12882	0.014829	0.118695	0.014506	0.351002	0.046974	TRUE
MFSD12	0.9898	0.0102	4.57511	2.62e-05	5.41e-06	0	0.25	2.47973	2.50923	0.948627	-1.02331	5.37571	0.119801	0.022815	0.106084	0.021688	0.251952	0.05764	TRUE
NTNG2	0.9898	0.0102	4.57511	3.77e-06	4.4e-07	0	0.25	3.45608	3.52953	1.58623	-2.95932	9.2269	0.015324	0.001218	0.015057	0.0012	0.042065	0.004201	TRUE
TTC9	0.9896	0.0104	4.55549	4.06e-05	5.61e-06	0	0.25	2.87885	2.90362	1.97894	-3.89986	9.59622	0.135318	0.017004	0.122249	0.016566	0.407523	0.058553	TRUE
KIAA2013	0.9896	0.0104	4.55549	4.52e-05	6.72e-06	0	0.25	2.90754	2.95312	1.11221	-1.09304	6.18692	0.236829	0.033757	0.189697	0.030669	0.48614	0.067077	TRUE
WRNIP1	0.9894	0.0106	4.53624	3.37e-05	5.99e-06	0	0.25	2.70225	2.75439	1.12605	-2.12564	6.84453	0.137038	0.019422	0.125268	0.018795	0.344188	0.058179	TRUE
PDXP	0.9894	0.0106	4.53624	1.95e-05	2.23e-06	0	0.25	4.92423	4.08312	2.88383	-2.97716	12.1677	0.084186	0.010701	0.077958	0.010244	0.184593	0.021633	TRUE
IRAK1	0.9892	0.0108	4.51735	5.3e-05	1.32e-05	0	0.25	2.14016	2.17793	0.78127	-1.69544	4.90438	0.247607	0.055591	0.20162	0.049607	0.556004	0.125657	TRUE
CAPNS1	0.989	0.011	4.4988	0.000141	2.71e-05	0	0.25	2.49364	2.53452	0.946088	-0.96058	6.40874	0.65864	0.13455	0.403088	0.103889	1.39938	0.282361	TRUE
TCFL5	0.989	0.011	4.4988	9.48e-06	1.05e-06	0	0.25	3.19233	3.22707	1.29524	-1.94481	8.20099	0.037565	0.003152	0.03554	0.003107	0.103435	0.009821	TRUE
FRAT2	0.9888	0.0112	4.48058	1.43e-05	2.02e-06	0	0.25	3.28214	3.50404	1.3778	-1.9293	7.72311	0.057933	0.007548	0.054876	0.007298	0.152085	0.021158	TRUE
SLC35D2	0.9888	0.0112	4.48058	1.56e-05	7.74e-07	0	0.25	4.69421	4.78029	2.01832	-1.6091	10.2101	0.074709	0.003053	0.066341	0.003	0.158042	0.008002	TRUE
AKT1	0.9886	0.0114	4.46268	4.35e-05	8e-06	0	0.25	2.55556	2.63302	0.954701	-1.72711	6.1996	0.172697	0.028107	0.151062	0.027194	0.418871	0.082663	TRUE
SMARCD2	0.9886	0.0114	4.46268	3.05e-05	5.63e-06	0	0.25	2.59269	2.64729	0.957426	-1.46263	6.53011	0.13077	0.022198	0.116478	0.021544	0.30129	0.060834	TRUE
CBX4	0.9884	0.0116	4.44508	4.64e-05	8.91e-06	0	0.25	2.73147	2.57424	1.28357	-1.42354	6.70287	0.244089	0.03991	0.189544	0.03648	0.513409	0.090417	TRUE
RNF220	0.9884	0.0116	4.44508	6.24e-05	1.31e-05	0	0.25	2.48116	2.52176	1.0659	-1.49324	6.34104	0.273744	0.051668	0.231619	0.048667	0.678676	0.144245	TRUE
TIGD5	0.9882	0.0118	4.42779	9.21e-06	1.2e-06	0	0.25	3.04847	3.10027	1.24227	-2.37432	7.89877	0.037221	0.003215	0.03596	0.003197	0.104125	0.010582	TRUE
GNB1	0.988	0.012	4.41078	0.000146	3.11e-05	0	0.25	2.30035	2.34749	0.84292	-1.30375	5.69775	0.572781	0.116506	0.40282	0.102626	1.39473	0.321692	TRUE
NACA2	0.988	0.012	4.41078	3.8e-07	9.58e-07	0	0.25	-0.16825	-1.21577	2.37715	-6.42571	5.82582	0.001261	0.003385	0.001261	0.003331	0.00307	0.008278	TRUE
IRF2BP1	0.988	0.012	4.41078	1.57e-05	2.85e-06	0	0.25	2.85191	2.76608	1.35532	-1.2571	7.39204	0.061907	0.009572	0.059462	0.009501	0.161694	0.027803	TRUE
TXNDC5	0.9878	0.0122	4.39404	0.000347	6.2e-05	0	0.25	4.28641	3.7016	3.50566	-6.06966	15.5595	4.7341	0.657194	0.251949	0.093018	3.41463	0.622198	TRUE
COL6A3	0.9874	0.0126	4.36138	3.12e-06	8.69e-06	0	0.25	0.122174	-1.23204	3.05601	-6.76577	8.77868	0.011999	0.032638	0.011655	0.030758	0.026299	0.089843	TRUE
FBXL14	0.9874	0.0126	4.36138	1.04e-05	1.87e-06	0	0.25	2.75175	2.7741	1.36657	-2.35635	8.16163	0.036762	0.005391	0.035043	0.005247	0.095621	0.015742	TRUE
HDGF	0.9874	0.0126	4.36138	4.78e-05	1.26e-05	0	0.25	2.02352	2.06302	0.780723	-1.74801	4.88984	0.233809	0.06074	0.190997	0.054613	0.518853	0.137332	TRUE
ZDHHC8	0.987	0.013	4.32972	1.27e-05	2.23e-06	0	0.25	2.86235	2.86496	1.214	-1.78587	6.9364	0.058965	0.007656	0.05564	0.007522	0.144355	0.024362	TRUE
DNAJC21	0.987	0.013	4.32972	7.25e-05	2.07e-05	0	0.25	1.94447	2.07482	0.86163	-2.43474	5.10259	0.281422	0.068558	0.230358	0.06192	0.68883	0.184474	TRUE
CCNYL1	0.987	0.013	4.32972	1.26e-05	2.91e-06	0	0.25	2.23384	2.29464	0.877297	-1.54464	5.12355	0.05415	0.009366	0.051781	0.009178	0.135653	0.029435	TRUE
MAPK9	0.987	0.013	4.32972	2.32e-05	4.62e-06	0	0.25	2.45818	2.57966	0.907192	-1.36828	5.67639	0.086975	0.016064	0.081321	0.015599	0.213246	0.049032	TRUE
PRKACA	0.987	0.013	4.32972	1.69e-05	4.09e-06	0	0.25	2.16694	2.22172	0.816176	-1.58611	5.43236	0.079868	0.017497	0.072493	0.016933	0.180894	0.042025	TRUE
PGP	0.9868	0.0132	4.31425	3.83e-05	7.43e-06	0	0.25	3.04491	2.78659	1.59615	-0.98352	7.0861	0.167117	0.030578	0.143611	0.027911	0.384937	0.073099	TRUE
GNAI2	0.9866	0.0134	4.29901	0.000348	6.85e-05	0	0.25	2.41551	2.42423	0.935909	-1.66726	6.2836	1.36465	0.255837	0.652706	0.195743	3.20589	0.667019	TRUE
TXNL4A	0.9866	0.0134	4.29901	0.000143	3.59e-05	0	0.25	2.22037	2.34097	0.927049	-0.93772	5.95059	0.736743	0.178745	0.424259	0.135552	1.44252	0.364233	TRUE
NFIL3	0.9866	0.0134	4.29901	1.01e-05	1.66e-06	0	0.25	2.77491	2.82653	1.22565	-2.5866	6.96334	0.053041	0.006241	0.046928	0.006026	0.105651	0.016162	TRUE
LDB1	0.9864	0.0136	4.28399	3.08e-05	4.56e-06	0	0.25	2.97981	3.01423	1.29872	-2.08086	7.66633	0.11812	0.011444	0.109676	0.011336	0.315351	0.0381	TRUE
ENTR1	0.9862	0.0138	4.26919	2.96e-05	5.28e-06	0	0.25	2.6091	2.72739	1.11516	-1.85541	6.64375	0.12282	0.020308	0.110746	0.019691	0.317826	0.058902	TRUE
FAM171A2	0.9862	0.0138	4.26919	1.38e-06	8.18e-08	0	0.25	4.13224	4.09005	2.00374	-3.06101	11.5726	0.005961	7.16e-05	0.005732	7.16e-05	0.015817	0.000193	TRUE
OSBP	0.9862	0.0138	4.26919	4.25e-05	9.47e-06	0	0.25	2.32132	2.40369	0.817399	-1.5833	4.75878	0.189169	0.034599	0.159737	0.032755	0.425793	0.091321	TRUE
ZDHHC2	0.986	0.014	4.2546	3.94e-05	5.9e-06	0	0.25	2.83486	2.9168	1.09806	-1.56751	6.67511	0.143459	0.017971	0.131	0.017497	0.381149	0.057924	TRUE
ZCCHC3	0.986	0.014	4.2546	1.58e-05	2.88e-06	0	0.25	2.52035	2.53915	1.07383	-1.61498	7.10233	0.062251	0.009527	0.059194	0.00942	0.169924	0.03011	TRUE
TGFB1	0.986	0.014	4.2546	0.000227	4.36e-05	0	0.25	2.67733	2.40293	1.29688	-1.97933	6.92116	0.977578	0.145137	0.54708	0.123544	2.3999	0.433092	TRUE
LSM14B	0.9856	0.0144	4.22602	1.94e-05	3.15e-06	0	0.25	2.79565	2.93399	1.26727	-2.42044	7.50392	0.073639	0.009232	0.069665	0.009035	0.198696	0.0286	TRUE
JMJD8	0.9852	0.0148	4.19822	2.74e-05	8.26e-06	0	0.25	1.83746	1.84566	0.747875	-1.568	4.79402	0.112388	0.031474	0.101116	0.029594	0.250122	0.073934	TRUE
E2F5	0.9848	0.0152	4.17114	9.35e-05	1.9e-05	0	0.25	2.42866	2.41772	1.15409	-4.74771	8.30083	0.301827	0.07051	0.243312	0.061911	0.834311	0.158359	TRUE
STK24	0.9846	0.0154	4.15787	0.00012	1.76e-05	0	0.25	2.89367	2.96563	1.24043	-2.10694	7.83252	0.47894	0.056379	0.355281	0.052983	1.25157	0.177622	TRUE
MKNK2	0.9844	0.0156	4.14476	0.00017	3.88e-05	0	0.25	2.20264	2.2492	0.891045	-1.48011	5.32979	0.7367	0.149632	0.473364	0.128424	1.93568	0.410105	TRUE
RNF215	0.9844	0.0156	4.14476	2.6e-06	5.54e-07	0	0.25	2.39997	2.49375	0.925123	-1.91501	5.18872	0.012458	0.002051	0.01219	0.002024	0.029301	0.005656	TRUE
JUND	0.9844	0.0156	4.14476	0.001522	0.000135	0	0.25	3.75083	3.75545	2.09632	-2.96696	10.6027	5.1317	0.40851	0.904998	0.274533	15.5472	1.39164	TRUE
ABCF2	0.9842	0.0158	4.13182	2.47e-07	7.87e-06	0	0.25	-2.13221	-2.74397	3.96972	-9.56248	6.77772	0.000153	0.026352	0.000153	0.024186	0.000301	0.073583	TRUE
URI1	0.9842	0.0158	4.13182	0.000103	2.2e-05	0	0.25	2.49494	2.71727	1.18194	-2.40373	6.34133	0.392656	0.076045	0.309271	0.069325	1.01293	0.228426	TRUE
FBXO46	0.984	0.016	4.11904	1.04e-05	2.79e-06	0	0.25	2.02492	2.0699	0.793643	-1.50074	4.66319	0.05136	0.010539	0.048533	0.010289	0.112777	0.025108	TRUE
MXD4	0.984	0.016	4.11904	5.16e-05	9.82e-06	0	0.25	2.64658	2.67502	1.1119	-1.30287	5.92901	0.30003	0.041119	0.200627	0.037483	0.528629	0.100294	TRUE
LFNG	0.9838	0.0162	4.10641	3.45e-05	4.29e-06	0	0.25	3.22419	3.36617	2.17969	-5.92142	11.3056	0.124158	0.012635	0.107116	0.012321	0.353378	0.044868	TRUE
CTBP1	0.9838	0.0162	4.10641	9.39e-05	2.65e-05	0	0.25	1.87134	1.94851	0.714958	-1.50476	4.76668	0.391472	0.102231	0.304532	0.09326	0.944112	0.280956	TRUE
EIF3B	0.9836	0.0164	4.09394	7.47e-05	1.7e-05	0	0.25	2.37148	2.44106	0.966587	-1.87557	5.31398	0.331479	0.068809	0.257681	0.05978	0.746684	0.17053	TRUE
RAB11FIP3	0.9836	0.0164	4.09394	1.04e-05	1.63e-06	0	0.25	2.92384	3.04725	1.2758	-2.87125	7.23565	0.040316	0.004226	0.038941	0.004164	0.106978	0.016444	TRUE
TRAPPC10	0.9836	0.0164	4.09394	6.96e-05	1.31e-05	0	0.25	2.5797	2.66994	1.10426	-1.81662	6.49689	0.269463	0.038844	0.223785	0.037277	0.692673	0.128635	TRUE
GLRX5	0.9836	0.0164	4.09394	4.88e-05	8.04e-06	0	0.25	3.48746	4.07054	1.57895	-1.91414	8.74883	0.265794	0.044217	0.204945	0.03837	0.535439	0.091945	TRUE
PSD	0.9834	0.0166	4.08161	1.11e-06	2.09e-07	0	0.25	2.96312	3.08893	1.60946	-4.80481	8.29446	0.003554	0.000609	0.003401	0.0006	0.008758	0.002419	TRUE
FNDC10	0.9834	0.0166	4.08161	2.1e-06	3.14e-07	0	0.25	3.0046	3.07379	1.57459	-4.22639	8.85018	0.007375	0.000761	0.006955	0.000752	0.016844	0.002278	TRUE
PRRG3	0.9834	0.0166	4.08161	1.42e-06	1.35e-06	0	0.25	2.13366	2.4413	2.53801	-6.63956	9.13669	0.007452	0.005874	0.007184	0.005668	0.017234	0.015079	TRUE
UBTD2	0.9832	0.0168	4.06943	5.6e-06	1.07e-06	0	0.25	2.57714	2.73054	1.22268	-2.74428	6.63025	0.022508	0.003062	0.021668	0.003009	0.061397	0.009234	TRUE
TRAF3IP1	0.9828	0.0172	4.0455	9.14e-06	2.14e-06	0	0.25	2.28293	2.35611	1.03991	-2.1904	6.17156	0.039437	0.007432	0.036762	0.007181	0.097039	0.022287	TRUE
HABP4	0.9826	0.0174	4.03373	1.21e-05	2.04e-06	0	0.25	2.83453	2.93246	1.42799	-3.12257	7.36523	0.047042	0.005462	0.044864	0.005328	0.118137	0.021448	TRUE
ZNRF1	0.9826	0.0174	4.03373	1.29e-06	2.98e-07	0	0.25	2.63881	2.74245	1.52835	-5.15012	8.92028	0.007528	0.001128	0.006649	0.001101	0.008538	0.003849	TRUE
WSB2	0.9826	0.0174	4.03373	1.04e-05	1.87e-06	0	0.25	2.41617	2.35833	1.18894	-1.95904	6.8731	0.049602	0.009169	0.044864	0.008856	0.109883	0.01998	TRUE
ABHD17C	0.9826	0.0174	4.03373	9.64e-07	1.85e-07	0	0.25	2.67709	2.79722	1.19161	-2.02569	6.31677	0.004739	0.000913	0.0047	0.000913	0.010253	0.001821	TRUE
RNF169	0.9824	0.0176	4.0221	3.45e-05	7.31e-06	0	0.25	2.66897	2.93521	1.36907	-2.3865	6.82765	0.13054	0.022914	0.119688	0.02218	0.34725	0.072843	TRUE
FRAT1	0.9824	0.0176	4.0221	1.31e-05	1.88e-06	0	0.25	3.08329	3.22363	1.65439	-2.78772	8.69955	0.049526	0.005552	0.047539	0.005346	0.14658	0.017505	TRUE
C9orf40	0.9822	0.0178	4.0106	1.01e-05	1.94e-06	0	0.25	2.5337	2.51709	1.27453	-2.45311	7.57527	0.0381	0.007074	0.036304	0.00685	0.10437	0.017279	TRUE
UBAC1	0.982	0.018	3.99922	2.91e-05	1.04e-05	0	0.25	1.53545	1.59459	0.604802	-1.43145	4.37784	0.12133	0.045005	0.107994	0.040939	0.290148	0.102171	TRUE
ZDHHC18	0.9816	0.0184	3.97683	1.67e-05	3.53e-06	0	0.25	2.40493	2.46022	1.16659	-2.06245	5.89451	0.082657	0.013271	0.075245	0.012814	0.172938	0.035198	TRUE
MBD2	0.9816	0.0184	3.97683	8.79e-05	1.93e-05	0	0.25	2.20687	2.25712	0.89271	-1.5646	5.63619	0.357849	0.076663	0.275413	0.070176	0.895271	0.204591	TRUE
PHC2	0.9816	0.0184	3.97683	2.18e-05	3.71e-06	0	0.25	2.69488	2.79124	1.17157	-2.37341	7.4185	0.08281	0.010915	0.078455	0.010656	0.225142	0.037521	TRUE
ZNF598	0.9816	0.0184	3.97683	1.78e-05	4.44e-06	0	0.25	2.22533	2.25434	0.963063	-2.04959	5.71667	0.078721	0.017264	0.073334	0.016548	0.180851	0.041773	TRUE
CCDC92	0.9814	0.0186	3.96582	3.25e-05	4.85e-06	0	0.25	2.8505	2.91004	1.42465	-2.54905	8.46817	0.120489	0.015697	0.108224	0.015258	0.311646	0.050167	TRUE
MARK4	0.9814	0.0186	3.96582	1.05e-05	2.51e-06	0	0.25	2.35779	2.32437	1.1564	-2.42923	6.23153	0.0475	0.008659	0.045437	0.008623	0.113743	0.025884	TRUE
SIK3	0.9812	0.0188	3.95492	6.62e-05	1.27e-05	0	0.25	2.5673	2.64239	1.23785	-2.03469	6.60719	0.258383	0.039014	0.219161	0.037394	0.708534	0.133998	TRUE
PLEKHO1	0.981	0.019	3.94413	0.000123	2.73e-05	0	0.25	2.23614	2.2616	1.62675	-3.7922	8.16592	0.442907	0.08937	0.316532	0.07896	1.20337	0.276611	TRUE
ATXN7	0.981	0.019	3.94413	7.89e-07	1.41e-05	0	0.25	-3.34928	-3.34823	1.82279	-12.4174	3.8309	0.012458	0.02834	0.012305	0.026899	0.033493	0.157846	TRUE
B CELL COVID-19 NEGATIVE
	proba_de	proba_not_de	bayes_factor	scale1	scale2	pseudocounts	delta	lfc_mean	lfc_median	lfc_std	lfc_min	lfc_max	raw_mean1	raw_mean2	non_zeros_proportion1	non_zeros_proportion2	raw_normalized_mean1	raw_normalized_mean2	is_de_fdr_0.01
GSK3A	1	0	18.4207	3.55e-05	4.72e-06	0	0.25	2.94193	2.96499	0.640088	-1.26804	6.05935	0.143793	0.017421	0.132334	0.017088	0.35718	0.044507	TRUE
COPZ2	1	0	18.4207	1.81e-06	1.64e-07	0	0.25	3.53674	3.56011	0.99685	-1.83232	7.27639	0.008562	0.000667	0.00831	0.000667	0.016765	0.002304	TRUE
SH3GLB2	1	0	18.4207	6.07e-05	5.33e-06	0	0.25	3.64113	3.6781	0.892411	0.542159	6.83408	0.253968	0.024589	0.202468	0.023839	0.569944	0.060355	TRUE
UBE2M	1	0	18.4207	6.31e-05	4.54e-06	0	0.25	3.91339	4.05419	0.833745	0.800334	7.10494	0.292372	0.018838	0.235709	0.018088	0.669074	0.047113	TRUE
ALYREF	1	0	18.4207	0.000107	3.96e-06	0	0.25	5.12735	5.40029	1.19037	0.690898	8.72694	0.429241	0.017504	0.31856	0.016587	1.01583	0.044686	TRUE
ZMYND19	1	0	18.4207	1.12e-05	1.05e-06	0	0.25	3.51889	3.60086	0.731754	-0.43277	6.35082	0.051498	0.003834	0.047847	0.003834	0.119439	0.008663	TRUE
DIABLO	1	0	18.4207	4.97e-07	1.36e-05	0	0.25	-4.89312	-4.93969	0.785759	-7.43343	-1.70556	0.000252	0.047345	0.000252	0.045011	0.000823	0.125325	TRUE
UBALD2	1	0	18.4207	0.000216	1.29e-05	0	0.25	4.63968	4.31912	1.49563	0.91847	8.33775	0.948098	0.05443	0.477839	0.048679	2.03917	0.139167	TRUE
GNAS	1	0	18.4207	0.000732	0.000102	0	0.25	2.93717	2.99406	0.644203	0.70079	4.90744	3.0389	0.406194	0.880886	0.298075	7.23859	1.02866	TRUE
DUS1L	0.9998	0.0002	8.51694	6.65e-05	6.83e-06	0	0.25	3.35978	3.4312	0.67917	-0.49305	5.97264	0.28998	0.02859	0.234576	0.027757	0.71201	0.075279	TRUE
PPP1R14B	0.9998	0.0002	8.51694	7.45e-05	5.23e-06	0	0.25	4.09621	4.18745	1.17648	-2.78664	7.71489	0.33619	0.021089	0.24616	0.019755	0.759398	0.052189	TRUE
EID2	0.9998	0.0002	8.51694	1.55e-05	1.37e-06	0	0.25	3.54491	3.64165	0.680412	-0.7326	7.31229	0.060438	0.006502	0.057416	0.006168	0.156554	0.015969	TRUE
MPND	0.9998	0.0002	8.51694	1.19e-05	1.45e-06	0	0.25	3.13746	3.13012	0.763133	-0.26339	6.57381	0.052757	0.006585	0.049736	0.006418	0.116926	0.016019	TRUE
MAP2K2	0.9998	0.0002	8.51694	0.000169	1.77e-05	0	0.25	3.58761	3.80778	1.01316	0.162935	6.91606	0.6672	0.066516	0.440065	0.060515	1.57306	0.16852	TRUE
ZFPM1	0.9998	0.0002	8.51694	2.47e-05	1.32e-06	0	0.25	4.98835	5.16542	1.5371	-0.03699	9.32599	0.093427	0.005168	0.084236	0.004751	0.232333	0.013153	TRUE
CDC34	0.9998	0.0002	8.51694	2.18e-05	1.68e-06	0	0.25	4.21393	4.09604	1.42478	-1.4228	8.59448	0.104256	0.006752	0.092798	0.006502	0.223574	0.015938	TRUE
TAF10	0.9998	0.0002	8.51694	0.000243	1.69e-05	0	0.25	4.39217	4.61331	1.29029	-0.18292	8.76607	0.937389	0.06585	0.550365	0.057431	2.27289	0.155156	TRUE
RRAS	0.9996	0.0004	7.82362	1.63e-05	2.2e-06	0	0.25	2.88107	2.89428	0.745682	-0.49751	6.15116	0.064971	0.006668	0.058927	0.006418	0.154107	0.017458	TRUE
SPINDOC	0.9996	0.0004	7.82362	6.27e-06	5.82e-07	0	0.25	3.483	3.52064	0.919678	-1.09589	7.08445	0.0379	0.003001	0.035633	0.002917	0.084286	0.007758	TRUE
AVEN	0.9996	0.0004	7.82362	1.04e-05	9.2e-07	0	0.25	3.5791	3.66428	0.845942	-0.09239	7.09146	0.059808	0.004334	0.054268	0.004168	0.117333	0.012394	TRUE
SAP30L	0.9996	0.0004	7.82362	2.56e-05	2.54e-06	0	0.25	3.36335	3.3899	0.715839	-1.13105	6.33774	0.105515	0.009669	0.096197	0.009586	0.268437	0.026346	TRUE
C11orf68	0.9996	0.0004	7.82362	1.8e-05	2.76e-06	0	0.25	2.75166	2.77542	0.705063	-0.34504	6.68703	0.073281	0.009669	0.069126	0.009336	0.170915	0.02833	TRUE
YTHDF1	0.9996	0.0004	7.82362	3.06e-05	5.24e-06	0	0.25	2.61342	2.69036	0.609527	-1.09809	4.57728	0.116973	0.017004	0.106019	0.016421	0.283196	0.042961	TRUE
CTDNEP1	0.9996	0.0004	7.82362	0.000101	1.55e-05	0	0.25	2.73889	2.79801	0.572281	-0.02429	5.5953	0.414258	0.064099	0.319063	0.059432	1.02869	0.156655	TRUE
DGAT1	0.9994	0.0006	7.41796	1.93e-05	2.81e-06	0	0.25	2.88564	2.91848	0.77549	-1.49935	5.85737	0.090279	0.012837	0.08411	0.01242	0.219394	0.031325	TRUE
VEGFB	0.9992	0.0008	7.13009	0.000149	1.11e-05	0	0.25	3.7783	3.92011	0.924789	-0.96752	8.12865	0.557415	0.043261	0.390078	0.040593	1.49808	0.113329	TRUE
KCMF1	0.9992	0.0008	7.13009	4.07e-05	8.02e-06	0	0.25	2.4099	2.41154	0.616051	-1.28457	4.75518	0.162806	0.030007	0.145178	0.029341	0.392915	0.076585	TRUE
BTBD6	0.9992	0.0008	7.13009	1.97e-05	1.7e-06	0	0.25	3.68782	3.76245	0.971433	-0.15864	6.93882	0.075925	0.005085	0.071519	0.005001	0.183579	0.012441	TRUE
TMEM238	0.9992	0.0008	7.13009	5.84e-05	1.95e-06	0	0.25	7.65393	8.52814	2.84139	-1.16064	13.4111	0.315666	0.010086	0.227147	0.008419	0.657467	0.021832	TRUE
ECI1	0.9992	0.0008	7.13009	4.16e-05	3.7e-06	0	0.25	3.82923	3.94203	1.23674	-0.88057	7.4089	0.199699	0.01442	0.157013	0.013503	0.404057	0.031328	TRUE
ACBD3	0.999	0.001	6.90674	9.07e-05	1.94e-05	0	0.25	2.29223	2.24402	0.71947	-1.05401	5.15396	0.365655	0.085355	0.271972	0.076686	0.877884	0.224931	TRUE
TXNDC5	0.999	0.001	6.90674	0.000248	7.12e-06	0	0.25	4.62099	3.63464	2.47443	-4.73642	14.5194	3.11191	0.070268	0.238731	0.02484	2.67226	0.067783	TRUE
METRN	0.999	0.001	6.90674	8.49e-06	3.1e-07	0	0.25	5.31897	5.49188	1.41887	-0.20155	9.28096	0.035759	0.001167	0.033241	0.001167	0.076774	0.002958	TRUE
NAGLU	0.999	0.001	6.90674	1.45e-05	1.95e-06	0	0.25	2.98339	3.02402	0.736969	-0.69783	5.6253	0.06623	0.007252	0.059179	0.006918	0.143917	0.018506	TRUE
MGAT4B	0.999	0.001	6.90674	2.38e-05	2.54e-06	0	0.25	3.57015	3.35934	1.29898	-0.05681	8.24807	0.099597	0.009336	0.090405	0.009086	0.239737	0.02722	TRUE
PABPN1	0.9988	0.0012	6.72422	0.000251	4.32e-05	0	0.25	2.5648	2.5928	0.620942	-1.49101	5.23911	0.960053	0.183549	0.570133	0.15879	2.46983	0.465388	TRUE
NFIL3	0.9988	0.0012	6.72422	1.29e-05	9.4e-07	0	0.25	3.89943	3.95636	1.2203	-1.66493	8.28905	0.05792	0.004001	0.050869	0.003918	0.135296	0.009867	TRUE
CDV3	0.9988	0.0012	6.72422	0.00017	2.39e-05	0	0.25	3.06317	3.23996	0.977267	-0.43607	5.89232	0.798143	0.10386	0.446739	0.087605	1.71188	0.233675	TRUE
KIAA2013	0.9988	0.0012	6.72422	3.57e-05	5.28e-06	0	0.25	2.78036	2.809	0.772244	-1.14688	6.64122	0.177664	0.020672	0.14757	0.020005	0.374347	0.05292	TRUE
ZNF787	0.9988	0.0012	6.72422	2e-05	3.22e-06	0	0.25	2.74801	2.81663	0.779419	-1.84135	5.29973	0.084865	0.01192	0.077562	0.011753	0.205929	0.027591	TRUE
IRAK1	0.9988	0.0012	6.72422	5.47e-05	1.02e-05	0	0.25	2.44558	2.44158	0.622476	-0.88892	5.78233	0.254976	0.042844	0.209141	0.040093	0.625088	0.112667	TRUE
NELFB	0.9986	0.0014	6.56987	3.25e-05	5.84e-06	0	0.25	2.5311	2.52636	0.694015	-1.25026	5.52184	0.140645	0.021672	0.126668	0.020922	0.350495	0.055177	TRUE
SLC25A28	0.9986	0.0014	6.56987	3.29e-05	4.26e-06	0	0.25	3.00133	3.06046	0.834731	-2.27188	5.87632	0.136742	0.015671	0.123521	0.01517	0.364529	0.04165	TRUE
DMWD	0.9986	0.0014	6.56987	1.57e-05	2.35e-06	0	0.25	2.90564	2.79982	0.934764	-0.69268	6.33014	0.064845	0.008085	0.061194	0.008002	0.16064	0.02256	TRUE
AKT1	0.9986	0.0014	6.56987	4.38e-05	6.68e-06	0	0.25	2.72392	2.77209	0.706215	-1.77676	5.84424	0.179427	0.026423	0.159783	0.025923	0.465205	0.069959	TRUE
ZNRF2	0.9986	0.0014	6.56987	3.23e-05	2.9e-06	0	0.25	3.63058	3.75974	0.919201	-2.54065	6.90044	0.133846	0.007419	0.121506	0.007335	0.354657	0.020447	TRUE
ARL8A	0.9984	0.0016	6.43614	6.57e-05	7.4e-06	0	0.25	3.23352	3.19449	0.880947	-1.88667	7.05339	0.245532	0.025423	0.208764	0.024923	0.628651	0.05925	TRUE
SAP30	0.9982	0.0018	6.31816	7.5e-06	7.13e-07	0	0.25	3.76597	4.02949	1.25978	-1.06818	8.12973	0.041299	0.003001	0.036641	0.003001	0.077567	0.007438	TRUE
TCFL5	0.9982	0.0018	6.31816	8.38e-06	9.06e-07	0	0.25	3.25586	3.35465	0.850482	-1.4741	6.65017	0.035381	0.004168	0.033745	0.004084	0.098268	0.012815	TRUE
CD81	0.9982	0.0018	6.31816	0.000469	4.4e-05	0	0.25	3.43549	3.50129	0.85167	-0.86839	7.34512	1.50295	0.239731	0.715689	0.196632	3.99085	0.616788	TRUE
PRKACA	0.9982	0.0018	6.31816	1.76e-05	3.47e-06	0	0.25	2.3817	2.40012	0.665292	-0.6936	4.99884	0.071896	0.011503	0.065727	0.011336	0.173511	0.0319	TRUE
ASPHD2	0.998	0.002	6.2126	1.17e-05	1.77e-06	0	0.25	2.81069	2.86288	0.841164	-2.13653	6.43482	0.060312	0.007835	0.055779	0.007669	0.125586	0.018876	TRUE
BRI3	0.998	0.002	6.2126	7.99e-05	1e-05	0	0.25	3.30544	3.57158	1.02792	-0.72389	7.12583	0.33682	0.037926	0.263284	0.035092	0.851757	0.093776	TRUE
MANEAL	0.998	0.002	6.2126	2.09e-06	2.49e-07	0	0.25	3.04752	3.04796	1.0407	-0.76889	6.40607	0.010073	0.001084	0.010073	0.001084	0.021252	0.002312	TRUE
RBM15B	0.998	0.002	6.2126	4.77e-05	7.09e-06	0	0.25	2.83676	2.90595	0.826924	-1.3311	5.86946	0.191892	0.024339	0.168849	0.023339	0.513086	0.060105	TRUE
MXD4	0.9978	0.0022	6.11709	6.04e-05	8.83e-06	0	0.25	2.89449	2.91341	0.906611	-0.67204	5.91214	0.296401	0.036426	0.214807	0.034842	0.629098	0.092351	TRUE
FAM171A2	0.9976	0.0024	6.02988	7.12e-07	5.99e-08	0	0.25	3.837	3.88393	1.30721	-1.20532	9.77411	0.002392	0.00025	0.002392	0.00025	0.006949	0.000344	TRUE
NTNG2	0.9976	0.0024	6.02988	2.57e-06	2.94e-07	0	0.25	3.3743	3.4524	1.1574	-2.44703	8.85515	0.00894	0.001167	0.00894	0.001167	0.023738	0.003071	TRUE
PITPNA	0.9976	0.0024	6.02988	2.5e-05	4.11e-06	0	0.25	2.6192	2.62792	0.77761	-0.51497	5.69226	0.115714	0.019255	0.098086	0.018838	0.24333	0.048424	TRUE
MFSD12	0.9976	0.0024	6.02988	2.44e-05	4.27e-06	0	0.25	2.60952	2.61039	0.750626	-1.9208	6.07607	0.105767	0.016337	0.094686	0.016004	0.240468	0.043437	TRUE
CASTOR2	0.9974	0.0026	5.94964	1.42e-05	1.18e-06	0	0.25	3.96991	4.06573	1.34056	-0.75665	7.95494	0.056031	0.004251	0.051876	0.004084	0.143408	0.011315	TRUE
VPS37D	0.9974	0.0026	5.94964	4.46e-07	4.19e-08	0	0.25	3.76147	3.67598	1.43495	-0.33447	8.43729	0.001511	0.000167	0.001511	0.000167	0.002974	0.000409	TRUE
MAPKAPK2	0.9974	0.0026	5.94964	4.55e-05	7.92e-06	0	0.25	2.57734	2.59626	0.774002	-3.12601	6.21725	0.204106	0.034092	0.164316	0.031841	0.462109	0.085431	TRUE
MOSMO	0.9974	0.0026	5.94964	1.53e-05	2.29e-06	0	0.25	2.82461	2.92444	0.795624	-1.95744	5.55823	0.058171	0.009586	0.054772	0.009252	0.147863	0.028072	TRUE
ZDHHC8	0.9972	0.0028	5.87533	1.18e-05	1.78e-06	0	0.25	2.92568	2.85161	0.944553	-2.23546	6.29927	0.050239	0.006085	0.048225	0.006002	0.123179	0.016543	TRUE
MAPK9	0.9972	0.0028	5.87533	2.26e-05	3.97e-06	0	0.25	2.55976	2.63552	0.671109	-1.89974	5.45403	0.080836	0.016254	0.075296	0.015837	0.200635	0.039872	TRUE
RCAN1	0.9972	0.0028	5.87533	4.06e-06	8.76e-07	0	0.25	2.27344	2.34056	0.708083	-2.1148	5.10692	0.016998	0.003251	0.016243	0.003001	0.042227	0.007212	TRUE
RNF215	0.997	0.003	5.80614	2.65e-06	4.64e-07	0	0.25	2.58907	2.65886	0.69299	-1.42372	5.33172	0.012969	0.002167	0.012969	0.002167	0.031234	0.004602	TRUE
TPRG1L	0.997	0.003	5.80614	4.24e-05	7.24e-06	0	0.25	2.53471	2.56487	0.715127	-0.84598	6.75931	0.158651	0.025006	0.143037	0.023839	0.413098	0.064302	TRUE
CCDC71L	0.997	0.003	5.80614	3.05e-05	2.79e-06	0	0.25	3.6169	3.77961	1.00208	-1.41068	8.1954	0.118232	0.009002	0.10753	0.008836	0.316716	0.020525	TRUE
ABHD17A	0.9968	0.0032	5.7414	9.77e-05	1.21e-05	0	0.25	3.25401	3.03023	1.25156	-1.92071	8.72157	0.395244	0.050262	0.289474	0.047095	0.951912	0.137677	TRUE
TSR3	0.9968	0.0032	5.7414	6.06e-05	1.09e-05	0	0.25	3.07119	2.67505	1.52541	-1.20903	7.88684	0.248806	0.050096	0.209393	0.046512	0.584425	0.120749	TRUE
RAB11FIP3	0.9968	0.0032	5.7414	1.12e-05	1.32e-06	0	0.25	3.1922	3.28874	0.946638	-3.19471	7.12575	0.043692	0.004084	0.042307	0.004001	0.121645	0.012979	TRUE
B3GALT6	0.9966	0.0034	5.68057	1.76e-05	2.52e-06	0	0.25	3.2241	3.4699	1.17416	-1.42157	6.61716	0.077184	0.010753	0.073281	0.010586	0.203225	0.028331	TRUE
PDXP	0.9966	0.0034	5.68057	1.71e-05	1.95e-06	0	0.25	4.4455	3.51699	2.58426	-1.36449	10.7431	0.074414	0.006752	0.069378	0.006752	0.171309	0.014344	TRUE
JMJD8	0.9966	0.0034	5.68057	2.55e-05	7.58e-06	0	0.25	1.78674	1.74963	0.596126	-1.17368	4.36538	0.102115	0.022172	0.092798	0.021589	0.244865	0.057725	TRUE
HDGF	0.9966	0.0034	5.68057	4.83e-05	1.17e-05	0	0.25	2.06848	2.08169	0.628897	-1.40726	5.40323	0.220097	0.043261	0.182825	0.040343	0.510751	0.10448	TRUE
PGP	0.9966	0.0034	5.68057	4.18e-05	6.41e-06	0	0.25	3.29457	3.05736	1.48574	-1.03836	7.35204	0.160414	0.023006	0.141274	0.022172	0.386411	0.059884	TRUE
PPP1R35	0.9964	0.0036	5.62321	4.79e-05	8.71e-06	0	0.25	2.64673	2.61838	0.927652	-0.78008	7.58879	0.179049	0.032925	0.157391	0.030924	0.449774	0.078868	TRUE
CNOT11	0.9964	0.0036	5.62321	3.15e-05	7.76e-06	0	0.25	2.08726	2.12016	0.640388	-1.41743	4.91865	0.11584	0.02834	0.107404	0.027674	0.280202	0.073348	TRUE
ATXN7	0.9964	0.0036	5.62321	7.15e-07	1.01e-05	0	0.25	-3.4186	-3.38354	1.2829	-9.91274	1.13749	0.009569	0.027924	0.009318	0.026507	0.025612	0.106542	TRUE
DNLZ	0.9964	0.0036	5.62321	4.15e-05	3.61e-06	0	0.25	4.63753	4.29781	2.20459	-1.0202	12.727	0.17162	0.012253	0.15034	0.011753	0.418833	0.027277	TRUE
CCNYL1	0.9962	0.0038	5.56894	1.4e-05	2.86e-06	0	0.25	2.36367	2.42171	0.754316	-1.74724	4.86078	0.05729	0.011253	0.054646	0.011086	0.159224	0.02981	TRUE
BHLHA15	0.9962	0.0038	5.56894	2.76e-06	9.91e-08	0	0.25	3.63795	3.34171	2.41312	-6.81306	14.19	0.042558	0.001584	0.029338	0.00125	0.030268	0.000768	TRUE
TADA2B	0.9962	0.0038	5.56894	3.23e-05	5.46e-06	0	0.25	2.56045	2.62175	0.756626	-1.74874	5.4002	0.134601	0.019922	0.121758	0.019171	0.376598	0.050974	TRUE
SMARCD2	0.9962	0.0038	5.56894	2.52e-05	5.21e-06	0	0.25	2.30913	2.34046	0.662438	-2.41436	5.88157	0.106522	0.020922	0.096323	0.020672	0.25227	0.056212	TRUE
PGAM5	0.9962	0.0038	5.56894	1.28e-05	2.5e-06	0	0.25	2.50342	2.57964	0.846609	-1.62638	5.99286	0.057038	0.009169	0.053639	0.009086	0.137768	0.023888	TRUE
FAM89A	0.9962	0.0038	5.56894	3.48e-06	5.81e-07	0	0.25	2.65515	2.72991	0.831773	-0.95425	5.42642	0.016495	0.002084	0.015991	0.002084	0.037662	0.004229	TRUE
WSB2	0.996	0.004	5.51745	8.23e-06	1.56e-06	0	0.25	2.40773	2.43962	0.818118	-1.90507	6.10962	0.038026	0.005751	0.03513	0.005668	0.089402	0.013807	TRUE
FBXL6	0.996	0.004	5.51745	1.8e-05	2.36e-06	0	0.25	3.25826	3.43083	1.1721	-0.78593	7.10544	0.084739	0.008419	0.075674	0.008002	0.172421	0.021566	TRUE
SLAIN1	0.996	0.004	5.51745	7.8e-06	1.44e-06	0	0.25	2.49916	2.57038	0.730177	-1.3632	5.62302	0.027323	0.006002	0.026316	0.005918	0.066149	0.015184	TRUE
GNB1	0.996	0.004	5.51745	0.000145	2.92e-05	0	0.25	2.34765	2.39899	0.65783	-1.73756	5.36564	0.548855	0.113279	0.388441	0.101359	1.37383	0.288039	TRUE
SLC35D2	0.996	0.004	5.51745	1.24e-05	6.57e-07	0	0.25	4.59682	4.70574	1.74682	-1.55718	9.00606	0.057038	0.003584	0.052757	0.003334	0.123291	0.007804	TRUE
TIGD5	0.996	0.004	5.51745	7.56e-06	1.11e-06	0	0.25	2.79318	2.82571	0.806739	-2.36824	7.06217	0.029338	0.003584	0.027953	0.003501	0.083872	0.010502	TRUE
MRGBP	0.9958	0.0042	5.46846	2.79e-05	5.81e-06	0	0.25	2.38069	2.41274	0.80505	-1.35539	5.72704	0.104508	0.023839	0.097205	0.022589	0.26596	0.057296	TRUE
RRP36	0.9958	0.0042	5.46846	2.35e-05	5.14e-06	0	0.25	2.20492	2.20521	0.65703	-0.84804	4.77827	0.112314	0.019672	0.097079	0.019005	0.225434	0.046512	TRUE
CTSZ	0.9958	0.0042	5.46846	0.000231	4.52e-05	0	0.25	2.42145	2.35914	0.918176	-1.12781	6.49261	0.884006	0.18805	0.526819	0.15829	2.30931	0.451889	TRUE
GNAI2	0.9956	0.0044	5.42174	0.00035	7.11e-05	0	0.25	2.30804	2.31667	0.724812	-1.66985	6.64504	1.30742	0.280159	0.650466	0.220305	3.22737	0.675926	TRUE
CAPNS1	0.9956	0.0044	5.42174	0.000135	2.47e-05	0	0.25	2.45213	2.45035	0.781346	-0.65441	6.3537	0.600096	0.105777	0.387434	0.092356	1.36311	0.24671	TRUE
CBX4	0.9956	0.0044	5.42174	5.26e-05	8.13e-06	0	0.25	2.96545	2.79953	1.21711	-0.69514	7.10579	0.251324	0.034342	0.194535	0.032341	0.582365	0.08213	TRUE
HEBP2	0.9956	0.0044	5.42174	0.000122	2.47e-05	0	0.25	2.48682	2.32617	0.998481	-0.77979	7.27201	0.50202	0.105527	0.356837	0.091189	1.25494	0.279013	TRUE
ZNF579	0.9956	0.0044	5.42174	8.01e-06	1.03e-06	0	0.25	3.27008	3.18452	1.2216	-1.24989	7.2809	0.037144	0.004668	0.035633	0.004668	0.100889	0.012252	TRUE
ENTR1	0.9954	0.0046	5.37709	2.74e-05	4.99e-06	0	0.25	2.50746	2.58341	0.752792	-1.55562	6.33641	0.122891	0.019338	0.111685	0.018505	0.316155	0.047374	TRUE
MXRA7	0.9954	0.0046	5.37709	8.95e-06	6.08e-07	0	0.25	3.68827	3.60777	1.4148	-2.45924	9.14522	0.047343	0.001584	0.039537	0.001584	0.089832	0.004271	TRUE
TRAPPC10	0.9952	0.0048	5.33433	7.38e-05	1.11e-05	0	0.25	2.85131	2.95261	0.906843	-1.98663	6.32127	0.264042	0.037009	0.221229	0.036092	0.697296	0.095076	TRUE
ZDHHC18	0.9952	0.0048	5.33433	1.5e-05	2.58e-06	0	0.25	2.63047	2.6565	0.992537	-1.78997	6.60593	0.066608	0.009169	0.061068	0.009086	0.137316	0.02439	TRUE
TXNL4A	0.9952	0.0048	5.33433	0.000137	3.26e-05	0	0.25	2.19961	2.22889	0.781926	-0.85744	4.9338	0.614323	0.132785	0.391715	0.115446	1.33234	0.31468	TRUE
CTBP1	0.9952	0.0048	5.33433	9.39e-05	2.31e-05	0	0.25	2.0401	2.09663	0.554867	-1.63167	4.67971	0.371699	0.091357	0.290103	0.084855	0.921329	0.233133	TRUE
ZDHHC2	0.9952	0.0048	5.33433	3.93e-05	5.65e-06	0	0.25	2.83628	2.9538	0.792216	-1.96177	6.29564	0.144297	0.023006	0.130698	0.022339	0.395551	0.059981	TRUE
CIB2	0.9952	0.0048	5.33433	2.46e-06	4.82e-07	0	0.25	2.47222	2.4818	0.936801	-3.59169	5.7741	0.010199	0.002334	0.009569	0.002167	0.024371	0.005825	TRUE
TGFB1	0.995	0.005	5.2933	0.000258	4.65e-05	0	0.25	2.69898	2.42521	1.15343	-1.3064	7.81592	1.06355	0.182548	0.577814	0.155372	2.69401	0.467922	TRUE
TSPAN33	0.9948	0.0052	5.25388	7.48e-05	8.81e-06	0	0.25	3.03176	3.18793	1.81702	-5.12535	10.6107	0.245532	0.02734	0.211534	0.026673	0.737567	0.076171	TRUE
SPPL3	0.9948	0.0052	5.25388	3.47e-05	7.24e-06	0	0.25	2.40566	2.51528	0.806831	-2.77945	5.43374	0.12541	0.024673	0.114707	0.023839	0.318548	0.070561	TRUE
RNF220	0.9946	0.0054	5.21594	5.85e-05	1.27e-05	0	0.25	2.36894	2.42438	0.848051	-1.44252	6.23384	0.244021	0.052013	0.207378	0.050013	0.60942	0.135506	TRUE
EVA1B	0.9944	0.0056	5.17937	2.02e-06	1.54e-07	0	0.25	3.967	3.95113	1.71974	-2.77597	10.1314	0.009443	0.00075	0.00894	0.00075	0.013518	0.001436	TRUE
ZNF598	0.9944	0.0056	5.17937	1.82e-05	3.42e-06	0	0.25	2.50394	2.47415	0.776498	-1.56172	6.02994	0.07794	0.01292	0.073155	0.012837	0.188796	0.032234	TRUE
MARK4	0.9944	0.0056	5.17937	1.07e-05	2.19e-06	0	0.25	2.48885	2.44455	0.974208	-2.22228	6.10577	0.045706	0.007419	0.043314	0.007252	0.107563	0.018186	TRUE
IRF2BP1	0.9942	0.0058	5.14408	1.37e-05	2.82e-06	0	0.25	2.52218	2.33351	1.06702	-1.29505	6.66185	0.053765	0.009919	0.051372	0.009836	0.128002	0.027566	TRUE
CLPTM1L	0.9942	0.0058	5.14408	4.2e-05	5.58e-06	0	0.25	2.70592	2.64181	1.02484	-1.76292	8.19702	0.321331	0.029507	0.166205	0.02559	0.481863	0.053885	TRUE
FRAT2	0.9942	0.0058	5.14408	1.58e-05	2.12e-06	0	0.25	3.24675	3.46677	1.16092	-1.7645	6.59178	0.056283	0.009752	0.052757	0.009419	0.14993	0.027145	TRUE
ABHD17C	0.9942	0.0058	5.14408	8.14e-07	1.29e-07	0	0.25	2.73505	2.80093	0.959737	-2.30833	6.94526	0.002518	0.00025	0.002518	0.00025	0.00445	0.000377	TRUE
EIF3B	0.9942	0.0058	5.14408	7.08e-05	1.33e-05	0	0.25	2.48424	2.52251	0.706885	-1.99132	5.60613	0.276003	0.048595	0.220096	0.047012	0.651888	0.128419	TRUE
OSBP	0.994	0.006	5.10998	4.29e-05	7.84e-06	0	0.25	2.51991	2.57511	0.67455	-1.41108	4.69591	0.182323	0.032508	0.157643	0.030674	0.431636	0.083974	TRUE
LDB1	0.9936	0.0064	5.04504	3.23e-05	4.2e-06	0	0.25	3.01485	3.075	0.934765	-2.26538	7.79318	0.125787	0.012837	0.114581	0.012503	0.349351	0.036911	TRUE
JUND	0.9934	0.0066	5.01406	0.002154	0.000119	0	0.25	4.52398	4.53935	1.89313	-3.06227	10.4285	7.90382	0.434618	0.960463	0.279487	24.0069	1.16589	TRUE
CTU1	0.9934	0.0066	5.01406	8.94e-06	1.02e-06	0	0.25	4.00066	4.33038	1.59797	-1.35315	8.10242	0.038403	0.003834	0.036137	0.003834	0.090442	0.010152	TRUE
MBD2	0.9932	0.0068	4.98401	9.59e-05	1.83e-05	0	0.25	2.38745	2.42583	0.811951	-1.12206	6.05966	0.377742	0.073768	0.286326	0.0686	0.974695	0.181412	TRUE
DPY19L1	0.993	0.007	4.95482	5.66e-06	1.05e-06	0	0.25	2.49503	2.5388	0.814123	-1.28513	5.94603	0.026819	0.004334	0.025057	0.004251	0.058826	0.011823	TRUE
MAFIP	0.993	0.007	4.95482	5.2e-07	2.99e-06	0	0.25	-2.38133	-2.36438	0.992046	-5.24039	1.4768	0.002141	0.01142	0.002141	0.011253	0.003607	0.032035	TRUE
MKNK2	0.993	0.007	4.95482	0.000191	3.78e-05	0	0.25	2.36489	2.40504	0.788991	-1.4705	5.7514	0.797764	0.140037	0.493201	0.122447	2.15487	0.350296	TRUE
LSM14B	0.9928	0.0072	4.92645	1.77e-05	2.9e-06	0	0.25	2.66923	2.75203	0.853466	-2.81082	6.8896	0.064719	0.009752	0.061697	0.009336	0.178921	0.024432	TRUE
PHC2	0.9928	0.0072	4.92645	2.3e-05	2.99e-06	0	0.25	2.97632	3.06021	0.834934	-3.4581	6.97196	0.089524	0.008335	0.084362	0.008252	0.246779	0.024697	TRUE
PLEKHM2	0.9926	0.0074	4.89885	5.07e-05	8.07e-06	0	0.25	2.67158	2.74228	0.879784	-2.81835	6.41617	0.208639	0.027423	0.180433	0.02684	0.576206	0.071414	TRUE
TTC9	0.9926	0.0074	4.89885	3.72e-05	7.22e-06	0	0.25	2.23848	2.36402	1.30798	-3.57464	7.97935	0.124402	0.022172	0.112944	0.021505	0.376831	0.062082	TRUE
FNDC10	0.9926	0.0074	4.89885	2.41e-06	3.26e-07	0	0.25	3.00235	3.09673	1.11257	-2.93167	8.96306	0.010325	0.001667	0.010199	0.0015	0.025539	0.00498	TRUE
SRRD	0.9926	0.0074	4.89885	8.99e-06	2.76e-06	0	0.25	1.75325	1.79542	0.607495	-0.78901	4.39961	0.048476	0.011086	0.045832	0.010586	0.118971	0.027546	TRUE
PSD	0.9922	0.0078	4.8458	9.25e-07	1.56e-07	0	0.25	2.9383	2.96487	1.23417	-3.34483	7.41151	0.002015	0.001334	0.002015	0.001334	0.00361	0.004084	TRUE
ENDOG	0.9922	0.0078	4.8458	9.18e-06	1.35e-06	0	0.25	2.87537	2.93802	1.06814	-1.24041	6.49017	0.044321	0.005418	0.040418	0.005001	0.081545	0.011688	TRUE
WRNIP1	0.9922	0.0078	4.8458	3.03e-05	6.02e-06	0	0.25	2.42686	2.43359	0.803794	-3.00352	6.33497	0.12201	0.023506	0.111811	0.022672	0.315815	0.062218	TRUE
SRF	0.9918	0.0082	4.79539	1.25e-05	2.46e-06	0	0.25	2.40575	2.45713	0.809189	-3.14709	6.05169	0.054268	0.008335	0.051247	0.008252	0.13241	0.024606	TRUE
NACA2	0.9918	0.0082	4.79539	4.48e-07	1.04e-06	0	0.25	-0.24401	-1.09267	2.04369	-5.49861	4.79111	0.001889	0.003418	0.001889	0.003418	0.004655	0.007729	TRUE
PARD6G	0.9918	0.0082	4.79539	3.15e-07	1.29e-08	0	0.25	4.63441	4.63683	2.17702	-4.04752	13.1454	0.001007	8.34e-05	0.001007	8.34e-05	0.002365	0.000294	TRUE
ZBTB12	0.9918	0.0082	4.79539	1.06e-06	2.83e-07	0	0.25	1.96206	1.97343	0.743063	-1.85054	4.67295	0.004911	0.001334	0.004911	0.001334	0.011678	0.003857	TRUE
TRAF3IP1	0.9918	0.0082	4.79539	9.31e-06	1.97e-06	0	0.25	2.32518	2.40703	0.773283	-2.49849	6.15307	0.041299	0.008252	0.037018	0.007835	0.106524	0.021466	TRUE
FAM89B	0.9918	0.0082	4.79539	2.55e-05	2.74e-06	0	0.25	3.87344	4.17968	1.49937	-1.12888	7.84195	0.132083	0.010086	0.108915	0.009836	0.271245	0.023824	TRUE
ZNF513	0.9918	0.0082	4.79539	6.67e-06	1.92e-06	0	0.25	1.90498	1.83561	0.711448	-2.23869	4.69516	0.029086	0.006835	0.028456	0.006668	0.076472	0.017715	TRUE
ENKD1	0.9918	0.0082	4.79539	2.39e-06	7.29e-07	0	0.25	1.72599	1.73819	0.600079	-1.61119	4.63769	0.010073	0.002501	0.009821	0.002501	0.025204	0.006325	TRUE
UBE2H	0.9914	0.0086	4.74735	5.75e-05	1.49e-05	0	0.25	2.02534	2.06251	0.66259	-1.6785	4.44471	0.248554	0.057931	0.203349	0.05418	0.584569	0.155729	TRUE
ZCCHC3	0.9914	0.0086	4.74735	1.42e-05	3.02e-06	0	0.25	2.23526	2.27461	0.721811	-2.27695	6.03197	0.054268	0.013337	0.052128	0.013253	0.148627	0.033534	TRUE
CCDC92	0.9912	0.0088	4.72416	3.34e-05	4.94e-06	0	0.25	2.77989	2.87409	0.951438	-2.0363	8.12865	0.130068	0.021589	0.11798	0.020755	0.34613	0.051344	TRUE
STK24	0.9912	0.0088	4.72416	0.000123	1.67e-05	0	0.25	2.94247	3.06521	0.915371	-2.0435	7.65407	0.451151	0.059181	0.340972	0.055931	1.17442	0.160959	TRUE
UBAC1	0.9912	0.0088	4.72416	3.04e-05	9.91e-06	0	0.25	1.65077	1.69968	0.538649	-0.59024	4.68886	0.118106	0.04176	0.105515	0.038926	0.292137	0.097606	TRUE
STK39	0.9912	0.0088	4.72416	1.3e-05	2.29e-06	0	0.25	2.66436	2.73039	1.02533	-2.40555	6.34783	0.048602	0.008002	0.043818	0.007835	0.109758	0.020948	TRUE
EHBP1L1	0.9908	0.0092	4.67931	4.61e-05	8.04e-06	0	0.25	2.82883	2.62869	1.35069	-1.18232	8.00118	0.172502	0.031591	0.145681	0.030591	0.417061	0.08073	TRUE
BCL7C	0.9908	0.0092	4.67931	9.51e-05	1.25e-05	0	0.25	3.3078	3.17221	1.47278	-2.67601	10.9678	0.356337	0.041427	0.288466	0.038093	0.956819	0.105511	TRUE
URI1	0.9908	0.0092	4.67931	9.88e-05	1.97e-05	0	0.25	2.52964	2.79135	0.94643	-1.96694	5.88116	0.372328	0.08127	0.292244	0.073602	0.97232	0.214048	TRUE
QKI	0.9908	0.0092	4.67931	7.12e-05	1.51e-05	0	0.25	2.25676	2.31309	0.790899	-2.90165	5.28328	0.259635	0.057931	0.217955	0.05443	0.7107	0.160464	TRUE
STK11	0.9908	0.0092	4.67931	1.82e-05	3.78e-06	0	0.25	2.62401	2.29697	1.27453	-1.89569	7.51297	0.081591	0.01367	0.07794	0.013337	0.202745	0.039692	TRUE
TRIM28	0.9908	0.0092	4.67931	6.13e-05	1.57e-05	0	0.25	2.0279	2.0557	0.725583	-2.43987	5.64392	0.287462	0.062849	0.23722	0.058848	0.733104	0.171276	TRUE
DVL3	0.9908	0.0092	4.67931	1.51e-05	3.69e-06	0	0.25	2.15428	2.12675	0.815184	-1.61545	5.5037	0.075673	0.01442	0.069126	0.014004	0.17947	0.036415	TRUE
KLF13	0.9906	0.0094	4.6576	0.00012	3.01e-05	0	0.25	2.04175	2.07083	0.696732	-0.97453	4.59199	0.471926	0.141787	0.327248	0.116029	1.09971	0.329738	TRUE
RNF169	0.9906	0.0094	4.6576	3.37e-05	6.15e-06	0	0.25	2.78632	3.07386	1.12704	-2.48335	6.6886	0.129565	0.022256	0.117225	0.021422	0.344772	0.061143	TRUE
ZNF639	0.9904	0.0096	4.63635	7.86e-05	1.54e-05	0	0.25	2.63077	2.58041	1.17624	-1.9441	7.09863	0.278774	0.057597	0.232057	0.052096	0.738968	0.148202	TRUE
CABLES2	0.9902	0.0098	4.61552	2.31e-06	5.44e-07	0	0.25	2.125	2.16296	0.749397	-2.015	5.60106	0.014228	0.002084	0.013473	0.002084	0.031123	0.004273	TRUE
DNAJC21	0.9902	0.0098	4.61552	7.18e-05	1.92e-05	0	0.25	1.99635	2.16682	0.68326	-1.79789	4.58689	0.270337	0.067767	0.22551	0.062099	0.701135	0.173389	TRUE
RAB21	0.9902	0.0098	4.61552	5.11e-05	1.14e-05	0	0.25	2.23188	2.32052	0.755919	-2.42941	4.99416	0.18396	0.033008	0.162679	0.031425	0.502689	0.089264	TRUE
KLHL17	0.99	0.01	4.59512	3.87e-06	8.25e-07	0	0.25	2.34168	2.37918	0.885918	-1.81943	5.44175	0.017502	0.002167	0.017376	0.002167	0.041981	0.005413	TRUE
GLS	0.99	0.01	4.59512	8.65e-05	1.95e-05	0	0.25	2.35284	2.43069	0.865489	-2.32885	5.12466	0.422568	0.075852	0.297784	0.069601	0.940682	0.201814	TRUE
HABP4	0.99	0.01	4.59512	1.24e-05	1.82e-06	0	0.25	2.96305	3.01987	1.16389	-2.30082	7.00782	0.046839	0.008169	0.044699	0.008002	0.115998	0.023375	TRUE
NSMF	0.9898	0.0102	4.57511	1.57e-05	2.55e-06	0	0.25	2.67939	2.70465	1.07635	-4.24618	7.79623	0.055401	0.006418	0.052254	0.006252	0.150192	0.021103	TRUE
ZNRF1	0.9898	0.0102	4.57511	1.25e-06	1.95e-07	0	0.25	2.76683	2.72757	1.35097	-4.8592	8.77021	0.005414	0.000667	0.005414	0.000667	0.008049	0.001624	TRUE
C9orf40	0.9896	0.0104	4.55549	8.26e-06	1.75e-06	0	0.25	2.27109	2.28819	0.857244	-2.4468	7.26114	0.032234	0.005835	0.0311	0.005835	0.089395	0.017853	TRUE
CAMSAP3	0.9896	0.0104	4.55549	2.89e-07	5.41e-08	0	0.25	2.49189	2.46864	1.13621	-1.58117	7.41169	0.003148	0.000167	0.003148	0.000167	0.004577	0.000353	TRUE
SIK3	0.9894	0.0106	4.53624	7e-05	1.17e-05	0	0.25	2.67109	2.7508	0.96084	-2.70045	6.46281	0.263034	0.041427	0.22614	0.039093	0.725367	0.117494	TRUE
ANKS6	0.9894	0.0106	4.53624	5.13e-06	9.57e-07	0	0.25	2.45635	2.51202	0.864318	-2.25722	6.33355	0.021783	0.003918	0.021153	0.003834	0.054362	0.01212	TRUE
ESYT2	0.9894	0.0106	4.53624	2.8e-05	6.11e-06	0	0.25	2.44224	2.52597	1.06183	-3.23434	6.38189	0.138001	0.020588	0.12201	0.019838	0.336643	0.062982	TRUE
FBXL14	0.9894	0.0106	4.53624	9.64e-06	1.83e-06	0	0.25	2.59165	2.49231	1.14529	-2.10427	7.93297	0.031604	0.006252	0.029841	0.006085	0.080605	0.015711	TRUE
INAFM2	0.9892	0.0108	4.51735	2.7e-06	6.01e-07	0	0.25	2.19644	2.22345	0.803849	-3.7282	5.86915	0.007933	0.002167	0.007681	0.002167	0.02034	0.006716	TRUE
HNRNPD	0.9892	0.0108	4.51735	0.000184	5.76e-05	0	0.25	1.70225	1.72281	0.581032	-2.11605	4.81783	0.713406	0.232396	0.45933	0.195215	1.73526	0.610212	TRUE
HP	0.989	0.011	4.4988	3.06e-08	4.3e-07	0	0.25	-3.40081	-3.33693	1.56189	-11.0501	2.60624	0	0.001584	0	0.0015	0	0.00477	TRUE
EIF4E3	0.9888	0.0112	4.48058	8.45e-06	1.94e-06	0	0.25	2.5553	2.62947	1.30815	-3.81706	7.04891	0.046839	0.006168	0.040292	0.006085	0.081674	0.022913	TRUE
BRD7	0.9888	0.0112	4.48058	9.47e-05	2.26e-05	0	0.25	2.18522	2.34995	0.822702	-2.04682	5.82377	0.35193	0.088773	0.278016	0.080187	0.913298	0.227264	TRUE
ZBED3	0.9888	0.0112	4.48058	1.32e-06	3.15e-07	0	0.25	2.275	2.25065	1.02416	-3.84982	6.78334	0.004785	0.000834	0.004785	0.000834	0.010394	0.003046	TRUE
UBE2S	0.9888	0.0112	4.48058	6.98e-05	1.04e-05	0	0.25	3.25961	3.05341	1.64162	-1.1176	8.97062	0.299549	0.04251	0.222362	0.038843	0.681788	0.105021	TRUE
EFHD2	0.9888	0.0112	4.48058	9.77e-05	1.95e-05	0	0.25	2.39928	2.30062	1.14017	-3.46801	7.74887	0.421308	0.083688	0.285067	0.076602	0.993952	0.216037	TRUE
JMY	0.9886	0.0114	4.46268	3.6e-05	7.64e-06	0	0.25	2.44879	2.42001	1.01158	-1.69407	6.42272	0.161925	0.031508	0.139134	0.030091	0.398822	0.087648	TRUE
NT5M	0.9886	0.0114	4.46268	1.43e-06	2.44e-07	0	0.25	2.88905	3.03826	1.25566	-2.92429	7.43505	0.00617	0.000917	0.005666	0.000834	0.013665	0.001725	TRUE
TM9SF3	0.9882	0.0118	4.42779	3.95e-05	1.2e-05	0	0.25	1.88955	1.94428	0.803319	-2.31612	4.861	0.180434	0.044094	0.145052	0.041094	0.386986	0.119502	TRUE
MAPK3	0.988	0.012	4.41078	2.52e-05	6.77e-06	0	0.25	2.00692	2.01715	0.870639	-2.04708	6.87342	0.095316	0.028007	0.089146	0.027507	0.241889	0.071914	TRUE
EVI5L	0.988	0.012	4.41078	3.73e-06	8.23e-07	0	0.25	2.23259	2.21714	0.859364	-1.33465	6.36894	0.020524	0.003001	0.019013	0.003001	0.043869	0.007608	TRUE
N4BP1	0.988	0.012	4.41078	2.84e-05	8.5e-06	0	0.25	1.8333	1.87863	0.716804	-1.93541	4.06362	0.132083	0.028507	0.116092	0.027424	0.313242	0.071131	TRUE
GLRX5	0.9878	0.0122	4.39404	4.73e-05	7.24e-06	0	0.25	3.47171	3.92542	1.44614	-2.28979	7.34985	0.224252	0.030424	0.179426	0.02784	0.494466	0.071835	TRUE
DUSP5	0.9878	0.0122	4.39404	7.65e-05	7.71e-06	0	0.25	3.73753	3.85514	1.67783	-1.96234	8.85598	0.372705	0.025756	0.218207	0.021839	0.819318	0.058013	TRUE
C1orf122	0.9878	0.0122	4.39404	4.31e-05	1.46e-05	0	0.25	1.69589	1.55507	0.793086	-1.67961	4.7477	0.196677	0.063182	0.161546	0.058681	0.45402	0.14858	TRUE
CDYL	0.9878	0.0122	4.39404	2.35e-05	5.73e-06	0	0.25	2.15093	2.21438	0.786329	-2.43871	4.83961	0.101864	0.021172	0.093931	0.020755	0.258406	0.057585	TRUE
FBRSL1	0.9878	0.0122	4.39404	3.57e-05	6.34e-06	0	0.25	2.5586	2.64361	1.0296	-3.69897	7.48146	0.14203	0.023923	0.125913	0.023339	0.376971	0.064648	TRUE
CUL3	0.9878	0.0122	4.39404	8.63e-05	1.92e-05	0	0.25	2.26132	2.37836	0.827013	-2.9588	5.95629	0.342864	0.0686	0.273357	0.063433	0.903445	0.184889	TRUE
PBX2	0.9876	0.0124	4.37758	4.18e-05	1.21e-05	0	0.25	1.81824	1.84159	0.628593	-2.39656	4.61683	0.166332	0.041343	0.148199	0.039927	0.438484	0.114881	TRUE
SHB	0.9876	0.0124	4.37758	3.07e-07	5.16e-08	0	0.25	2.82953	2.92626	1.21728	-2.85566	7.91391	0.001511	0.000167	0.001511	0.000167	0.00349	0.000507	TRUE
TMEM259	0.9876	0.0124	4.37758	9.87e-05	2.07e-05	0	0.25	2.76582	2.57486	1.39762	-2.03513	7.19364	0.417657	0.080687	0.320071	0.073018	1.0658	0.222453	TRUE
XKR6	0.9876	0.0124	4.37758	1.35e-05	3.64e-06	0	0.25	2.09032	2.02754	0.969908	-1.89167	5.10369	0.048854	0.021839	0.046714	0.021005	0.117991	0.053408	TRUE
SNTB2	0.9876	0.0124	4.37758	1.2e-05	2.54e-06	0	0.25	2.38741	2.44452	0.908552	-2.68924	5.4115	0.052505	0.009586	0.049736	0.009502	0.131777	0.026207	TRUE
MBD3	0.9874	0.0126	4.36138	1.41e-05	3.71e-06	0	0.25	2.01175	2.03721	0.807524	-2.68032	5.38066	0.065223	0.01317	0.06069	0.012753	0.15837	0.037508	TRUE
CASK	0.9874	0.0126	4.36138	2.68e-05	4.13e-06	0	0.25	2.94037	3.09539	1.22288	-3.4994	7.41342	0.099471	0.015837	0.090531	0.015421	0.265593	0.052694	TRUE
UBTD2	0.987	0.013	4.32972	4.43e-06	9.89e-07	0	0.25	2.21814	2.30254	0.79582	-3.15185	5.62668	0.014606	0.002417	0.014354	0.002417	0.036657	0.008486	TRUE
STRN4	0.987	0.013	4.32972	1.58e-05	4.69e-06	0	0.25	1.76616	1.77891	0.701808	-2.69102	4.971	0.074918	0.018421	0.069756	0.017671	0.187037	0.048734	TRUE
NPLOC4	0.987	0.013	4.32972	2.89e-05	7.78e-06	0	0.25	1.94214	1.98136	0.66832	-2.47488	4.81415	0.115211	0.030424	0.103878	0.029091	0.292467	0.079081	TRUE
ATMIN	0.9868	0.0132	4.31425	1.92e-05	5.72e-06	0	0.25	1.8054	1.85712	0.586592	-1.58993	4.11693	0.082221	0.023422	0.076429	0.022839	0.204148	0.055773	TRUE
MAML1	0.9868	0.0132	4.31425	2.75e-05	5.73e-06	0	0.25	2.28682	2.34977	0.80614	-2.66288	6.04559	0.109418	0.018255	0.10136	0.017671	0.292515	0.050505	TRUE
AMFR	0.9868	0.0132	4.31425	8.98e-05	1.69e-05	0	0.25	2.55288	2.64672	1.15508	-2.68931	7.12248	0.321585	0.061515	0.261269	0.057098	0.882877	0.154733	TRUE
RILPL1	0.9868	0.0132	4.31425	1.04e-06	2.04e-07	0	0.25	2.5046	2.56263	1.09208	-2.96573	7.06318	0.004659	0.000917	0.004533	0.000917	0.009914	0.00432	TRUE
ZNRF3	0.9866	0.0134	4.29901	5.84e-07	1.26e-07	0	0.25	2.3635	2.42146	0.97805	-2.67539	6.01573	0.002141	0.000333	0.002141	0.000333	0.006186	0.000724	TRUE
FBXO46	0.9864	0.0136	4.28399	9e-06	2.7e-06	0	0.25	1.78515	1.80432	0.604732	-1.10916	4.42912	0.039662	0.010253	0.037144	0.010169	0.094201	0.027317	TRUE
MZT2B	0.9862	0.0138	4.26919	0.000279	7.51e-05	0	0.25	2.16382	2.10673	0.99266	-2.29125	6.5893	1.21363	0.313918	0.620247	0.232391	2.83832	0.751832	TRUE
ETV6	0.9862	0.0138	4.26919	4.85e-05	1.19e-05	0	0.25	2.289	2.27616	1.03183	-2.31573	5.39396	0.218586	0.049512	0.181566	0.045928	0.519525	0.126149	TRUE
DDX51	0.9862	0.0138	4.26919	1.33e-05	3.52e-06	0	0.25	1.99714	2.02346	0.70844	-2.86177	5.2539	0.053261	0.013753	0.050743	0.013253	0.131188	0.035827	TRUE
MTURN	0.9862	0.0138	4.26919	1.05e-05	1.87e-06	0	0.25	2.56033	2.63279	1.14489	-4.43426	8.02913	0.043062	0.006918	0.040292	0.006502	0.114866	0.019968	TRUE
TESK1	0.986	0.014	4.2546	8.79e-06	2.22e-06	0	0.25	1.97145	1.94975	0.861309	-2.3155	5.51621	0.04067	0.008919	0.038781	0.008836	0.103499	0.024571	TRUE
GALNT12	0.986	0.014	4.2546	4.02e-06	5.71e-07	0	0.25	2.9797	3.12459	1.16494	-2.88952	7.68339	0.019139	0.003084	0.018509	0.002917	0.048336	0.007565	TRUE
LFNG	0.986	0.014	4.2546	2.99e-05	5.51e-06	0	0.25	2.44801	2.60469	1.4087	-5.65783	9.58342	0.108285	0.019755	0.09859	0.019171	0.310725	0.049777	TRUE
KMT5A	0.986	0.014	4.2546	1.58e-05	3.84e-06	0	0.25	2.12138	2.17434	0.84125	-1.15625	4.60086	0.067489	0.017254	0.06069	0.016754	0.15404	0.039186	TRUE
CSNK1E	0.986	0.014	4.2546	2.17e-05	6.39e-06	0	0.25	1.84619	1.76996	0.816697	-2.39562	5.25806	0.094561	0.024256	0.083354	0.023923	0.215773	0.060636	TRUE
TBC1D10B	0.9858	0.0142	4.24021	1.09e-05	3.07e-06	0	0.25	1.88221	1.90024	0.730993	-2.26456	5.84661	0.050239	0.012837	0.047217	0.012503	0.111359	0.034842	TRUE
PRRG3	0.9858	0.0142	4.24021	1.47e-06	1.69e-06	0	0.25	1.91049	2.4089	2.74476	-6.43595	8.78517	0.00831	0.007669	0.008058	0.007002	0.018197	0.01812	TRUE
CSNK2A2	0.9858	0.0142	4.24021	2.17e-05	4.96e-06	0	0.25	2.19504	2.26666	0.685873	-3.3264	5.3701	0.098464	0.019171	0.091035	0.018255	0.24661	0.046468	TRUE
NRBP2	0.9858	0.0142	4.24021	3.02e-06	7.13e-07	0	0.25	2.31459	2.30168	1.03991	-2.92809	6.2408	0.01385	0.002001	0.013473	0.002001	0.032821	0.007909	TRUE
FBXO45	0.9858	0.0142	4.24021	5.71e-06	1.66e-06	0	0.25	1.82882	1.88095	0.657696	-2.93818	4.70871	0.027827	0.006418	0.025812	0.006252	0.06989	0.018478	TRUE
MTRNR2L8	0.9856	0.0144	4.22602	3.72e-05	0.00087	0	0.25	0.990043	-0.7144	5.82916	-14.6955	16.297	0.394612	3.6366	0.078192	0.192215	0.583728	10.138	TRUE
NADK2	0.9856	0.0144	4.22602	6.33e-06	2.03e-06	0	0.25	1.69268	1.7232	0.655101	-1.56812	4.55786	0.030597	0.006502	0.029464	0.006418	0.069484	0.014381	TRUE
COL6A3	0.9856	0.0144	4.22602	3.13e-06	8.18e-06	0	0.25	0.107232	-1.10087	2.99995	-6.41017	8.26089	0.011962	0.034675	0.011836	0.031758	0.02863	0.089588	TRUE
IFFO2	0.9856	0.0144	4.22602	9.48e-06	1.91e-06	0	0.25	2.48218	2.54823	1.12933	-2.81906	6.40184	0.049987	0.006418	0.046336	0.006252	0.118282	0.015486	TRUE
RRAGD	0.9854	0.0146	4.21202	3.96e-06	6.18e-07	0	0.25	2.77099	2.77408	1.20652	-1.35925	7.01269	0.016243	0.002417	0.015235	0.002251	0.033766	0.00478	TRUE
YPEL3	0.9854	0.0146	4.21202	0.000337	7e-05	0	0.25	2.3576	2.37331	0.974727	-1.69501	7.4701	1.34255	0.265321	0.653991	0.21247	3.48473	0.683798	TRUE
FRAT1	0.9852	0.0148	4.19822	1.56e-05	1.98e-06	0	0.25	3.15412	3.36022	1.29608	-2.99673	7.46587	0.054394	0.007752	0.052757	0.007669	0.165297	0.022858	TRUE
GLCCI1	0.9852	0.0148	4.19822	4.64e-05	9.49e-06	0	0.25	2.28694	2.27407	1.01701	-1.53127	6.10015	0.283809	0.039426	0.166835	0.034842	0.50153	0.094177	TRUE
SMAD4	0.9852	0.0148	4.19822	4.07e-05	8.05e-06	0	0.25	2.43621	2.51891	0.94281	-3.26911	6.15215	0.165954	0.030841	0.150466	0.029924	0.459149	0.093883	TRUE
MEX3C	0.9852	0.0148	4.19822	2.56e-05	6.92e-06	0	0.25	1.94494	1.96819	0.81158	-2.18642	5.06574	0.103123	0.030174	0.094812	0.029341	0.258569	0.075963	TRUE
OSGIN2	0.985	0.015	4.18459	1.33e-05	4.37e-06	0	0.25	1.57455	1.68838	0.802904	-2.81433	5.75475	0.050113	0.017588	0.047847	0.017338	0.130839	0.048761	TRUE
THAP11	0.9848	0.0152	4.17114	3.84e-05	1.11e-05	0	0.25	1.80169	1.85169	0.625294	-1.10267	5.77367	0.161925	0.044011	0.146688	0.042177	0.400062	0.112046	TRUE
SLC45A4	0.9848	0.0152	4.17114	1.7e-06	4.95e-07	0	0.25	1.97191	2.01604	0.963897	-3.11616	5.07417	0.008562	0.00125	0.008058	0.00125	0.016179	0.003552	TRUE
PPP1R3F	0.9848	0.0152	4.17114	7.62e-06	1.73e-06	0	0.25	2.47043	2.53958	1.14369	-2.74008	6.9559	0.030849	0.006252	0.030345	0.005918	0.077168	0.014522	TRUE
INPP5A	0.9848	0.0152	4.17114	1.38e-05	1.29e-06	0	0.25	3.39408	3.58718	1.453	-3.66325	8.774	0.043943	0.004084	0.042181	0.004001	0.131795	0.013408	TRUE
FURIN	0.9848	0.0152	4.17114	1.59e-05	3.95e-06	0	0.25	2.01692	1.99761	0.932373	-3.11282	6.42503	0.072274	0.015504	0.064467	0.015337	0.163614	0.038067	TRUE
FOXK1	0.9848	0.0152	4.17114	2.71e-05	5.39e-06	0	0.25	2.47071	2.58022	0.903425	-3.22001	6.24881	0.113196	0.018505	0.104382	0.017838	0.304748	0.054298	TRUE
REXO1	0.9846	0.0154	4.15787	2.48e-05	5.77e-06	0	0.25	2.2197	2.18132	0.887803	-2.79304	6.02238	0.088517	0.016838	0.083354	0.016504	0.242235	0.049878	TRUE
FANCE	0.9846	0.0154	4.15787	4.75e-06	1.25e-06	0	0.25	1.92095	1.94016	0.792326	-1.15878	6.13274	0.018887	0.004084	0.01788	0.004084	0.043506	0.011031	TRUE
E2F4	0.9842	0.0158	4.13182	5.46e-05	1.78e-05	0	0.25	1.78589	1.63536	0.890188	-1.34283	5.39158	0.2308	0.076853	0.199572	0.072768	0.578441	0.193498	TRUE
TERF2	0.9842	0.0158	4.13182	3.62e-05	7.54e-06	0	0.25	2.23065	2.2526	0.976001	-2.28974	6.57866	0.143667	0.033508	0.123269	0.031591	0.367478	0.078643	TRUE
FXR2	0.9842	0.0158	4.13182	7.31e-06	2.23e-06	0	0.25	1.7724	1.77251	0.706745	-2.09746	4.82602	0.029212	0.007919	0.027701	0.007835	0.075067	0.021312	TRUE
CSNK1G2	0.9842	0.0158	4.13182	6.74e-05	1.51e-05	0	0.25	2.26875	2.18657	1.03301	-3.91402	7.34854	0.278396	0.055097	0.231554	0.05243	0.747847	0.147018	TRUE
NRARP	0.984	0.016	4.11904	1.84e-06	2.15e-07	0	0.25	3.92453	3.92409	2.04873	-2.70255	9.46945	0.007051	0.000417	0.006673	0.000417	0.020955	0.001164	TRUE
TMEM268	0.984	0.016	4.11904	3.24e-05	7.23e-06	0	0.25	2.15675	2.17734	0.885637	-2.89482	6.04861	0.12138	0.027507	0.110929	0.02659	0.336269	0.074771	TRUE
KMT2B	0.984	0.016	4.11904	2.94e-05	7.88e-06	0	0.25	1.94617	2.01695	0.749726	-3.0127	5.45646	0.11647	0.025756	0.105767	0.02559	0.303771	0.07642	TRUE
RBM38	0.984	0.016	4.11904	0.000417	4.4e-05	0	0.25	3.64561	3.83913	1.71891	-3.56232	9.12369	1.22837	0.135702	0.612566	0.108694	3.64866	0.361406	TRUE
GNA12	0.9838	0.0162	4.10641	5.21e-05	8.61e-06	0	0.25	2.5468	2.64228	1.11143	-3.85453	7.34023	0.205869	0.031008	0.179804	0.029674	0.622442	0.090409	TRUE
RYK	0.9838	0.0162	4.10641	3.72e-05	7.2e-06	0	0.25	2.4505	2.63616	1.09533	-2.98003	6.86794	0.135609	0.029174	0.124654	0.028174	0.384367	0.081245	TRUE
LRFN4	0.9838	0.0162	4.10641	1.37e-06	2.32e-07	0	0.25	2.73836	2.66657	1.36774	-4.23917	8.11382	0.005666	0.001417	0.005414	0.001417	0.01295	0.002896	TRUE
TMCC1	0.9838	0.0162	4.10641	2.32e-05	7.57e-06	0	0.25	1.66433	1.7194	0.595073	-1.72486	3.56677	0.084362	0.031091	0.078192	0.029591	0.214871	0.084545	TRUE
PACS2	0.9838	0.0162	4.10641	1.17e-05	2.87e-06	0	0.25	2.10631	2.15823	0.836976	-4.60174	6.27213	0.056157	0.008919	0.052506	0.008752	0.143999	0.020459	TRUE
CNNM3	0.9836	0.0164	4.09394	1.1e-05	2.99e-06	0	0.25	1.94481	2.01817	0.798409	-3.17429	4.69879	0.046839	0.009586	0.045077	0.009419	0.128767	0.026028	TRUE
CAPN15	0.9834	0.0166	4.08161	1.58e-05	4.11e-06	0	0.25	2.02102	2.02389	0.891044	-3.64718	5.99685	0.067867	0.014504	0.062831	0.01417	0.176133	0.040249	TRUE
KCTD2	0.9834	0.0166	4.08161	6.98e-06	2.07e-06	0	0.25	1.80901	1.86947	0.702934	-2.98891	4.73883	0.03173	0.008585	0.030471	0.008502	0.086466	0.022512	TRUE
ZNF777	0.9832	0.0168	4.06943	2.25e-06	5.04e-07	0	0.25	2.38471	2.47659	1.04427	-2.6841	6.12754	0.01108	0.002667	0.010954	0.002667	0.02485	0.007677	TRUE
KLF16	0.9832	0.0168	4.06943	1.67e-05	3.41e-06	0	0.25	2.36137	2.38614	1.12887	-4.01122	7.8932	0.072651	0.014087	0.068119	0.014004	0.191001	0.035665	TRUE
HIC2	0.983	0.017	4.05739	8.71e-06	2.33e-06	0	0.25	1.99435	2.07096	0.822053	-3.23858	5.01366	0.031478	0.008669	0.030723	0.008252	0.084313	0.029388	TRUE
SNX24	0.983	0.017	4.05739	3.2e-06	7.56e-07	0	0.25	2.10987	2.09576	0.965469	-1.83538	5.54661	0.010829	0.003334	0.010577	0.003251	0.02405	0.007146	TRUE
PELI3	0.983	0.017	4.05739	2.74e-06	5.95e-07	0	0.25	2.22485	2.26753	1.00642	-2.00597	6.28862	0.009443	0.002001	0.009443	0.002001	0.024549	0.00539	TRUE
PHF10	0.983	0.017	4.05739	2.8e-05	7.15e-06	0	0.25	2.04688	2.12739	0.814385	-2.75259	5.4257	0.101738	0.023089	0.092168	0.022422	0.2699	0.063989	TRUE
LRFN3	0.9828	0.0172	4.0455	1.26e-06	2.94e-07	0	0.25	2.43868	2.26487	1.44892	-3.42235	8.51542	0.006547	0.000667	0.006422	0.000667	0.01437	0.003353	TRUE
AGFG1	0.9828	0.0172	4.0455	3.38e-05	8.53e-06	0	0.25	2.1096	2.22637	0.826494	-3.62646	5.69771	0.130824	0.034175	0.119365	0.032758	0.344054	0.093679	TRUE
POU3F1	0.9828	0.0172	4.0455	2.15e-06	3.31e-07	0	0.25	2.98858	3.06559	1.49644	-3.775	8.787	0.016621	0.000917	0.014858	0.000917	0.054202	0.002033	TRUE
AEBP2	0.9824	0.0176	4.0221	4.48e-05	1.08e-05	0	0.25	2.08707	2.17386	0.813575	-2.74776	6.13757	0.168724	0.042344	0.149962	0.03951	0.458986	0.114787	TRUE
ULK1	0.9824	0.0176	4.0221	1.39e-05	3.75e-06	0	0.25	1.99492	2.04976	0.838342	-4.53016	5.08439	0.049735	0.012003	0.048351	0.011586	0.129959	0.034359	TRUE
FARP1	0.9824	0.0176	4.0221	1.86e-06	3.51e-07	0	0.25	2.38089	2.44301	1.02911	-2.9732	6.77126	0.007555	0.001667	0.007303	0.001667	0.020662	0.004356	TRUE
AFDN	0.9824	0.0176	4.0221	2.44e-05	3.45e-06	0	0.25	2.93974	2.97716	1.35023	-2.35912	7.77946	0.098212	0.017338	0.087384	0.016671	0.254018	0.044868	TRUE
ZBTB22	0.9824	0.0176	4.0221	1.72e-05	4.8e-06	0	0.25	1.90701	1.88425	0.916045	-1.85273	6.08366	0.061949	0.017338	0.059557	0.016671	0.167094	0.042911	TRUE
ANKRD16	0.9824	0.0176	4.0221	7.35e-06	2.07e-06	0	0.25	1.9768	1.90184	0.89767	-2.19033	4.60607	0.034122	0.008002	0.03173	0.007835	0.075898	0.019956	TRUE
GIT1	0.9822	0.0178	4.0106	1.37e-05	3.58e-06	0	0.25	1.95096	2.00291	0.880047	-3.69912	5.81967	0.055024	0.010919	0.05238	0.010669	0.140691	0.032905	TRUE
METRNL	0.9822	0.0178	4.0106	1.97e-05	1.55e-06	0	0.25	3.39489	3.37324	1.83334	-4.18912	9.76153	0.077059	0.005251	0.06006	0.004918	0.201776	0.014198	TRUE
PPP1R13B	0.9822	0.0178	4.0106	8.67e-06	1.9e-06	0	0.25	2.3129	2.36985	1.02375	-2.30464	5.73978	0.033115	0.007168	0.032108	0.006918	0.082202	0.017471	TRUE
CDK2AP1	0.982	0.018	3.99922	1.06e-05	1.86e-06	0	0.25	2.54856	2.5606	1.20364	-2.35209	7.04469	0.053387	0.006585	0.049106	0.006418	0.118652	0.014221	TRUE
SLC2A4RG	0.982	0.018	3.99922	2.85e-05	5.37e-06	0	0.25	2.73166	2.65235	1.41441	-2.04568	7.12062	0.151348	0.01417	0.126417	0.013837	0.324513	0.044688	TRUE
TNFAIP6	0.982	0.018	3.99922	7.27e-08	4.56e-07	0	0.25	-2.47422	-2.43263	1.30996	-8.79752	2.69658	0	0.001334	0	0.001334	0	0.004857	TRUE
PIP4K2A	0.982	0.018	3.99922	6.73e-05	1.29e-05	0	0.25	2.41451	2.52363	1.07049	-4.66829	7.3653	0.265301	0.052179	0.216444	0.048846	0.673757	0.127825	TRUE
SRXN1	0.9818	0.0182	3.98796	1.84e-06	1.56e-07	0	0.25	4.15441	3.91654	2.45642	-2.0355	12.6086	0.010073	0.001084	0.010073	0.001084	0.015541	0.002122	TRUE
GTPBP6	0.9818	0.0182	3.98796	5.51e-05	1.22e-05	0	0.25	2.60612	2.81352	1.19461	-2.13575	6.56716	0.235837	0.047928	0.203223	0.044178	0.616551	0.120109	TRUE
CIZ1	0.9816	0.0184	3.97683	3.74e-05	1.36e-05	0	0.25	1.51855	1.50789	0.649508	-1.55607	4.81245	0.149711	0.05643	0.135608	0.053263	0.376791	0.144081	TRUE
ITPKC	0.9814	0.0186	3.96582	3.32e-06	1.15e-06	0	0.25	1.53695	1.58537	0.579538	-2.00795	4.22179	0.015865	0.004168	0.015865	0.004168	0.039575	0.011314	TRUE
MMP24	0.9814	0.0186	3.96582	4.59e-07	1.11e-07	0	0.25	2.193	2.2405	1.02649	-2.86448	5.59288	0.001385	0.000417	0.001385	0.000417	0.004808	0.00147	TRUE
RANBP9	0.9814	0.0186	3.96582	2.08e-05	6.69e-06	0	0.25	1.70493	1.74694	0.676136	-1.77699	3.82985	0.076051	0.024006	0.070889	0.023006	0.172126	0.057775	TRUE
PKD1	0.9814	0.0186	3.96582	1.85e-05	4.88e-06	0	0.25	2.03712	2.08918	0.863073	-2.90911	5.3754	0.082599	0.018921	0.075674	0.018255	0.215484	0.05054	TRUE
HTD2	0.9812	0.0188	3.95492	1.59e-06	4.85e-06	0	0.25	-1.57672	-1.56913	0.681607	-5.02135	1.24466	0.007681	0.019922	0.007555	0.019588	0.018176	0.052581	TRUE
HNRNPL	0.981	0.019	3.94413	0.000261	7.29e-05	0	0.25	2.00833	1.96598	0.911318	-1.65915	5.26028	0.953757	0.286327	0.572652	0.228057	2.49699	0.740389	TRUE
OTUD5	0.981	0.019	3.94413	4.11e-05	1.42e-05	0	0.25	1.62203	1.60662	0.677323	-1.68678	3.91585	0.180308	0.055764	0.157139	0.053097	0.458587	0.148435	TRUE
AGPAT3	0.981	0.019	3.94413	1.26e-05	4.47e-06	0	0.25	1.58162	1.6242	0.708379	-2.28311	4.69243	0.05666	0.016504	0.053261	0.016004	0.133156	0.040386	TRUE
ZSWIM5	0.981	0.019	3.94413	1.11e-06	2.39e-07	0	0.25	2.35305	2.43667	1.31502	-3.64404	7.90194	0.004785	0.000917	0.004785	0.000917	0.010305	0.004075	TRUE
PLEKHO1	0.981	0.019	3.94413	0.000108	2.93e-05	0	0.25	1.84437	1.92552	1.10512	-3.39189	7.21782	0.381898	0.104527	0.288466	0.09319	1.02267	0.266774	TRUE
BMP8B	0.9808	0.0192	3.93346	5.89e-06	3.63e-07	0	0.25	3.30416	3.11855	2.15314	-5.71636	12.4778	0.064719	0.003584	0.038781	0.003084	0.055569	0.004767	TRUE
UBE3C	0.9808	0.0192	3.93346	2e-05	6.13e-06	0	0.25	1.82371	1.89463	0.79782	-2.68289	4.81649	0.092672	0.024839	0.086502	0.023673	0.229285	0.067558	TRUE
SPIRE1	0.9808	0.0192	3.93346	1.07e-06	1.67e-07	0	0.25	2.85762	2.91138	1.38039	-3.4397	7.1642	0.004533	0.0005	0.004281	0.0005	0.009589	0.001279	TRUE
RAPGEF2	0.9808	0.0192	3.93346	1.33e-05	3.39e-06	0	0.25	2.08999	2.13395	0.965263	-2.50763	5.50597	0.070763	0.01267	0.063208	0.012003	0.164709	0.03573	TRUE
TIMP2	0.9806	0.0194	3.92289	1.2e-05	2.68e-06	0	0.25	2.23191	2.26691	1.04288	-3.23286	5.8244	0.085495	0.010169	0.054394	0.009836	0.126834	0.025372	TRUE
GSPT1	0.9804	0.0196	3.91243	8.43e-05	2.2e-05	0	0.25	2.08439	2.08698	0.968246	-1.70954	5.74017	0.397007	0.10386	0.261269	0.089522	0.808688	0.24687	TRUE
ERO1A	0.9804	0.0196	3.91243	3.07e-05	1.01e-05	0	0.25	1.70024	1.74793	0.818839	-2.25177	5.5922	0.124906	0.043011	0.10413	0.039427	0.235713	0.100964	TRUE
KHDRBS3	0.9804	0.0196	3.91243	8.48e-07	1.66e-07	0	0.25	2.61388	2.69091	1.21097	-2.37763	6.67032	0.005792	0.0005	0.005288	0.000417	0.016371	0.002095	TRUE
ZSWIM6	0.9804	0.0196	3.91243	2.16e-05	5.07e-06	0	0.25	2.1449	2.19231	0.889456	-4.28717	5.99637	0.080962	0.015504	0.075925	0.015004	0.225878	0.044214	TRUE
SOX12	0.9804	0.0196	3.91243	9.24e-06	2.2e-06	0	0.25	2.11249	2.13733	0.94034	-2.05691	6.1561	0.037144	0.006918	0.035382	0.006918	0.098519	0.019841	TRUE
MYCN	0.9804	0.0196	3.91243	7.98e-08	1.68e-08	0	0.25	2.41177	2.45188	1.14895	-5.32158	10.5631	0	0	0	0	0	0	TRUE
ATP13A3	0.9802	0.0198	3.90207	1.46e-05	5.07e-06	0	0.25	1.69974	1.76169	0.889294	-3.25921	4.79907	0.066482	0.020172	0.060816	0.019755	0.165444	0.054794	TRUE
THAP12	0.98	0.02	3.89182	4.88e-05	1.36e-05	0	0.25	1.87076	2.001	0.793028	-2.35831	5.73299	0.203477	0.054597	0.179048	0.050513	0.531506	0.145439	TRUE
RABL6	0.98	0.02	3.89182	5.23e-05	1.35e-05	0	0.25	2.26521	2.30012	1.05156	-1.72988	5.81352	0.231178	0.052763	0.192395	0.050429	0.530555	0.130109	TRUE
TRNP1	0.98	0.02	3.89182	8.72e-08	1.51e-08	0	0.25	2.68322	2.746	1.27193	-3.569	8.33997	0.000378	0	0.000378	0	0.001062	0	TRUE
FOXK2	0.9798	0.0202	3.88166	1.45e-05	4.68e-06	0	0.25	1.66867	1.6959	0.710943	-2.05686	4.70377	0.070637	0.017421	0.064845	0.017004	0.164525	0.045898	TRUE
TATDN2	0.9796	0.0204	3.87161	1.51e-05	4.67e-06	0	0.25	1.80582	1.80141	0.858165	-2.13073	5.79149	0.061697	0.017588	0.058549	0.017171	0.155513	0.047177	TRUE
RAP2A	0.9796	0.0204	3.87161	8.91e-06	2.06e-06	0	0.25	2.12047	2.1338	0.945129	-2.13891	6.01158	0.050113	0.008669	0.045329	0.008669	0.106378	0.019006	TRUE
CCDC9	0.9796	0.0204	3.87161	1.23e-05	3.83e-06	0	0.25	1.75179	1.75407	0.739536	-1.44389	4.79438	0.046336	0.01367	0.044447	0.01342	0.117676	0.036464	TRUE
ZXDC	0.9794	0.0206	3.86165	2.9e-05	6.22e-06	0	0.25	2.50275	2.68776	1.14292	-3.26359	6.57296	0.115336	0.020505	0.106019	0.019922	0.320715	0.054903	TRUE
MOGS	0.9792	0.0208	3.85178	3.28e-05	1.05e-05	0	0.25	1.70926	1.72046	0.73416	-1.68054	5.03112	0.158147	0.039343	0.131327	0.037509	0.335875	0.107964	TRUE
SLC35E1	0.9792	0.0208	3.85178	1.61e-05	5.7e-06	0	0.25	1.57431	1.61979	0.673388	-2.66703	4.20519	0.065852	0.022089	0.059935	0.021589	0.150428	0.060919	TRUE
TCF3	0.9792	0.0208	3.85178	8.48e-05	2.42e-05	0	0.25	1.80822	1.80675	0.791825	-1.12355	5.0699	0.368425	0.088356	0.268824	0.082354	0.873801	0.228319	TRUE
RFNG	0.979	0.021	3.84201	2.27e-05	4.95e-06	0	0.25	2.5996	2.84826	1.08564	-1.25966	5.75602	0.094561	0.019422	0.08688	0.018921	0.235623	0.049293	TRUE
FBXW4	0.979	0.021	3.84201	2.39e-05	6.06e-06	0	0.25	2.01561	2.05929	0.829148	-2.9406	6.2572	0.081465	0.024256	0.076681	0.023172	0.225377	0.063761	TRUE
FRS3	0.979	0.021	3.84201	2.69e-06	6.79e-07	0	0.25	2.22724	2.29049	1.02212	-2.32734	5.99812	0.010451	0.002251	0.010451	0.002167	0.03033	0.005774	TRUE
SET	0.979	0.021	3.84201	0.000421	0.000189	0	0.25	1.15095	1.1748	0.528031	-2.27102	4.2822	1.51391	0.800927	0.715563	0.486372	3.86251	1.96493	TRUE
ABCB10	0.979	0.021	3.84201	8.02e-06	2.47e-06	0	0.25	1.76929	1.81089	0.780381	-3.04924	4.817	0.038781	0.009336	0.036892	0.009169	0.086714	0.027994	TRUE
CDR2	0.9788	0.0212	3.83233	1.29e-05	4.86e-06	0	0.25	1.57827	1.59975	0.945537	-3.52354	5.06423	0.055401	0.017171	0.051121	0.016671	0.103486	0.04876	TRUE
SLC15A4	0.9788	0.0212	3.83233	2.61e-05	7.38e-06	0	0.25	1.81695	1.86369	0.903114	-5.95068	6.18313	0.105263	0.030841	0.094309	0.029341	0.267802	0.079684	TRUE
RAB15	0.9788	0.0212	3.83233	6.06e-07	1.84e-07	0	0.25	1.94962	1.94868	1.18203	-5.03249	6.63054	0.00277	0.000417	0.002644	0.000417	0.00633	0.001939	TRUE
SHC2	0.9788	0.0212	3.83233	1e-07	1.71e-08	0	0.25	2.89697	2.96062	1.51783	-4.56156	7.68269	0.000378	8.34e-05	0.000378	8.34e-05	0.001153	0.00016	TRUE
IRX5	0.9788	0.0212	3.83233	4.59e-08	8.07e-09	0	0.25	2.76506	2.75436	1.46278	-3.5677	8.18096	0	0	0	0	0	0	TRUE
PRR36	0.9786	0.0214	3.82273	3.18e-07	8.02e-08	0	0.25	2.33805	2.12935	1.33404	-2.23999	6.4889	0.001385	0.000167	0.001259	0.000167	0.002491	0.000448	TRUE
PROSER2	0.9786	0.0214	3.82273	2.37e-07	7e-08	0	0.25	2.01002	2.02465	1.11397	-4.56977	7.01391	0.000252	0	0.000252	0	0.000569	0	TRUE
PAQR3	0.9786	0.0214	3.82273	1.4e-05	3.31e-06	0	0.25	2.15047	2.22453	1.1089	-4.18052	7.5012	0.047343	0.012837	0.04558	0.012753	0.131499	0.034617	TRUE
T CELL COVID-19 POSITIVE
	proba_de	proba_not_de	bayes_factor	scale1	scale2	pseudocounts	delta	lfc_mean	lfc_median	lfc_std	lfc_min	lfc_max	raw_mean1	raw_mean2	non_zeros_proportion1	non_zeros_proportion2	raw_normalized_mean1	raw_normalized_mean2	is_de_fdr_0.01
SLC35D2	1	0	18.4207	3.34e-05	1.78e-06	0	0.25	4.69302	4.81551	1.38417	-1.51403	8.50475	0.121454	0.006251	0.109784	0.006156	0.35369	0.018854	TRUE
GNAS	1	0	18.4207	0.000558	8.73e-05	0	0.25	2.80887	2.90385	0.705763	0.529399	4.62043	1.90768	0.294924	0.796326	0.235891	5.77042	0.959262	TRUE
BTBD6	1	0	18.4207	4.09e-05	3.3e-06	0	0.25	3.91162	3.99213	1.04087	-0.40954	6.83565	0.132836	0.01072	0.121803	0.010506	0.412304	0.036073	TRUE
TAF10	1	0	18.4207	0.000304	1.83e-05	0	0.25	4.62503	4.89525	1.28748	0.325481	7.17487	0.964657	0.062981	0.57698	0.055903	2.90432	0.184185	TRUE
ZMYND19	1	0	18.4207	1.5e-05	1.22e-06	0	0.25	3.87897	4.02837	0.997753	-0.33519	6.43264	0.051131	0.004106	0.04914	0.004042	0.157776	0.013628	TRUE
TPRG1L	1	0	18.4207	5.9e-05	8.64e-06	0	0.25	2.78404	2.80875	0.717668	0.339735	5.25345	0.177312	0.025524	0.157035	0.024783	0.551142	0.082648	TRUE
DIABLO	1	0	18.4207	8.1e-07	1.73e-05	0	0.25	-4.4149	-4.51608	1.03183	-7.38563	0.709496	0.001121	0.052509	0.001121	0.050582	0.003534	0.1682	TRUE
EID2	1	0	18.4207	2.88e-05	2.32e-06	0	0.25	3.77277	3.86019	0.775331	-0.85389	5.72825	0.095497	0.007415	0.090198	0.0073	0.295393	0.02317	TRUE
ZFPM1	1	0	18.4207	3.96e-05	1.79e-06	0	0.25	5.34098	5.61941	1.70325	-0.98757	9.13177	0.127458	0.006295	0.114221	0.006056	0.407869	0.020897	TRUE
SAP30L	0.9998	0.0002	8.51694	3.74e-05	3.55e-06	0	0.25	3.51575	3.54149	0.818642	-0.59346	5.89626	0.121914	0.010715	0.112466	0.010519	0.377909	0.036962	TRUE
SH3GLB2	0.9998	0.0002	8.51694	5.4e-05	5.25e-06	0	0.25	3.59119	3.70261	0.914928	-0.11705	6.29554	0.178249	0.016704	0.159457	0.016331	0.545508	0.0558	TRUE
RBM15B	0.9998	0.0002	8.51694	5.36e-05	8e-06	0	0.25	2.85042	2.90955	0.759889	-1.30148	5.03318	0.178878	0.025682	0.159049	0.025021	0.548996	0.084059	TRUE
TCFL5	0.9998	0.0002	8.51694	8.87e-06	9.07e-07	0	0.25	3.37067	3.43569	0.747724	-0.59624	6.09268	0.029649	0.002925	0.028748	0.002871	0.093408	0.009713	TRUE
DNLZ	0.9998	0.0002	8.51694	4.61e-05	3.02e-06	0	0.25	5.0816	4.5574	2.0706	-0.75	10.5817	0.157213	0.011779	0.140528	0.011243	0.477882	0.033922	TRUE
ALYREF	0.9996	0.0004	7.82362	0.000103	5.04e-06	0	0.25	4.80477	4.93627	1.36017	0.024522	8.29104	0.345676	0.017791	0.283497	0.017312	1.05671	0.057332	TRUE
DUS1L	0.9996	0.0004	7.82362	8.82e-05	9.84e-06	0	0.25	3.32939	3.43344	0.828777	-0.00171	5.64794	0.28648	0.030821	0.242245	0.029834	0.885606	0.103513	TRUE
AVEN	0.9996	0.0004	7.82362	1.27e-05	1.35e-06	0	0.25	3.41863	3.45102	1.00718	0.183729	6.35807	0.042921	0.004587	0.040813	0.004477	0.132163	0.01469	TRUE
ECI1	0.9996	0.0004	7.82362	3.63e-05	3.04e-06	0	0.25	4.04907	4.24984	1.20951	0.0207	7.37967	0.118114	0.009991	0.108529	0.009692	0.36062	0.030616	TRUE
CCDC71L	0.9996	0.0004	7.82362	2.34e-05	2.29e-06	0	0.25	3.57556	3.57704	1.14188	-0.41634	7.20265	0.072624	0.006675	0.068277	0.006567	0.231729	0.021775	TRUE
UBALD2	0.9994	0.0006	7.41796	0.000341	2.4e-05	0	0.25	4.29148	4.34902	1.55906	0.00393	8.40824	1.18791	0.078499	0.596761	0.070152	3.54449	0.248766	TRUE
MAP2K2	0.9994	0.0006	7.41796	0.000181	1.92e-05	0	0.25	3.6604	3.78915	1.23442	-0.35488	6.78888	0.552749	0.060021	0.403837	0.0554	1.67494	0.192138	TRUE
PPP1R14B	0.9994	0.0006	7.41796	6.49e-05	3.84e-06	0	0.25	4.32259	4.39042	1.27664	-0.51624	8.55751	0.250279	0.013985	0.20404	0.013303	0.71235	0.039431	TRUE
VEGFB	0.9994	0.0006	7.41796	7.35e-05	4.93e-06	0	0.25	3.95816	4.03709	0.983781	-0.27864	7.88042	0.246053	0.016831	0.206777	0.016284	0.751794	0.052796	TRUE
MOSMO	0.9994	0.0006	7.41796	1.61e-05	1.85e-06	0	0.25	3.28791	3.4046	0.809936	-0.44771	5.79796	0.054451	0.005878	0.051854	0.005743	0.169286	0.019861	TRUE
ZNF579	0.9994	0.0006	7.41796	7.93e-06	9.11e-07	0	0.25	3.46978	3.54287	1.1583	0.055887	6.65996	0.02793	0.003013	0.027298	0.002978	0.086368	0.009834	TRUE
DGAT1	0.9994	0.0006	7.41796	2.76e-05	3.71e-06	0	0.25	3.10308	3.16716	0.897746	0.12814	5.77154	0.100891	0.012436	0.09401	0.01217	0.304304	0.041169	TRUE
ZDHHC2	0.9994	0.0006	7.41796	3.23e-05	4.68e-06	0	0.25	2.93164	2.9593	0.813347	-0.45452	5.54483	0.106966	0.015094	0.099447	0.014783	0.33423	0.05093	TRUE
METRN	0.9994	0.0006	7.41796	2.55e-05	1.03e-06	0	0.25	5.30226	5.37644	1.76669	-0.50381	9.93108	0.076253	0.003252	0.071084	0.003175	0.247378	0.011615	TRUE
MGAT4B	0.9992	0.0008	7.13009	3.75e-05	3.73e-06	0	0.25	3.97567	3.95446	1.53263	0.116726	7.67317	0.121005	0.010962	0.110933	0.010712	0.367183	0.03792	TRUE
UBE2M	0.9992	0.0008	7.13009	7.54e-05	5.98e-06	0	0.25	3.87772	3.96201	1.12972	-0.06619	6.68007	0.242215	0.020273	0.21032	0.019802	0.745878	0.066589	TRUE
CTDNEP1	0.9992	0.0008	7.13009	0.000109	1.68e-05	0	0.25	2.77812	2.82574	0.67299	-0.59213	4.57335	0.34149	0.05172	0.279097	0.049547	1.03691	0.170786	TRUE
CDC34	0.9992	0.0008	7.13009	4.45e-05	3.2e-06	0	0.25	4.70449	4.68821	1.87976	-0.54212	9.2488	0.143031	0.010673	0.130112	0.010341	0.440892	0.034553	TRUE
GALNT12	0.9992	0.0008	7.13009	1.31e-05	1.64e-06	0	0.25	3.11308	3.18893	0.921178	-0.98247	5.93324	0.044241	0.005336	0.041382	0.005191	0.135118	0.016908	TRUE
RRP36	0.9992	0.0008	7.13009	4.75e-05	8.27e-06	0	0.25	2.61322	2.58661	0.793712	-0.75762	4.90131	0.154411	0.026527	0.138838	0.025637	0.471872	0.085884	TRUE
STK24	0.9992	0.0008	7.13009	0.000128	1.68e-05	0	0.25	3.07778	3.13601	0.874055	0.105659	5.70747	0.426648	0.053287	0.324625	0.050282	1.2732	0.16815	TRUE
RRAS	0.999	0.001	6.90674	2.67e-05	3.45e-06	0	0.25	2.96233	2.96563	0.778737	-1.8572	5.84516	0.080238	0.009697	0.075109	0.009469	0.247968	0.031352	TRUE
BRI3	0.999	0.001	6.90674	0.000101	1.33e-05	0	0.25	3.13877	3.30805	0.896072	0.05595	5.39271	0.322486	0.042655	0.265657	0.040036	0.969489	0.130696	TRUE
YTHDF1	0.999	0.001	6.90674	3.54e-05	5.99e-06	0	0.25	2.67811	2.74454	0.711947	-1.40269	4.70945	0.11209	0.017729	0.103601	0.01736	0.345152	0.058118	TRUE
BCL7C	0.999	0.001	6.90674	0.000128	1.5e-05	0	0.25	3.67595	3.64082	1.46572	-1.21559	6.98384	0.39379	0.047218	0.31519	0.043943	1.21978	0.150174	TRUE
PGAM5	0.999	0.001	6.90674	1.34e-05	2.27e-06	0	0.25	2.76728	2.86253	0.901385	-0.74992	5.25123	0.047612	0.008125	0.046217	0.008015	0.145902	0.025313	TRUE
FBXL14	0.999	0.001	6.90674	1.73e-05	2.52e-06	0	0.25	3.0477	3.09404	1.03951	-1.97437	5.77202	0.050478	0.007093	0.048427	0.006944	0.15349	0.022856	TRUE
TSR3	0.999	0.001	6.90674	6.71e-05	9.37e-06	0	0.25	3.71896	3.75763	1.70864	-1.30863	6.97314	0.236314	0.031835	0.210232	0.030384	0.715324	0.097179	TRUE
PPP1R35	0.999	0.001	6.90674	7.07e-05	1.08e-05	0	0.25	2.99395	3.08887	0.98637	-1.19204	5.57771	0.224865	0.034121	0.195434	0.032303	0.700744	0.105699	TRUE
ENTR1	0.9988	0.0012	6.72422	2.7e-05	3.94e-06	0	0.25	2.9113	3.0051	0.89674	-0.38823	5.41335	0.09367	0.013712	0.087132	0.013377	0.288333	0.043484	TRUE
SLAIN1	0.9988	0.0012	6.72422	1.53e-05	2.2e-06	0	0.25	2.875	2.9386	0.743053	-0.85641	5.27314	0.049705	0.00678	0.047834	0.00668	0.153506	0.020917	TRUE
RNF220	0.9988	0.0012	6.72422	7.52e-05	1.37e-05	0	0.25	2.77001	2.84606	1.04604	-1.49684	5.33552	0.273497	0.049461	0.236126	0.04691	0.851583	0.157722	TRUE
LDB1	0.9988	0.0012	6.72422	4.46e-05	5.35e-06	0	0.25	3.29558	3.34633	1.07036	-1.1045	6.78884	0.137285	0.015856	0.12511	0.015561	0.424464	0.052632	TRUE
CD81	0.9986	0.0014	6.56987	0.000346	2.43e-05	0	0.25	4.08782	4.12717	1.38327	-1.34651	7.9056	1.12309	0.074255	0.612147	0.065954	3.5838	0.256985	TRUE
ENDOG	0.9986	0.0014	6.56987	1.6e-05	2.05e-06	0	0.25	3.1971	3.35136	0.948584	-0.15647	6.1425	0.052807	0.0071	0.050302	0.006826	0.15846	0.021413	TRUE
C11orf68	0.9986	0.0014	6.56987	2.96e-05	2.96e-06	0	0.25	3.61097	3.63041	1.1426	-0.50886	6.72594	0.094863	0.009135	0.090124	0.009019	0.293621	0.031609	TRUE
UBAC1	0.9984	0.0016	6.43614	3.31e-05	9.33e-06	0	0.25	1.88253	1.9188	0.531264	-0.57597	3.35123	0.113344	0.030455	0.101929	0.028578	0.346708	0.093391	TRUE
CCDC92	0.9982	0.0018	6.31816	5.83e-05	8.63e-06	0	0.25	2.89233	2.9034	0.988958	-1.32645	5.67402	0.187964	0.026575	0.164593	0.0257	0.584347	0.088196	TRUE
TMEM238	0.9982	0.0018	6.31816	0.000102	3.01e-06	0	0.25	8.01879	8.93308	2.80192	-1.09852	12.9015	0.38959	0.013377	0.290843	0.011973	1.11955	0.031547	TRUE
PHC2	0.9982	0.0018	6.31816	3.53e-05	4.9e-06	0	0.25	3.03219	3.07267	0.906264	-0.90817	6.29993	0.114464	0.01373	0.107001	0.013472	0.354906	0.048613	TRUE
FNDC10	0.9982	0.0018	6.31816	6.76e-06	7.34e-07	0	0.25	3.39853	3.47545	1.10654	-0.76886	7.0686	0.021658	0.002142	0.020911	0.002111	0.064371	0.007115	TRUE
WRNIP1	0.9982	0.0018	6.31816	3.91e-05	5.62e-06	0	0.25	3.04392	3.06353	0.969271	-0.69728	6.06437	0.134097	0.018162	0.123623	0.017677	0.413549	0.060145	TRUE
GSK3A	0.9982	0.0018	6.31816	4.73e-05	5.6e-06	0	0.25	3.28537	3.2845	1.11895	-0.61861	6.4683	0.152374	0.016935	0.139268	0.016595	0.470269	0.059788	TRUE
PABPN1	0.9982	0.0018	6.31816	0.000214	3.7e-05	0	0.25	2.62884	2.64877	0.738959	-0.25316	4.48407	0.687015	0.109106	0.47556	0.100031	2.14192	0.360913	TRUE
CDV3	0.9982	0.0018	6.31816	0.000174	2.87e-05	0	0.25	2.82375	2.95771	0.908352	-0.11843	5.3328	0.596841	0.096751	0.417629	0.086037	1.80966	0.29607	TRUE
FAM89B	0.998	0.002	6.2126	5.79e-05	4.6e-06	0	0.25	4.34626	4.63521	1.44907	-0.5421	8.45448	0.212572	0.018764	0.181623	0.017725	0.621598	0.054206	TRUE
SLC25A28	0.998	0.002	6.2126	2.93e-05	3.35e-06	0	0.25	3.27644	3.35595	0.993512	-0.93657	6.1059	0.091345	0.009876	0.085766	0.009692	0.290681	0.035005	TRUE
LYZ	0.998	0.002	6.2126	7.24e-06	0.000121	0	0.25	-3.94643	-3.91797	1.36936	-9.01255	2.76103	0.02157	0.37253	0.014811	0.265946	0.06538	1.3533	TRUE
TIGD5	0.9978	0.0022	6.11709	7.46e-06	8.61e-07	0	0.25	3.28856	3.32251	1.00282	-1.00724	7.02428	0.025049	0.00267	0.024417	0.002632	0.07947	0.009965	TRUE
KCMF1	0.9978	0.0022	6.11709	4e-05	7.82e-06	0	0.25	2.51187	2.51708	0.783321	-0.26015	5.03116	0.141163	0.025112	0.129084	0.024438	0.426026	0.083839	TRUE
IRF2BP1	0.9976	0.0024	6.02988	1.84e-05	2.69e-06	0	0.25	3.20713	3.17455	1.28988	-0.62943	6.63273	0.059813	0.008396	0.057792	0.008288	0.189909	0.029136	TRUE
ZNF639	0.9976	0.0024	6.02988	6.9e-05	1.42e-05	0	0.25	2.4557	2.48179	0.937529	-1.89259	4.99203	0.220483	0.04455	0.189687	0.041842	0.676295	0.138439	TRUE
TERF2	0.9974	0.0026	5.94964	2.78e-05	5.12e-06	0	0.25	2.56114	2.59205	0.806603	-1.3031	4.97802	0.088124	0.014699	0.08131	0.014303	0.272233	0.048957	TRUE
ZCCHC3	0.9974	0.0026	5.94964	1.37e-05	2.36e-06	0	0.25	2.66074	2.67802	0.845335	-0.97037	5.28041	0.046519	0.007111	0.044717	0.007021	0.147501	0.024661	TRUE
URI1	0.9974	0.0026	5.94964	0.000154	2.69e-05	0	0.25	2.80475	2.99767	0.947019	-2.20116	4.96553	0.518732	0.088875	0.389563	0.079796	1.59735	0.273406	TRUE
FAM117A	0.9974	0.0026	5.94964	8.8e-05	1.67e-05	0	0.25	2.45598	2.45966	0.79907	-0.46683	5.25345	0.274704	0.048727	0.231305	0.046655	0.863493	0.163782	TRUE
JMJD8	0.9972	0.0028	5.87533	3.31e-05	8.26e-06	0	0.25	2.11528	2.1415	0.746499	-0.92423	4.30764	0.1007	0.024573	0.093996	0.02396	0.311986	0.077789	TRUE
MAPK9	0.9972	0.0028	5.87533	2.81e-05	4.94e-06	0	0.25	2.65515	2.69011	0.812721	-0.98667	5.07251	0.087795	0.014513	0.08194	0.014166	0.267981	0.049123	TRUE
FAM171A2	0.9972	0.0028	5.87533	1.08e-06	6.17e-08	0	0.25	4.49412	4.58319	1.64571	-1.72624	9.79925	0.003562	0.000115	0.003483	0.000113	0.012057	0.000372	TRUE
HDGF	0.997	0.003	5.80614	6.45e-05	1.48e-05	0	0.25	2.2182	2.21905	0.749173	-0.81852	4.99751	0.222037	0.05096	0.190539	0.048374	0.669409	0.1617	TRUE
INPP5A	0.997	0.003	5.80614	6.36e-06	7.07e-07	0	0.25	3.30543	3.38227	1.10287	-1.1774	6.44385	0.021639	0.002277	0.021138	0.002221	0.067011	0.007272	TRUE
CASTOR2	0.997	0.003	5.80614	1.52e-05	1.2e-06	0	0.25	3.938	3.97268	1.37371	-0.98676	8.78511	0.050205	0.00404	0.047653	0.003956	0.159489	0.013312	TRUE
LSM14B	0.997	0.003	5.80614	2.22e-05	3.01e-06	0	0.25	3.10377	3.17445	1.011	-1.54814	5.83524	0.069552	0.009064	0.065748	0.008885	0.215626	0.030462	TRUE
HP	0.997	0.003	5.80614	2.3e-08	7.67e-07	0	0.25	-4.73739	-4.7714	1.66743	-11.3485	4.29358	3.71e-05	0.002494	3.71e-05	0.00244	9.77e-05	0.008837	TRUE
ZBTB22	0.997	0.003	5.80614	1.5e-05	3.39e-06	0	0.25	2.23121	2.24765	0.77576	-0.85161	4.92873	0.049691	0.010956	0.047876	0.010803	0.155581	0.035569	TRUE
ARL8A	0.997	0.003	5.80614	6.38e-05	7.82e-06	0	0.25	3.29841	3.31377	1.20036	-1.22776	6.62974	0.192026	0.021534	0.172513	0.021026	0.59975	0.076204	TRUE
FRAT2	0.9968	0.0032	5.7414	2.22e-05	2.69e-06	0	0.25	3.50967	3.75062	1.25466	-1.65082	6.38438	0.074775	0.0093	0.070121	0.008976	0.235006	0.028421	TRUE
RILPL1	0.9968	0.0032	5.7414	3.66e-06	5.35e-07	0	0.25	2.86944	2.91991	0.887888	-1.13903	6.04231	0.011963	0.001575	0.011583	0.001556	0.037324	0.005234	TRUE
CNOT11	0.9968	0.0032	5.7414	4.75e-05	9.89e-06	0	0.25	2.4071	2.43214	0.815137	-1.75773	4.75696	0.159227	0.031742	0.145067	0.030673	0.483379	0.10055	TRUE
NELFB	0.9966	0.0034	5.68057	3.95e-05	6.45e-06	0	0.25	2.8126	2.82153	0.964051	-1.09187	5.6263	0.126767	0.019347	0.118195	0.018929	0.394983	0.066922	TRUE
PGP	0.9966	0.0034	5.68057	5.74e-05	8.76e-06	0	0.25	3.47126	3.48664	1.61728	-0.77841	6.72818	0.175491	0.027258	0.157544	0.026023	0.55275	0.087183	TRUE
HEBP2	0.9966	0.0034	5.68057	0.000123	2.29e-05	0	0.25	2.6026	2.51499	1.01825	-0.5449	6.18889	0.414601	0.069677	0.311161	0.06331	1.24884	0.220003	TRUE
SMARCD2	0.9964	0.0036	5.62321	3.31e-05	5.51e-06	0	0.25	2.76306	2.78552	0.889201	-1.69902	5.61268	0.108597	0.016941	0.100322	0.016594	0.327786	0.05808	TRUE
THAP11	0.9964	0.0036	5.62321	8.53e-05	2.18e-05	0	0.25	1.99162	2.01409	0.57426	-1.69736	3.78218	0.273687	0.07099	0.23633	0.067237	0.842103	0.220281	TRUE
S100A8	0.9962	0.0038	5.56894	1.27e-05	0.000359	0	0.25	-4.72702	-4.77778	1.7883	-11.5	4.04554	0.034918	1.04254	0.017803	0.470956	0.098347	3.73739	TRUE
FRAT1	0.9962	0.0038	5.56894	1.82e-05	2.26e-06	0	0.25	3.35996	3.47712	1.23688	-1.80279	6.66108	0.059003	0.007426	0.05599	0.007244	0.184623	0.023642	TRUE
RAB11FIP3	0.9962	0.0038	5.56894	1.46e-05	1.71e-06	0	0.25	3.31266	3.36726	1.05211	-1.64527	6.70714	0.047538	0.005339	0.045745	0.005268	0.153643	0.018923	TRUE
ZDHHC8	0.9958	0.0042	5.46846	1.52e-05	2.18e-06	0	0.25	3.13173	3.15924	1.08688	-1.20533	6.55371	0.051349	0.006795	0.049399	0.006703	0.162487	0.024386	TRUE
S100A9	0.9958	0.0042	5.46846	9.67e-06	0.000199	0	0.25	-4.16453	-4.14445	1.62678	-10.3886	4.40776	0.031103	0.580869	0.01848	0.352751	0.086734	2.11772	TRUE
MBD2	0.9956	0.0044	5.42174	7.48e-05	1.4e-05	0	0.25	2.48814	2.51397	0.867596	-0.77923	5.4954	0.235374	0.043779	0.198435	0.041731	0.727052	0.139754	TRUE
MFSD12	0.9956	0.0044	5.42174	2.74e-05	4.64e-06	0	0.25	2.66715	2.71543	0.939785	-1.16935	5.90139	0.091739	0.01471	0.08621	0.01442	0.27554	0.049524	TRUE
UBTD2	0.9954	0.0046	5.37709	4.96e-06	7.84e-07	0	0.25	2.83099	2.89254	0.965407	-0.64333	6.08913	0.015951	0.002348	0.015326	0.002306	0.048599	0.007209	TRUE
ZNRF2	0.9954	0.0046	5.37709	3.07e-05	2.82e-06	0	0.25	3.81443	3.80728	1.43091	-1.49598	7.88139	0.10318	0.008619	0.095608	0.008477	0.3254	0.029477	TRUE
B3GALT6	0.9954	0.0046	5.37709	2.13e-05	2.49e-06	0	0.25	3.73751	4.00941	1.41404	-1.22714	7.30591	0.078607	0.009886	0.074488	0.009587	0.243798	0.031117	TRUE
ZNF787	0.9952	0.0048	5.33433	1.55e-05	2.41e-06	0	0.25	2.80911	2.87006	0.934927	-1.60951	6.14918	0.051251	0.00765	0.049446	0.007546	0.160727	0.025528	TRUE
FARP1	0.9952	0.0048	5.33433	1.86e-06	3.04e-07	0	0.25	2.63949	2.62599	0.934063	-0.91148	6.43126	0.006053	0.000935	0.005975	0.00093	0.017366	0.002934	TRUE
GNB1	0.9952	0.0048	5.33433	0.000162	3.28e-05	0	0.25	2.4304	2.42717	0.845707	-0.45904	4.95705	0.529884	0.102801	0.387631	0.094475	1.61905	0.341569	TRUE
OSBP	0.995	0.005	5.2933	4.77e-05	8.46e-06	0	0.25	2.61253	2.64521	0.781324	-1.01996	5.52332	0.148924	0.02442	0.132877	0.023616	0.455795	0.080551	TRUE
AMFR	0.9948	0.0052	5.25388	3.46e-05	6.35e-06	0	0.25	2.7353	2.87048	1.04018	-0.41968	5.82302	0.109482	0.01978	0.102823	0.019323	0.334164	0.064907	TRUE
JUND	0.9948	0.0052	5.25388	0.000828	6.86e-05	0	0.25	3.97565	4.04066	1.60988	-1.60924	8.21071	2.73292	0.231514	0.799897	0.176119	8.59661	0.761697	TRUE
PRKACA	0.9948	0.0052	5.25388	2.36e-05	5.07e-06	0	0.25	2.32562	2.36094	0.782898	-1.25713	4.53634	0.080317	0.015757	0.075336	0.015522	0.247854	0.052853	TRUE
S100A12	0.9948	0.0052	5.25388	1.17e-06	2.8e-05	0	0.25	-4.43938	-4.49463	1.73938	-10.7431	3.8753	0.002821	0.085081	0.002047	0.072518	0.008228	0.302439	TRUE
MAML1	0.9946	0.0054	5.21594	3.79e-05	6.92e-06	0	0.25	2.57148	2.60584	0.811837	-1.52572	5.03991	0.128165	0.021745	0.117417	0.02117	0.402331	0.073351	TRUE
PITPNA	0.9942	0.0058	5.14408	2.66e-05	4.24e-06	0	0.25	2.79139	2.7978	1.02613	-0.64777	5.77187	0.088991	0.013509	0.081681	0.013196	0.271754	0.044993	TRUE
MPND	0.9942	0.0058	5.14408	1.48e-05	1.97e-06	0	0.25	3.17042	3.20034	1.16704	-0.78621	7.10361	0.049311	0.006454	0.04688	0.006303	0.153176	0.022181	TRUE
CTU1	0.994	0.006	5.10998	1.64e-05	1.38e-06	0	0.25	4.80102	5.20618	1.85173	-1.02015	8.48279	0.055373	0.005289	0.053058	0.005084	0.174138	0.015192	TRUE
HMCES	0.994	0.006	5.10998	5.36e-05	1.9e-05	0	0.25	1.52423	1.53207	0.510855	-1.65794	3.26676	0.168689	0.058082	0.15232	0.055706	0.511166	0.182712	TRUE
SMAD4	0.994	0.006	5.10998	4.63e-05	7.93e-06	0	0.25	2.78175	2.82757	0.984301	-1.51613	6.13781	0.16133	0.024376	0.14654	0.023723	0.513433	0.084504	TRUE
BHLHA15	0.994	0.006	5.10998	1e-07	1.27e-08	0	0.25	3.18574	3.28118	1.15655	-1.73696	6.77808	0.000315	4.52e-05	0.000306	4.52e-05	0.000905	0.000159	TRUE
MCEMP1	0.994	0.006	5.10998	1.28e-07	1.63e-06	0	0.25	-3.46021	-3.43967	1.37182	-9.52337	4.36454	0.000255	0.004718	0.000222	0.004542	0.000736	0.016467	TRUE
THAP12	0.994	0.006	5.10998	6.12e-05	1.67e-05	0	0.25	1.93739	1.96307	0.642027	-1.67536	4.04846	0.198639	0.050978	0.173578	0.047895	0.618334	0.165017	TRUE
ZDHHC18	0.9938	0.0062	5.07698	3.94e-05	7.28e-06	0	0.25	2.57499	2.56827	0.93933	-1.43778	5.81874	0.121752	0.021225	0.112512	0.020787	0.378428	0.074007	TRUE
NTNG2	0.9936	0.0064	5.04504	5.83e-06	5.96e-07	0	0.25	3.64415	3.69	1.54397	-1.96944	8.21471	0.018939	0.001825	0.018558	0.001809	0.06341	0.006971	TRUE
SPINDOC	0.9936	0.0064	5.04504	8.14e-06	8.11e-07	0	0.25	3.56361	3.57637	1.39066	-1.82409	7.66041	0.029649	0.002707	0.028613	0.002681	0.091692	0.009519	TRUE
GNAI2	0.9934	0.0066	5.01406	0.000425	8.49e-05	0	0.25	2.47455	2.48641	0.98622	-1.15308	5.25698	1.29617	0.242877	0.669785	0.201803	3.94498	0.81512	TRUE
RNF215	0.9934	0.0066	5.01406	2.69e-06	4.8e-07	0	0.25	2.62996	2.67948	0.950559	-2.32118	6.12485	0.009425	0.001543	0.009295	0.001532	0.02866	0.005134	TRUE
SLC2A4RG	0.9934	0.0066	5.01406	0.000108	1.83e-05	0	0.25	3.01358	3.11644	1.30137	-1.89038	6.59817	0.361365	0.062372	0.290199	0.057616	1.12499	0.200945	TRUE
HCN2	0.9934	0.0066	5.01406	3.1e-06	3.1e-07	0	0.25	3.78722	3.82492	1.53291	-1.63759	8.5611	0.011009	0.001094	0.010713	0.001081	0.032815	0.003528	TRUE
CD14	0.9932	0.0068	4.98401	8.69e-07	9.93e-06	0	0.25	-3.31798	-3.27357	1.37662	-9.33107	3.49031	0.002881	0.026979	0.002496	0.025498	0.008766	0.10114	TRUE
TRAF3IP1	0.9932	0.0068	4.98401	1.06e-05	2.21e-06	0	0.25	2.46713	2.53059	0.886451	-1.10906	4.93993	0.037674	0.007152	0.03487	0.006902	0.115837	0.023602	TRUE
YPEL3	0.993	0.007	4.95482	0.000296	5.26e-05	0	0.25	2.61316	2.64625	0.957302	-0.93595	5.39344	1.00657	0.180748	0.585372	0.152906	3.18354	0.572714	TRUE
BRD7	0.9928	0.0072	4.92645	0.000128	2.7e-05	0	0.25	2.42151	2.49067	0.916829	-1.00371	4.86883	0.405886	0.082025	0.311559	0.073662	1.26358	0.25844	TRUE
GNA12	0.9928	0.0072	4.92645	1.17e-05	2.59e-06	0	0.25	2.25949	2.29725	0.762296	-1.40888	6.10386	0.039818	0.008391	0.037992	0.008235	0.122003	0.027932	TRUE
ACBD3	0.9928	0.0072	4.92645	4.15e-05	8.61e-06	0	0.25	2.4956	2.47161	0.999687	-1.06563	5.38149	0.129544	0.024654	0.11757	0.023699	0.405512	0.082592	TRUE
DNAJC21	0.9926	0.0074	4.89885	7.43e-05	1.93e-05	0	0.25	2.10586	2.18109	0.753686	-1.33738	4.0899	0.225931	0.059069	0.191493	0.05431	0.692473	0.182011	TRUE
SNTA1	0.9924	0.0076	4.87198	8.41e-06	1.07e-06	0	0.25	3.16719	3.21641	1.2306	-1.25488	6.85191	0.029954	0.003102	0.028803	0.003039	0.091478	0.009965	TRUE
AEBP2	0.9924	0.0076	4.87198	6.26e-05	1.53e-05	0	0.25	2.12491	2.13721	0.80437	-2.07857	4.74573	0.200442	0.046282	0.174361	0.043734	0.618569	0.15218	TRUE
PACS2	0.9924	0.0076	4.87198	2.03e-05	4.4e-06	0	0.25	2.35943	2.39924	0.833298	-1.93948	5.59618	0.068574	0.013541	0.064646	0.013304	0.213547	0.047478	TRUE
EIF3B	0.9924	0.0076	4.87198	8.2e-05	1.59e-05	0	0.25	2.56679	2.62136	0.910318	-1.11128	5.84077	0.266063	0.04662	0.225914	0.044449	0.811263	0.158607	TRUE
C9orf40	0.992	0.008	4.82028	7.92e-06	1.33e-06	0	0.25	2.75976	2.75473	1.033	-2.09773	5.60318	0.026026	0.003937	0.0252	0.003866	0.08409	0.012831	TRUE
VCAN	0.9918	0.0082	4.79539	2.2e-06	2.71e-05	0	0.25	-3.39278	-3.3604	1.56614	-9.10905	4.36183	0.004766	0.082256	0.0034	0.07061	0.014175	0.295801	TRUE
RYK	0.9918	0.0082	4.79539	3.61e-05	6.5e-06	0	0.25	2.68092	2.78118	0.952416	-2.00424	5.41708	0.120033	0.019985	0.111568	0.019493	0.384685	0.06757	TRUE
TADA2B	0.9918	0.0082	4.79539	3e-05	6.63e-06	0	0.25	2.23371	2.25997	0.815325	-1.27157	4.89257	0.097215	0.020035	0.090369	0.019565	0.306814	0.069064	TRUE
SPPL3	0.9916	0.0084	4.77109	3.76e-05	7.41e-06	0	0.25	2.58598	2.67772	0.928237	-1.09357	5.78543	0.116618	0.021569	0.109113	0.021024	0.358363	0.07349	TRUE
CASD1	0.9916	0.0084	4.77109	2.68e-05	5.57e-06	0	0.25	2.41949	2.48129	0.826688	-1.5875	5.26744	0.089394	0.016583	0.08339	0.016166	0.277726	0.055786	TRUE
TMEM250	0.9916	0.0084	4.77109	2.75e-05	4.29e-06	0	0.25	2.99344	2.96579	1.30127	-1.17594	6.98546	0.091373	0.013767	0.085682	0.013445	0.282798	0.045972	TRUE
CLPTM1L	0.9912	0.0088	4.72416	3.91e-05	6.88e-06	0	0.25	2.65631	2.67244	1.07386	-1.33698	5.51972	0.132216	0.021768	0.121511	0.021181	0.410189	0.074552	TRUE
HNRNPD	0.9912	0.0088	4.72416	0.000218	6.4e-05	0	0.25	1.86031	1.86681	0.685915	-1.08371	4.21823	0.684012	0.186564	0.471276	0.162243	2.08795	0.60721	TRUE
FBXO46	0.9912	0.0088	4.72416	1.05e-05	2.52e-06	0	0.25	2.16209	2.18266	0.815229	-2.28665	5.05645	0.035368	0.007829	0.034319	0.00771	0.109355	0.026066	TRUE
LFNG	0.9912	0.0088	4.72416	4.11e-05	4.51e-06	0	0.25	3.41099	3.45707	1.39565	-2.13599	7.75175	0.136781	0.01425	0.11876	0.013903	0.429851	0.049545	TRUE
PAQR3	0.991	0.009	4.70149	1.13e-05	2.41e-06	0	0.25	2.43848	2.50054	0.965985	-1.77112	5.88151	0.039392	0.007392	0.037765	0.007271	0.120216	0.024198	TRUE
EIF4E3	0.9908	0.0092	4.67931	6.98e-05	1.23e-05	0	0.25	2.71326	2.73717	1.05865	-1.73056	5.88954	0.22228	0.037012	0.189608	0.035436	0.682417	0.120257	TRUE
CSNK2A2	0.9908	0.0092	4.67931	2.71e-05	5.91e-06	0	0.25	2.34933	2.41375	0.764819	-1.9075	5.17142	0.095673	0.017826	0.08916	0.017436	0.29087	0.061468	TRUE
FBRSL1	0.9908	0.0092	4.67931	2.33e-05	4.26e-06	0	0.25	2.61573	2.69627	0.932299	-2.01289	6.01837	0.07496	0.012755	0.070375	0.012538	0.23949	0.044964	TRUE
SUZ12	0.9908	0.0092	4.67931	9e-05	2.49e-05	0	0.25	1.96379	1.98383	0.697672	-1.78746	4.42522	0.311656	0.080006	0.257834	0.07358	0.956071	0.258285	TRUE
XKR6	0.9906	0.0094	4.6576	8.47e-06	1.83e-06	0	0.25	2.47117	2.55287	0.974884	-1.21285	5.29486	0.029852	0.005544	0.028951	0.005447	0.090475	0.0179	TRUE
MAPK3	0.9906	0.0094	4.6576	3.42e-05	7.91e-06	0	0.25	2.24924	2.29047	0.853369	-0.59871	5.042	0.117039	0.02701	0.107756	0.026157	0.351195	0.082929	TRUE
PLEKHM2	0.9906	0.0094	4.6576	3.13e-05	5.87e-06	0	0.25	2.56917	2.6367	0.886356	-1.47444	5.30335	0.103555	0.017958	0.096112	0.017594	0.322461	0.062001	TRUE
ZNF598	0.9904	0.0096	4.63635	2.37e-05	4.86e-06	0	0.25	2.51536	2.52595	1.02562	-1.70361	5.82676	0.072828	0.013441	0.068953	0.013185	0.227113	0.047069	TRUE
CAMSAP3	0.9904	0.0096	4.63635	2.83e-07	5.28e-08	0	0.25	2.66689	2.75151	1.03962	-0.91217	5.60192	0.001084	0.000129	0.00107	0.000129	0.003418	0.000391	TRUE
AKT1	0.9904	0.0096	4.63635	7.65e-05	1.31e-05	0	0.25	2.71977	2.7641	1.16398	-1.30426	6.03085	0.228896	0.037322	0.198005	0.036207	0.723056	0.134297	TRUE
TXNL4A	0.9904	0.0096	4.63635	0.000165	3.86e-05	0	0.25	2.26762	2.35002	0.842942	-0.54794	4.5004	0.549866	0.128166	0.407912	0.112859	1.66443	0.386881	TRUE
KLF16	0.9904	0.0096	4.63635	1.57e-05	2.89e-06	0	0.25	2.62772	2.64176	1.06596	-0.9321	6.20742	0.055965	0.009731	0.053461	0.009571	0.17489	0.032237	TRUE
CSNK1G2	0.9902	0.0098	4.61552	7.68e-05	1.58e-05	0	0.25	2.63029	2.54141	1.18978	-1.37493	5.92883	0.26282	0.048563	0.223307	0.046155	0.825124	0.169236	TRUE
CCNYL1	0.99	0.01	4.59512	7.59e-06	1.6e-06	0	0.25	2.40415	2.43732	0.838166	-1.17449	5.77118	0.025146	0.004719	0.024338	0.004629	0.077293	0.015917	TRUE
NACA2	0.99	0.01	4.59512	4.39e-07	1.17e-06	0	0.25	-0.25632	-1.42343	2.40816	-4.48049	4.86779	0.001343	0.004183	0.001343	0.004154	0.003928	0.011846	TRUE
RAB21	0.99	0.01	4.59512	4.45e-05	1.06e-05	0	0.25	2.18462	2.22957	0.78003	-1.12513	4.96516	0.147238	0.032287	0.133498	0.031097	0.459054	0.107477	TRUE
MKNK2	0.99	0.01	4.59512	0.0001	2.3e-05	0	0.25	2.257	2.27257	0.883211	-1.53469	5.02897	0.335482	0.072831	0.268148	0.068168	1.01226	0.241865	TRUE
UBE2H	0.9898	0.0102	4.57511	6.04e-05	1.5e-05	0	0.25	2.16388	2.17281	0.823801	-1.27289	5.00087	0.196369	0.043886	0.170767	0.041634	0.586197	0.143053	TRUE
TXNDC5	0.9898	0.0102	4.57511	1.27e-05	1.57e-06	0	0.25	4.13375	4.03547	2.06994	-3.05893	9.4148	0.043722	0.004895	0.041855	0.004802	0.132875	0.019021	TRUE
ENKD1	0.9898	0.0102	4.57511	2.85e-06	7.65e-07	0	0.25	1.91814	1.93433	0.716355	-0.87524	4.1672	0.009249	0.002507	0.00905	0.002478	0.029258	0.007984	TRUE
CIB2	0.9898	0.0102	4.57511	2.26e-06	4.9e-07	0	0.25	2.37247	2.41385	0.971473	-1.74918	5.36519	0.007818	0.001637	0.007522	0.001601	0.024481	0.00524	TRUE
HABP4	0.9896	0.0104	4.55549	3.16e-05	3.89e-06	0	0.25	3.14114	3.20777	1.27992	-2.37349	7.07107	0.103517	0.012165	0.095135	0.011876	0.321412	0.038154	TRUE
ANKS6	0.9896	0.0104	4.55549	6.46e-06	1.21e-06	0	0.25	2.47502	2.52691	0.920315	-0.86682	6.41181	0.021607	0.003845	0.020749	0.003798	0.067101	0.01313	TRUE
FANCE	0.9896	0.0104	4.55549	5.63e-06	9.39e-07	0	0.25	2.74583	2.76747	1.07957	-1.31849	6.56474	0.018211	0.002971	0.017688	0.002941	0.056613	0.009626	TRUE
NUDT3	0.9896	0.0104	4.55549	5.34e-05	1.55e-05	0	0.25	1.92412	1.90986	0.747776	-0.65833	4.61614	0.169253	0.045318	0.151611	0.043078	0.520258	0.148704	TRUE
TRIM28	0.9896	0.0104	4.55549	7.67e-05	1.7e-05	0	0.25	2.40122	2.47347	0.964389	-1.80483	5.43881	0.26966	0.056429	0.229564	0.053403	0.825945	0.191512	TRUE
PTEN	0.9894	0.0106	4.53624	7.07e-05	1.68e-05	0	0.25	2.24745	2.28792	0.849821	-1.52568	5.51206	0.246925	0.053899	0.210714	0.051092	0.745202	0.177761	TRUE
CLEC7A	0.9892	0.0108	4.51735	5.45e-07	3.89e-06	0	0.25	-2.73765	-2.69047	1.28791	-8.80077	4.33999	0.001121	0.011582	0.001028	0.011106	0.00352	0.043106	TRUE
NAGLU	0.9892	0.0108	4.51735	1.72e-05	2.43e-06	0	0.25	3.12734	3.17801	1.37637	-1.62871	7.02566	0.053382	0.007079	0.050932	0.006995	0.174111	0.025325	TRUE
NSMF	0.9892	0.0108	4.51735	3.55e-05	5.37e-06	0	0.25	2.99492	3.02265	1.29965	-1.89367	7.22257	0.112841	0.014774	0.102129	0.014446	0.360994	0.054515	TRUE
ASPHD2	0.989	0.011	4.4988	5.66e-06	8.89e-07	0	0.25	2.87328	2.8843	1.14341	-1.55008	6.17259	0.018966	0.002828	0.018355	0.002805	0.056203	0.009132	TRUE
FBXL17	0.989	0.011	4.4988	2.81e-05	6.72e-06	0	0.25	2.18289	2.23936	0.831175	-2.13734	5.12203	0.089167	0.020565	0.083885	0.020041	0.285976	0.067939	TRUE
ZNRF3	0.989	0.011	4.4988	1.23e-06	2.14e-07	0	0.25	2.63079	2.70611	1.0391	-1.12641	6.68563	0.003849	0.000586	0.003756	0.000583	0.01213	0.001979	TRUE
ADO	0.9888	0.0112	4.48058	7.62e-06	1.79e-06	0	0.25	2.27653	2.32042	0.919166	-1.82936	5.03227	0.027101	0.005999	0.026455	0.005911	0.085623	0.019802	TRUE
MGST1	0.9888	0.0112	4.48058	2.44e-07	1.66e-06	0	0.25	-2.62863	-2.61076	1.17894	-8.6266	3.63788	0.000287	0.005358	0.000283	0.005205	0.000873	0.019286	TRUE
PLEKHO1	0.9888	0.0112	4.48058	4.56e-05	1.06e-05	0	0.25	2.22343	2.24679	0.895226	-1.05842	5.72569	0.142208	0.033112	0.124642	0.031601	0.427612	0.10699	TRUE
UQCRHL	0.9888	0.0112	4.48058	1.05e-05	1.59e-05	0	0.25	0.441768	-0.10735	2.0813	-3.94966	5.09343	0.03723	0.059492	0.036339	0.055427	0.111951	0.164443	TRUE
CARS2	0.9888	0.0112	4.48058	3.28e-05	8.75e-06	0	0.25	2.0843	2.11903	0.837949	-0.90707	4.59911	0.106674	0.025062	0.099285	0.024449	0.327475	0.085224	TRUE
CTSZ	0.9886	0.0114	4.46268	3.96e-05	8.11e-06	0	0.25	2.41484	2.42647	1.00422	-0.66935	5.93525	0.126371	0.022713	0.113971	0.021989	0.383446	0.076169	TRUE
R3HDM2	0.9886	0.0114	4.46268	9.99e-05	1.71e-05	0	0.25	2.91125	3.05075	1.07889	-1.80617	5.76505	0.327584	0.058693	0.265031	0.052859	1.01391	0.178178	TRUE
SLC25A23	0.9886	0.0114	4.46268	1.46e-05	3.85e-06	0	0.25	1.95698	1.96072	0.757348	-1.98065	4.58331	0.052493	0.012379	0.049478	0.012049	0.161161	0.040409	TRUE
RCAN1	0.9884	0.0116	4.44508	7.55e-06	1.43e-06	0	0.25	2.54752	2.55851	1.04465	-1.51277	5.51137	0.023937	0.004327	0.023018	0.004227	0.074889	0.014209	TRUE
SIK3	0.9882	0.0118	4.42779	4.28e-05	7.21e-06	0	0.25	2.82302	2.85987	1.12274	-1.5114	6.47782	0.151589	0.022496	0.13573	0.021849	0.472223	0.076409	TRUE
RBM38	0.988	0.012	4.41078	0.000202	3.06e-05	0	0.25	3.02105	3.06229	1.33041	-1.54034	6.94207	0.60421	0.096574	0.409876	0.085469	1.88727	0.315002	TRUE
CUL3	0.988	0.012	4.41078	6.62e-05	1.48e-05	0	0.25	2.40676	2.46209	1.00457	-1.87826	5.80457	0.23127	0.046151	0.196518	0.043771	0.702382	0.151868	TRUE
ANKRD16	0.988	0.012	4.41078	6.44e-06	1.15e-06	0	0.25	2.75194	2.8393	1.1261	-1.21242	5.99847	0.021385	0.003753	0.020721	0.003678	0.066153	0.011896	TRUE
SERPINA1	0.9878	0.0122	4.39404	1.45e-06	1.15e-05	0	0.25	-2.84758	-2.83884	1.32979	-8.11855	4.5863	0.003515	0.036688	0.003237	0.034553	0.011246	0.13569	TRUE
ZNF513	0.9878	0.0122	4.39404	8.54e-06	2.16e-06	0	0.25	2.20627	2.19401	0.952352	-1.11708	5.17424	0.028681	0.006561	0.027914	0.006479	0.090073	0.022396	TRUE
TREM1	0.9874	0.0126	4.36138	1.38e-07	1.03e-06	0	0.25	-2.72748	-2.70242	1.29899	-8.25276	4.20219	0.000292	0.002842	0.000283	0.002807	0.001044	0.010803	TRUE
COL6A3	0.9874	0.0126	4.36138	2.88e-06	7.63e-06	0	0.25	-0.02645	-1.39614	3.00297	-7.3019	8.13578	0.009402	0.027255	0.009207	0.026321	0.029204	0.078934	TRUE
E2F4	0.9872	0.0128	4.34543	7.56e-05	1.98e-05	0	0.25	2.23411	2.25255	1.03443	-0.59096	4.71717	0.253657	0.068145	0.220106	0.063746	0.772495	0.212803	TRUE
USP25	0.9872	0.0128	4.34543	5.59e-05	1.19e-05	0	0.25	2.46989	2.52192	1.04048	-1.93819	5.70643	0.181742	0.036703	0.160981	0.035229	0.573266	0.124605	TRUE
ZSWIM6	0.9872	0.0128	4.34543	1.62e-05	3.65e-06	0	0.25	2.29238	2.33091	0.902071	-2.22576	5.3498	0.051696	0.009902	0.049094	0.009671	0.162149	0.034414	TRUE
TMEM268	0.9872	0.0128	4.34543	1.13e-05	2.51e-06	0	0.25	2.31936	2.32628	0.994881	-1.4429	5.82362	0.036679	0.00761	0.035296	0.007484	0.110155	0.025744	TRUE
FPR1	0.987	0.013	4.32972	3.92e-07	3.42e-06	0	0.25	-2.87101	-2.83977	1.42941	-8.62973	4.70036	0.000834	0.010736	0.000736	0.010309	0.002429	0.039846	TRUE
STK11	0.987	0.013	4.32972	2.48e-05	4.66e-06	0	0.25	3.08751	2.99942	1.56391	-1.38866	6.98471	0.082216	0.013599	0.07805	0.013362	0.257325	0.051088	TRUE
FBXW4	0.987	0.013	4.32972	2.77e-05	7.11e-06	0	0.25	2.08411	2.10641	0.809785	-1.7019	4.92895	0.091585	0.021719	0.08515	0.020969	0.292299	0.07529	TRUE
AQP9	0.987	0.013	4.32972	1.21e-07	1.07e-06	0	0.25	-3.02542	-2.98533	1.37923	-8.29697	4.19624	0.000102	0.003213	0.000102	0.00313	0.000346	0.011475	TRUE
KLHL17	0.987	0.013	4.32972	6.63e-06	1.34e-06	0	0.25	2.50932	2.54762	1.02738	-2.01144	5.7625	0.020898	0.003906	0.020517	0.00387	0.066537	0.01358	TRUE
PBX2	0.9868	0.0132	4.31425	3.96e-05	1.18e-05	0	0.25	1.80401	1.83647	0.658954	-1.96021	3.85223	0.127399	0.03564	0.116014	0.034387	0.400582	0.120492	TRUE
TMEM259	0.9868	0.0132	4.31425	0.000112	1.97e-05	0	0.25	3.28433	3.19409	1.64851	-1.16464	7.71838	0.379667	0.064259	0.307622	0.058389	1.20926	0.21186	TRUE
PLBD1	0.9868	0.0132	4.31425	6.89e-07	6.42e-06	0	0.25	-2.93873	-2.93436	1.38702	-8.07794	3.80329	0.001153	0.019094	0.001075	0.018171	0.003589	0.071196	TRUE
FOXK1	0.9866	0.0134	4.29901	3.66e-05	7.86e-06	0	0.25	2.37556	2.43937	0.889264	-1.24886	5.81979	0.12404	0.023748	0.113392	0.023171	0.386532	0.083085	TRUE
ZXDC	0.9866	0.0134	4.29901	3.13e-05	6e-06	0	0.25	2.79349	3.0119	1.16816	-2.46024	6.04217	0.106762	0.019675	0.099456	0.019094	0.334926	0.063288	TRUE
FCGR1A	0.9862	0.0138	4.26919	1.7e-07	1.78e-06	0	0.25	-3.21969	-3.23601	1.55216	-8.96542	4.20549	0.000218	0.005741	0.000213	0.005463	0.000671	0.022224	TRUE
INAFM2	0.9862	0.0138	4.26919	3.9e-06	9.07e-07	0	0.25	2.19958	2.21511	0.958852	-2.14278	5.99275	0.012111	0.002366	0.011796	0.002324	0.038966	0.008382	TRUE
MRGBP	0.9858	0.0142	4.24021	2.62e-05	5.28e-06	0	0.25	2.51799	2.55344	1.08106	-2.08366	5.57701	0.081058	0.016717	0.075706	0.016071	0.252032	0.05363	TRUE
SRF	0.9858	0.0142	4.24021	1.87e-05	3.85e-06	0	0.25	2.45682	2.47653	1.03732	-2.38575	5.96845	0.058072	0.01072	0.055346	0.010552	0.180456	0.037749	TRUE
GLS	0.9858	0.0142	4.24021	0.000101	2e-05	0	0.25	2.70274	2.79712	1.1413	-1.79939	6.61708	0.347536	0.062402	0.279408	0.057769	1.07515	0.210738	TRUE
NADK2	0.9858	0.0142	4.24021	9.01e-06	2.72e-06	0	0.25	1.8213	1.8596	0.727716	-1.13391	4.22339	0.027263	0.008012	0.026455	0.007886	0.085564	0.026425	TRUE
EVI5L	0.9856	0.0144	4.22602	5.28e-06	1.16e-06	0	0.25	2.40772	2.41596	1.06374	-2.17914	5.9631	0.018513	0.003644	0.017952	0.003601	0.057433	0.012853	TRUE
DDX51	0.9856	0.0144	4.22602	1.54e-05	3.92e-06	0	0.25	2.13308	2.17821	0.846679	-1.88142	5.18992	0.049367	0.011579	0.047436	0.011393	0.156618	0.039879	TRUE
VPS37D	0.9854	0.0146	4.21202	6.22e-07	6.93e-08	0	0.25	3.63477	3.64281	1.77354	-2.16255	8.44123	0.002325	0.000142	0.002288	0.000139	0.007093	0.000492	TRUE
MARCO	0.985	0.015	4.18459	1.06e-07	7.08e-07	0	0.25	-2.62922	-2.60916	1.23129	-7.64089	4.15408	0.000153	0.002143	0.000148	0.002059	0.000432	0.008314	TRUE
PHF10	0.985	0.015	4.18459	2.97e-05	7.39e-06	0	0.25	2.12456	2.18724	0.834191	-1.57173	4.41161	0.098819	0.023057	0.090346	0.022401	0.305288	0.076424	TRUE
FBXL6	0.985	0.015	4.18459	2.58e-05	3.24e-06	0	0.25	3.61202	3.7295	1.66792	-1.41616	7.95631	0.08136	0.010657	0.07648	0.010367	0.259765	0.034268	TRUE
ZBTB12	0.9848	0.0152	4.17114	6.2e-07	1.28e-07	0	0.25	2.382	2.42626	1.01832	-1.54987	5.84508	0.002228	0.000402	0.002181	0.000402	0.007066	0.001236	TRUE
RNASE2	0.9848	0.0152	4.17114	2.72e-07	3.86e-06	0	0.25	-3.49975	-3.49175	1.69291	-9.9233	4.53584	0.000287	0.011442	0.000245	0.010964	0.000806	0.043721	TRUE
CAPNS1	0.9846	0.0154	4.15787	0.000202	3.94e-05	0	0.25	2.52538	2.57557	1.12965	-0.82116	5.54496	0.645766	0.116132	0.433798	0.104721	1.99416	0.399234	TRUE
TMCC1	0.9846	0.0154	4.15787	2.25e-05	7.98e-06	0	0.25	1.53729	1.56121	0.547823	-1.80759	3.33422	0.076304	0.02477	0.070806	0.023868	0.233389	0.08088	TRUE
KLF13	0.9846	0.0154	4.15787	0.000156	3.84e-05	0	0.25	2.13558	2.15602	0.89887	-1.10828	4.78877	0.485941	0.115976	0.363131	0.104232	1.52372	0.382461	TRUE
FAM89A	0.9844	0.0156	4.14476	6.7e-06	1.09e-06	0	0.25	2.68145	2.6893	1.19659	-1.5021	6.88599	0.02478	0.003888	0.023903	0.003832	0.077597	0.012309	TRUE
GLRX5	0.9844	0.0156	4.14476	6.61e-05	8.84e-06	0	0.25	3.79515	4.26769	1.50392	-1.73512	7.57087	0.242353	0.037211	0.210825	0.033817	0.73016	0.101879	TRUE
NT5M	0.9842	0.0158	4.13182	3e-06	5.16e-07	0	0.25	3.05862	3.23593	1.33362	-3.56293	7.5147	0.009916	0.001887	0.009541	0.001838	0.03003	0.005774	TRUE
GRK2	0.9842	0.0158	4.13182	0.000134	3.31e-05	0	0.25	2.12362	2.15268	0.909494	-2.16479	5.19979	0.450268	0.105047	0.340816	0.09653	1.41839	0.366866	TRUE
CIZ1	0.9842	0.0158	4.13182	4.43e-05	1.5e-05	0	0.25	1.66308	1.67152	0.682129	-1.16797	3.65569	0.14064	0.046827	0.127852	0.044862	0.434548	0.15223	TRUE
IRAK1	0.984	0.016	4.11904	3.59e-05	8.66e-06	0	0.25	2.22123	2.23023	0.977169	-1.15281	5.3339	0.114496	0.025726	0.105815	0.024959	0.353196	0.088579	TRUE
PDXP	0.9838	0.0162	4.10641	1.32e-05	1.34e-06	0	0.25	5.41795	5.63686	3.18522	-2.21698	12.1608	0.038892	0.004395	0.037936	0.004326	0.120955	0.013166	TRUE
KIAA2013	0.9838	0.0162	4.10641	3.98e-05	6.05e-06	0	0.25	2.96901	3.00289	1.4475	-2.2578	6.97848	0.12406	0.017615	0.11461	0.017244	0.395021	0.066414	TRUE
MOGS	0.9836	0.0164	4.09394	4.6e-05	1.24e-05	0	0.25	2.09584	2.12458	0.902511	-1.61194	5.22349	0.147967	0.036065	0.13573	0.034853	0.463834	0.12188	TRUE
FCN1	0.9836	0.0164	4.09394	2.52e-06	2.05e-05	0	0.25	-2.86301	-2.83542	1.39654	-8.49945	4.34112	0.006855	0.06616	0.005317	0.059827	0.021251	0.246004	TRUE
CDK2AP1	0.9836	0.0164	4.09394	1.35e-05	2e-06	0	0.25	2.98046	3.02461	1.35962	-3.23998	7.22238	0.053933	0.007374	0.049691	0.007092	0.154683	0.021434	TRUE
KMT2B	0.9834	0.0166	4.08161	3.7e-05	9.65e-06	0	0.25	2.08678	2.1476	0.862515	-2.0392	4.97266	0.117503	0.02815	0.107552	0.027322	0.3699	0.097426	TRUE
NRBP2	0.9834	0.0166	4.08161	6.07e-06	1.29e-06	0	0.25	2.46949	2.49561	1.05	-2.05947	6.24741	0.020092	0.003827	0.019466	0.00378	0.065231	0.013531	TRUE
CBX4	0.9834	0.0166	4.08161	5.3e-05	9.26e-06	0	0.25	2.93876	2.92545	1.4871	-1.88975	6.90645	0.180128	0.02963	0.156752	0.028471	0.572092	0.104888	TRUE
MTURN	0.9832	0.0168	4.06943	9.69e-06	1.75e-06	0	0.25	2.69868	2.69999	1.25893	-2.98658	7.13254	0.033344	0.005776	0.03148	0.005555	0.106008	0.019114	TRUE
CSTA	0.9832	0.0168	4.06943	5.45e-07	4.12e-06	0	0.25	-2.81962	-2.82098	1.37296	-8.57975	4.44084	0.001056	0.01399	0.00094	0.012848	0.003248	0.048821	TRUE
ADCK2	0.9832	0.0168	4.06943	1.25e-05	3.54e-06	0	0.25	2.09968	2.13375	1.01812	-1.33484	5.09	0.044078	0.011776	0.042892	0.011629	0.133748	0.037405	TRUE
PINK1	0.983	0.017	4.05739	1.92e-05	3.31e-06	0	0.25	3.00603	3.16169	1.3355	-1.70511	7.19169	0.059633	0.010843	0.056995	0.010519	0.188064	0.034363	TRUE
TAPT1	0.983	0.017	4.05739	1.74e-05	3.91e-06	0	0.25	2.3272	2.38468	1.01848	-2.54934	5.74872	0.057082	0.011601	0.054281	0.011392	0.174158	0.038428	TRUE
SRRD	0.983	0.017	4.05739	1.11e-05	3.13e-06	0	0.25	1.96652	1.99266	0.833335	-1.06739	4.27809	0.037632	0.010189	0.036005	0.009921	0.114217	0.03281	TRUE
TMEM65	0.983	0.017	4.05739	2.94e-05	5.32e-06	0	0.25	2.73855	2.86102	1.14964	-2.12413	6.34205	0.10759	0.018385	0.097914	0.017764	0.329091	0.056979	TRUE
SCO2	0.9826	0.0174	4.03373	2.32e-06	1.55e-05	0	0.25	-2.59925	-2.70429	1.30536	-6.78382	2.7715	0.008999	0.045631	0.008883	0.04324	0.026525	0.150486	TRUE
CCNY	0.9826	0.0174	4.03373	3.79e-05	1.17e-05	0	0.25	1.81536	1.8481	0.745256	-1.23052	4.29774	0.122873	0.034438	0.113175	0.033376	0.380802	0.116574	TRUE
CNNM3	0.9824	0.0176	4.0221	1.53e-05	3.9e-06	0	0.25	2.15198	2.18679	1.01451	-1.94559	5.63294	0.050848	0.011558	0.048811	0.011363	0.160514	0.041619	TRUE
CITED4	0.9822	0.0178	4.0106	5.55e-05	5.22e-06	0	0.25	4.95766	5.22191	2.92204	-4.16462	13.1325	0.199589	0.021937	0.163435	0.018955	0.613974	0.056048	TRUE
SIRT1	0.982	0.018	3.99922	1.88e-05	5.31e-06	0	0.25	1.95939	1.99053	0.872325	-1.69242	5.23961	0.061981	0.016316	0.058519	0.015895	0.194088	0.054077	TRUE
MNDA	0.982	0.018	3.99922	2.47e-06	1.73e-05	0	0.25	-2.68071	-2.69047	1.34764	-7.46846	4.17007	0.004608	0.052962	0.003779	0.046836	0.014089	0.194926	TRUE
DYNLL2	0.9818	0.0182	3.98796	5.76e-05	1.65e-05	0	0.25	1.94912	1.96695	0.869711	-0.65892	4.50404	0.201846	0.058097	0.174991	0.054491	0.622287	0.186536	TRUE
TNFAIP6	0.9818	0.0182	3.98796	4.07e-08	3.52e-07	0	0.25	-2.87793	-2.83247	1.55454	-9.46924	4.17678	1.85e-05	0.001039	1.85e-05	0.000989	5.53e-05	0.003721	TRUE
ZCWPW2	0.9818	0.0182	3.98796	1.27e-07	4.56e-06	0	0.25	-4.53032	-4.85962	2.24759	-9.78971	3.50647	0.000185	0.011143	0.000185	0.010856	0.000553	0.042122	TRUE
FXR2	0.9818	0.0182	3.98796	9.77e-06	2.2e-06	0	0.25	2.38403	2.36255	1.11888	-2.21647	6.11387	0.03189	0.006701	0.031008	0.006634	0.101922	0.023553	TRUE
CLEC2L	0.9816	0.0184	3.97683	9.42e-08	1.61e-08	0	0.25	3.16365	3.26218	1.59579	-4.44294	10.0692	0.000371	4.68e-05	0.000333	4.68e-05	0.001252	0.000151	TRUE
GSPT1	0.9816	0.0184	3.97683	0.000133	3.1e-05	0	0.25	2.36618	2.40587	1.10877	-1.35246	5.47674	0.482359	0.107565	0.347004	0.094635	1.41296	0.328945	TRUE
EHBP1L1	0.9816	0.0184	3.97683	4.7e-05	8.75e-06	0	0.25	3.01008	2.9531	1.58158	-1.739	7.37808	0.15043	0.023693	0.133576	0.022829	0.470793	0.086105	TRUE
MTMR1	0.9816	0.0184	3.97683	1.59e-05	4.18e-06	0	0.25	2.0208	2.07173	0.823552	-2.47309	4.76476	0.055044	0.013193	0.052757	0.012985	0.170524	0.044494	TRUE
GGT1	0.9816	0.0184	3.97683	6.16e-06	1.02e-06	0	0.25	5.15991	5.70156	3.05673	-4.33435	12.8582	0.022895	0.004145	0.021648	0.004	0.063111	0.011019	TRUE
ESYT2	0.9814	0.0186	3.96582	8.08e-05	1.88e-05	0	0.25	2.22045	2.26166	0.910249	-1.79531	5.56591	0.27624	0.059809	0.227276	0.056799	0.850276	0.203516	TRUE
ADNP	0.9814	0.0186	3.96582	3.85e-05	9.53e-06	0	0.25	2.22661	2.33261	0.939722	-2.35762	5.44228	0.132455	0.030624	0.119617	0.029454	0.409816	0.102693	TRUE
MICALL1	0.9814	0.0186	3.96582	1.42e-05	3.56e-06	0	0.25	2.24183	2.2763	1.03623	-1.74641	5.83776	0.048672	0.011887	0.046143	0.011637	0.147274	0.038468	TRUE
PELI3	0.9814	0.0186	3.96582	4.06e-06	6.3e-07	0	0.25	2.71633	2.75536	1.28305	-1.84076	7.03739	0.01338	0.001822	0.013084	0.001801	0.041058	0.005631	TRUE
ETS1	0.9814	0.0186	3.96582	0.000618	0.000171	0	0.25	1.95057	1.97752	0.865168	-2.64727	4.784	1.97186	0.509745	0.771636	0.356576	5.9675	1.63891	TRUE
FRS3	0.9812	0.0188	3.95492	3.08e-06	6.09e-07	0	0.25	2.82934	3.07928	1.20798	-1.16757	5.78988	0.011204	0.002229	0.011004	0.002198	0.035211	0.006773	TRUE
ABCF2	0.981	0.019	3.94413	2.68e-07	8.26e-06	0	0.25	-1.57572	-0.36964	4.03171	-9.00799	5.83	0.000287	0.019375	0.000287	0.01866	0.000924	0.074444	TRUE
HNRNPL	0.981	0.019	3.94413	0.000232	6.55e-05	0	0.25	2.01965	2.03261	0.926806	-2.36008	4.76863	0.777959	0.21731	0.511935	0.180178	2.38239	0.679592	TRUE
OSGIN2	0.981	0.019	3.94413	1.09e-05	4.39e-06	0	0.25	1.31851	1.31402	0.539013	-1.9498	3.33147	0.038869	0.01542	0.037209	0.015088	0.120586	0.047769	TRUE
ARIH1	0.9808	0.0192	3.93346	9.99e-05	2.5e-05	0	0.25	2.36885	2.35019	1.24105	-2.29169	6.42251	0.313126	0.06793	0.256514	0.062824	0.970407	0.231824	TRUE
MMP24	0.9806	0.0194	3.92289	7.76e-07	1.6e-07	0	0.25	2.49449	2.53197	1.17743	-2.57051	6.21369	0.002584	0.000507	0.002575	0.000505	0.007858	0.001683	TRUE
RNF169	0.9804	0.0196	3.91243	4.18e-05	7.68e-06	0	0.25	2.88351	3.00416	1.33513	-1.83671	6.47862	0.129198	0.02325	0.117769	0.022291	0.41474	0.07667	TRUE
ATXN7	0.9804	0.0196	3.91243	2.98e-06	3.4e-05	0	0.25	-3.3427	-3.5047	1.50395	-8.37774	3.51467	0.007253	0.101421	0.007156	0.092795	0.022498	0.347878	TRUE
C2CD2L	0.9804	0.0196	3.91243	1.13e-05	3.12e-06	0	0.25	2.01494	2.10274	0.849594	-1.39795	4.82375	0.03917	0.010657	0.037696	0.010467	0.119143	0.034315	TRUE
WSB2	0.9804	0.0196	3.91243	1.88e-05	3.59e-06	0	0.25	2.52098	2.49975	1.22973	-1.31971	6.04429	0.068435	0.011945	0.064016	0.011726	0.20716	0.040426	TRUE
AGFG1	0.9802	0.0198	3.90207	3.34e-05	9.3e-06	0	0.25	2.04603	2.10841	0.888774	-1.83587	5.45656	0.109189	0.027557	0.099919	0.026557	0.332277	0.092098	TRUE
ZNRF1	0.9802	0.0198	3.90207	9.86e-06	1.28e-06	0	0.25	2.94948	2.90637	1.53342	-2.50342	8.40733	0.03829	0.004401	0.034685	0.004288	0.102333	0.012591	TRUE
CTBP1	0.98	0.02	3.89182	0.000121	3.34e-05	0	0.25	1.93761	1.98283	0.888462	-1.43423	4.3097	0.370778	0.103214	0.297433	0.095641	1.17429	0.347796	TRUE
GTF2H4	0.98	0.02	3.89182	8.86e-07	1.1e-05	0	0.25	-3.44445	-3.71902	1.14362	-6.10996	1.39838	0.002663	0.035188	0.002663	0.034313	0.008133	0.112993	TRUE
RFNG	0.98	0.02	3.89182	2.52e-05	4.79e-06	0	0.25	2.86711	3.16381	1.1727	-0.79174	5.9549	0.090646	0.017886	0.085395	0.017278	0.278691	0.054293	TRUE
PRRG3	0.98	0.02	3.89182	1.3e-06	9.09e-07	0	0.25	2.33998	2.47671	2.30443	-7.16045	8.71707	0.004733	0.004409	0.004719	0.004298	0.015003	0.011548	TRUE
NPLOC4	0.98	0.02	3.89182	3.01e-05	8.48e-06	0	0.25	1.98077	2.03133	0.811404	-1.56735	5.03627	0.094872	0.025072	0.088846	0.02452	0.296458	0.087668	TRUE
MZT2B	0.9798	0.0202	3.88166	0.00034	7.75e-05	0	0.25	2.46613	2.6767	1.04513	-1.3078	5.79591	1.18923	0.28269	0.641353	0.209394	3.48866	0.811909	TRUE
LRFN3	0.9798	0.0202	3.88166	7.74e-06	1.32e-06	0	0.25	2.98664	2.96515	1.60752	-2.37075	8.15447	0.028106	0.004166	0.027344	0.004098	0.087061	0.01477	TRUE
ASGR2	0.9798	0.0202	3.88166	1.4e-07	1.17e-06	0	0.25	-2.85996	-2.84266	1.55097	-8.47824	5.29392	0.000181	0.003938	0.000162	0.003803	0.000485	0.014107	TRUE
RAD51	0.9798	0.0202	3.88166	6.96e-08	9.13e-07	0	0.25	-3.27149	-3.42343	1.83713	-12.2832	5.02605	0.000167	0.002618	0.000162	0.002534	0.000512	0.008627	TRUE
HIC2	0.9798	0.0202	3.88166	1.04e-05	2.53e-06	0	0.25	2.16137	2.21226	0.939937	-1.95996	5.37547	0.036206	0.00747	0.035097	0.007308	0.114052	0.025609	TRUE
ZNF12	0.9796	0.0204	3.87161	1.95e-05	5.28e-06	0	0.25	2.04214	2.09294	0.889131	-2.249	5.02994	0.068918	0.01572	0.064516	0.015315	0.218786	0.055611	TRUE
FCGR1B	0.9796	0.0204	3.87161	7.48e-08	5.88e-07	0	0.25	-2.84986	-2.82994	1.48597	-8.61178	4.05678	7.41e-05	0.001814	7.41e-05	0.001748	0.000166	0.007306	TRUE
ABCB10	0.9794	0.0206	3.86165	1.07e-05	2.77e-06	0	0.25	2.0705	2.10613	0.923798	-2.48337	5.32168	0.036943	0.009298	0.035236	0.009131	0.110107	0.030825	TRUE
IFFO2	0.9794	0.0206	3.86165	1.93e-05	3.82e-06	0	0.25	2.53689	2.53002	1.35999	-3.25215	7.28621	0.059411	0.010672	0.05611	0.010425	0.185523	0.03692	TRUE
BTBD2	0.9794	0.0206	3.86165	2.7e-05	7.71e-06	0	0.25	1.97576	2.03536	0.865758	-2.42888	4.81654	0.08192	0.02098	0.07704	0.020501	0.255181	0.075914	TRUE
ARMH4	0.9792	0.0208	3.85178	2.27e-07	1.38e-05	0	0.25	-4.71515	-5.18889	2.76166	-10.104	2.66796	0.000102	0.043993	0.000102	0.041443	0.000335	0.133994	TRUE
ATMIN	0.9792	0.0208	3.85178	2.43e-05	7.48e-06	0	0.25	1.82238	1.85399	0.751999	-1.75128	4.3094	0.084612	0.02434	0.078744	0.0236	0.262256	0.081282	TRUE
COPRS	0.979	0.021	3.84201	7.26e-06	1.49e-06	0	0.25	2.78277	2.88315	1.35332	-1.22094	6.29668	0.024275	0.004537	0.023324	0.004418	0.072474	0.013784	TRUE
PACS1	0.979	0.021	3.84201	9.85e-05	2.74e-05	0	0.25	2.0069	2.06367	0.898906	-1.7502	4.73799	0.323491	0.084807	0.259983	0.078195	0.994517	0.279655	TRUE
FBXO45	0.9788	0.0212	3.83233	8.06e-06	2.12e-06	0	0.25	2.08474	2.08681	0.975224	-1.60808	5.45447	0.029255	0.007156	0.028095	0.006977	0.089089	0.023592	TRUE
KCTD2	0.9788	0.0212	3.83233	1.12e-05	3.15e-06	0	0.25	1.96474	2.03052	0.796059	-2.19785	4.36136	0.03773	0.009406	0.036473	0.009268	0.119312	0.033131	TRUE
BCL3	0.9788	0.0212	3.83233	4.69e-05	7.67e-06	0	0.25	2.87871	2.92125	1.43546	-2.11192	7.81351	0.169658	0.025994	0.136675	0.024207	0.498255	0.079142	TRUE
TSPAN33	0.9786	0.0214	3.82273	3.3e-06	5.09e-07	0	0.25	2.91083	2.93592	1.59331	-3.33214	9.77339	0.01075	0.001856	0.01024	0.001806	0.03226	0.005875	TRUE
CTXN2	0.9786	0.0214	3.82273	3.86e-07	6.65e-08	0	0.25	2.77998	2.87082	1.32286	-2.3331	7.046	0.001408	0.000158	0.001403	0.000157	0.00452	0.000545	TRUE
ZNF777	0.9784	0.0216	3.81323	3.46e-06	7.99e-07	0	0.25	2.35464	2.39638	1.17779	-2.18629	6.49755	0.012083	0.002637	0.011833	0.002602	0.039809	0.008954	TRUE
MANEAL	0.9784	0.0216	3.81323	2.95e-06	3.34e-07	0	0.25	3.28145	3.26566	1.81045	-2.09338	8.40947	0.009411	0.000976	0.009207	0.000967	0.030749	0.003563	TRUE
TMEM203	0.9784	0.0216	3.81323	4.21e-05	9.94e-06	0	0.25	2.54799	2.60623	1.23243	-2.21141	5.19169	0.149014	0.034836	0.137064	0.033234	0.456956	0.107305	TRUE
RAB15	0.9784	0.0216	3.81323	3.74e-06	8.09e-07	0	0.25	2.22192	2.23483	1.10159	-1.72735	6.41394	0.011486	0.002497	0.010981	0.00246	0.034778	0.00768	TRUE
SAP30	0.9782	0.0218	3.8038	1.71e-05	1.72e-06	0	0.25	3.83168	3.85273	2.35758	-3.36924	10.7358	0.055063	0.005497	0.050344	0.00533	0.171126	0.01639	TRUE
LARP4B	0.9782	0.0218	3.8038	3.7e-05	9.51e-06	0	0.25	2.21022	2.30686	1.037	-2.15977	5.65545	0.126932	0.029855	0.115935	0.02873	0.39161	0.101169	TRUE
EVA1B	0.9782	0.0218	3.8038	1.02e-05	9.58e-07	0	0.25	3.89092	3.82269	2.25312	-3.9964	11.137	0.033891	0.002879	0.030424	0.002797	0.103153	0.009831	TRUE
GKAP1	0.978	0.022	3.79447	2.61e-05	7.33e-06	0	0.25	1.86713	1.88684	0.823693	-1.4936	4.89574	0.081299	0.023126	0.073992	0.02183	0.258334	0.072314	TRUE
REXO1	0.9776	0.0224	3.77604	2.61e-05	7.19e-06	0	0.25	2.1265	2.16088	1.03629	-2.02758	5.51607	0.082258	0.019606	0.077591	0.019202	0.262131	0.072092	TRUE
RPS10-NUDT3	0.9774	0.0226	3.76695	5.09e-07	3.13e-05	0	0.25	-4.08446	-3.48955	2.8946	-12.385	4.98082	0.001667	0.080389	0.001658	0.066317	0.004953	0.308523	TRUE
FPR2	0.9774	0.0226	3.76695	6.32e-08	4.76e-07	0	0.25	-2.70706	-2.7099	1.4548	-8.6296	3.72138	6.48e-05	0.001516	6.48e-05	0.001493	0.000258	0.005652	TRUE
T CELLS COVID-19 NEGATIVE
	proba_de	proba_not_de	bayes_factor	scale1	scale2	pseudocounts	delta	lfc_mean	lfc_median	lfc_std	lfc_min	lfc_max	raw_mean1	raw_mean2	non_zeros_proportion1	non_zeros_proportion2	raw_normalized_mean1	raw_normalized_mean2	is_de_fdr_0.01
EID2	1	0	18.4207	2.86e-05	2.34e-06	0	0.25	3.67317	3.724	0.654112	0.872561	6.29474	0.095774	0.008501	0.09027	0.008331	0.297481	0.022874	TRUE
TAF10	1	0	18.4207	0.000285	1.86e-05	0	0.25	4.46823	4.69591	1.2765	0.578609	7.19793	0.902038	0.066852	0.562209	0.058955	2.75057	0.171062	TRUE
RBM15B	1	0	18.4207	5.64e-05	7.33e-06	0	0.25	3.04845	3.09235	0.775764	0.469113	6.37757	0.190249	0.027401	0.166938	0.026497	0.585661	0.076673	TRUE
PHC2	1	0	18.4207	3.67e-05	3.75e-06	0	0.25	3.3812	3.37957	0.850731	0.304075	6.23057	0.118813	0.012278	0.111315	0.01196	0.375804	0.036186	TRUE
BTBD6	1	0	18.4207	4.3e-05	3.01e-06	0	0.25	4.03608	4.09191	1.00384	0.403271	7.06533	0.138968	0.009879	0.127527	0.009627	0.440839	0.0284	TRUE
SAP30L	1	0	18.4207	3.52e-05	3.24e-06	0	0.25	3.49699	3.51835	0.774307	0.54261	6.2044	0.116514	0.01116	0.108042	0.01093	0.364098	0.032012	TRUE
ECI1	1	0	18.4207	3.33e-05	2.94e-06	0	0.25	3.92451	4.03459	1.19502	0.454948	6.79061	0.108323	0.011427	0.100659	0.011086	0.332211	0.030655	TRUE
SH3GLB2	1	0	18.4207	5.32e-05	4.79e-06	0	0.25	3.64022	3.66392	0.888283	0.605216	6.56853	0.176753	0.016981	0.15965	0.016544	0.545134	0.047685	TRUE
UBAC1	1	0	18.4207	3.39e-05	9.2e-06	0	0.25	1.93975	1.96946	0.551603	0.254255	3.40998	0.115386	0.034192	0.104165	0.031954	0.35695	0.094402	TRUE
GNAS	1	0	18.4207	0.000553	7.72e-05	0	0.25	2.95165	3.0174	0.717125	0.708684	5.07405	1.85626	0.293382	0.793169	0.234634	5.69587	0.807816	TRUE
ZMYND19	1	0	18.4207	1.26e-05	1.14e-06	0	0.25	3.57583	3.62954	0.782023	0.272102	6.13655	0.04295	0.004036	0.041297	0.003984	0.135994	0.011118	TRUE
VEGFB	1	0	18.4207	6.88e-05	4.94e-06	0	0.25	3.84778	3.93458	0.943476	-0.6069	8.21845	0.234366	0.017566	0.196847	0.016921	0.704831	0.048246	TRUE
UBALD2	1	0	18.4207	0.000281	1.53e-05	0	0.25	4.785	4.82684	1.59509	0.481156	8.74503	0.96466	0.058084	0.548598	0.05326	2.88832	0.152486	TRUE
DIABLO	1	0	18.4207	8.18e-07	1.78e-05	0	0.25	-4.54023	-4.52721	0.836445	-7.54682	-0.59489	0.001284	0.060328	0.001275	0.05817	0.004063	0.171857	TRUE
YTHDF1	0.9998	0.0002	8.51694	3.55e-05	5.58e-06	0	0.25	2.72156	2.75028	0.659221	0.031385	5.92296	0.11269	0.018647	0.103743	0.018217	0.353201	0.052012	TRUE
DUS1L	0.9998	0.0002	8.51694	8.19e-05	8.32e-06	0	0.25	3.37547	3.42459	0.765035	0.191806	6.08131	0.266017	0.029727	0.227979	0.02897	0.830347	0.085345	TRUE
TCFL5	0.9998	0.0002	8.51694	8.33e-06	9.01e-07	0	0.25	3.28442	3.35752	0.707372	0.079643	6.65608	0.02848	0.003199	0.027644	0.00317	0.087814	0.009043	TRUE
ALYREF	0.9998	0.0002	8.51694	0.00012	4.02e-06	0	0.25	5.23922	5.36009	1.35566	0.227668	9.34052	0.398545	0.013782	0.319559	0.013463	1.25886	0.037532	TRUE
BRI3	0.9998	0.0002	8.51694	8.8e-05	1.15e-05	0	0.25	3.16819	3.37178	0.865211	0.119714	5.74623	0.286017	0.038229	0.242503	0.035709	0.865408	0.10278	TRUE
DGAT1	0.9998	0.0002	8.51694	2.8e-05	3.57e-06	0	0.25	3.12952	3.12782	0.858244	0.00618	6.44294	0.101725	0.014248	0.095275	0.013959	0.311497	0.039202	TRUE
KCMF1	0.9998	0.0002	8.51694	4.23e-05	7.1e-06	0	0.25	2.65474	2.64899	0.712045	-0.32864	5.14025	0.144868	0.02629	0.13317	0.025534	0.446853	0.077013	TRUE
ZDHHC2	0.9998	0.0002	8.51694	3.12e-05	4.19e-06	0	0.25	2.97575	2.99856	0.70265	0.179129	5.58608	0.103603	0.015307	0.096464	0.014966	0.321036	0.042943	TRUE
ZFPM1	0.9998	0.0002	8.51694	3.73e-05	1.52e-06	0	0.25	5.29931	5.48746	1.55898	-0.01417	8.93271	0.124404	0.005517	0.111169	0.005339	0.393366	0.015247	TRUE
SLC35D2	0.9998	0.0002	8.51694	3.09e-05	1.48e-06	0	0.25	4.72815	4.83972	1.26964	0.159916	8.21467	0.107143	0.005739	0.097808	0.005643	0.317092	0.014451	TRUE
URI1	0.9996	0.0004	7.82362	0.000145	2.41e-05	0	0.25	2.82219	3.00393	0.847624	0.071759	5.21773	0.491841	0.088603	0.374165	0.079816	1.51019	0.240608	TRUE
METRN	0.9996	0.0004	7.82362	2.88e-05	9.55e-07	0	0.25	5.48331	5.49656	1.71376	-0.00666	10.1904	0.090503	0.003392	0.084869	0.003281	0.293589	0.009783	TRUE
STK24	0.9996	0.0004	7.82362	0.000119	1.5e-05	0	0.25	3.08019	3.12363	0.803263	-0.01445	5.74866	0.39275	0.051618	0.305759	0.048491	1.17877	0.141628	TRUE
RRAS	0.9996	0.0004	7.82362	2.16e-05	3e-06	0	0.25	2.85765	2.87417	0.729405	-0.1351	5.69169	0.064974	0.010257	0.061222	0.00999	0.195269	0.028719	TRUE
ARL8A	0.9996	0.0004	7.82362	6.6e-05	6.42e-06	0	0.25	3.53826	3.51155	1.1445	-0.20063	6.94634	0.197484	0.021151	0.178783	0.020661	0.633347	0.061393	TRUE
PABPN1	0.9996	0.0004	7.82362	0.00021	3.35e-05	0	0.25	2.70884	2.73927	0.703546	0.008192	4.58446	0.688767	0.115776	0.476366	0.105794	2.1538	0.326578	TRUE
MGAT4B	0.9996	0.0004	7.82362	3.43e-05	3.25e-06	0	0.25	3.9074	3.70442	1.41678	0.220366	7.6459	0.107978	0.011234	0.100487	0.010938	0.337726	0.032474	TRUE
DNLZ	0.9996	0.0004	7.82362	4.43e-05	3.28e-06	0	0.25	4.95302	4.439	2.15421	-0.27125	9.61388	0.157511	0.013115	0.14094	0.012648	0.474992	0.033731	TRUE
CD81	0.9996	0.0004	7.82362	0.000374	2.05e-05	0	0.25	4.37704	4.38667	1.39215	-0.50077	8.30752	1.25377	0.069548	0.64905	0.06202	4.08669	0.207563	TRUE
TXNDC5	0.9996	0.0004	7.82362	1.4e-05	9.4e-07	0	0.25	4.41288	4.16716	1.61362	-0.16042	8.97455	0.048342	0.003932	0.046259	0.003866	0.153059	0.010789	TRUE
TPRG1L	0.9996	0.0004	7.82362	6.21e-05	9.49e-06	0	0.25	2.72629	2.74366	0.736938	-0.10975	4.80291	0.19422	0.0326	0.170392	0.031458	0.599534	0.092176	TRUE
CDC34	0.9994	0.0006	7.41796	3.77e-05	2.76e-06	0	0.25	4.38027	4.25475	1.67184	-0.60515	9.29693	0.121811	0.009509	0.112142	0.009212	0.383851	0.026519	TRUE
CCDC71L	0.9994	0.0006	7.41796	2.48e-05	2.18e-06	0	0.25	3.66797	3.68391	1.0995	-0.30452	7.09383	0.075723	0.007487	0.071456	0.007383	0.241013	0.021255	TRUE
PPP1R35	0.9994	0.0006	7.41796	6.24e-05	1.08e-05	0	0.25	2.74243	2.74925	0.880822	-0.033	5.63296	0.203505	0.038762	0.178938	0.036753	0.636258	0.106117	TRUE
RRP36	0.9994	0.0006	7.41796	4.15e-05	8.34e-06	0	0.25	2.37029	2.36086	0.716835	0.025039	4.64365	0.137331	0.029712	0.12502	0.028733	0.424367	0.085113	TRUE
ZNF579	0.9992	0.0008	7.13009	8.13e-06	8.98e-07	0	0.25	3.53601	3.54634	1.18493	0.000521	7.42934	0.028445	0.00388	0.027687	0.003784	0.088754	0.010392	TRUE
PPP1R14B	0.9992	0.0008	7.13009	5.58e-05	3.4e-06	0	0.25	4.27805	4.3897	1.28937	-0.437	8.44789	0.209294	0.012938	0.173657	0.012234	0.592144	0.031703	TRUE
MAP2K2	0.9992	0.0008	7.13009	0.000187	1.7e-05	0	0.25	3.81375	3.95819	1.14263	-0.36013	6.66868	0.559863	0.056025	0.418185	0.052045	1.74704	0.154406	TRUE
AVEN	0.9992	0.0008	7.13009	1.34e-05	1.2e-06	0	0.25	3.62752	3.6379	1.00885	-0.00036	6.5451	0.044707	0.003977	0.042589	0.003829	0.140378	0.010957	TRUE
ENDOG	0.9992	0.0008	7.13009	1.33e-05	2.02e-06	0	0.25	2.85341	2.95913	0.821093	-0.2648	5.00486	0.044027	0.007361	0.042314	0.007072	0.136367	0.019733	TRUE
FBXL14	0.9992	0.0008	7.13009	1.61e-05	2.56e-06	0	0.25	2.92466	2.80815	1.10303	-0.0334	6.39263	0.046034	0.008279	0.044269	0.008094	0.143044	0.023254	TRUE
CDV3	0.999	0.001	6.90674	0.000179	2.46e-05	0	0.25	3.0634	3.18471	0.913616	0.112617	5.52524	0.607381	0.091218	0.423965	0.081926	1.85391	0.249764	TRUE
MOSMO	0.999	0.001	6.90674	1.41e-05	2.02e-06	0	0.25	2.90057	2.96253	0.661991	-0.66381	5.31587	0.049195	0.007287	0.04694	0.007117	0.151908	0.021442	TRUE
UBE2M	0.999	0.001	6.90674	7.15e-05	5.06e-06	0	0.25	3.94846	4.03336	1.06132	-0.4314	7.07499	0.231376	0.018166	0.202033	0.017684	0.729374	0.050861	TRUE
CTDNEP1	0.9988	0.0012	6.72422	0.000106	1.6e-05	0	0.25	2.77308	2.81174	0.684612	-0.17545	4.95116	0.327816	0.05681	0.27187	0.054252	1.01132	0.158302	TRUE
RAB11FIP3	0.9988	0.0012	6.72422	1.54e-05	1.49e-06	0	0.25	3.50621	3.5345	1.03698	-0.69742	6.74481	0.050469	0.004991	0.048525	0.00491	0.165098	0.015097	TRUE
RILPL1	0.9988	0.0012	6.72422	3.45e-06	5.17e-07	0	0.25	2.83032	2.86125	0.773945	-0.56538	5.51338	0.011802	0.001437	0.011457	0.001429	0.036134	0.004135	TRUE
WRNIP1	0.9988	0.0012	6.72422	3.44e-05	5.79e-06	0	0.25	2.74328	2.70253	0.889111	-0.4038	5.31881	0.115239	0.020966	0.107706	0.02038	0.361473	0.060045	TRUE
HEBP2	0.9988	0.0012	6.72422	0.000125	2.19e-05	0	0.25	2.73197	2.6161	1.02705	-0.03556	5.81599	0.425815	0.084249	0.316733	0.074602	1.28032	0.231023	TRUE
SLAIN1	0.9988	0.0012	6.72422	1.38e-05	2.35e-06	0	0.25	2.59257	2.63149	0.68363	0.066236	5.49056	0.045887	0.00839	0.044037	0.008257	0.139411	0.023054	TRUE
ZNF639	0.9988	0.0012	6.72422	7.25e-05	1.28e-05	0	0.25	2.84188	2.77755	1.07845	-0.05921	5.54525	0.23241	0.047827	0.19994	0.044255	0.71125	0.127172	TRUE
BCL7C	0.9986	0.0014	6.56987	0.000136	1.57e-05	0	0.25	3.67339	3.55352	1.50058	-0.42291	7.34763	0.415426	0.056166	0.331869	0.051853	1.30144	0.152553	TRUE
ENTR1	0.9986	0.0014	6.56987	2.28e-05	3.71e-06	0	0.25	2.71074	2.75894	0.798961	-0.32628	5.70077	0.079848	0.014685	0.074687	0.014337	0.243777	0.040427	TRUE
ZNRF2	0.9986	0.0014	6.56987	3.01e-05	2.39e-06	0	0.25	3.85584	3.85267	1.24021	-1.3487	7.81489	0.099443	0.008213	0.093337	0.008057	0.322165	0.024411	TRUE
GSK3A	0.9986	0.0014	6.56987	4.32e-05	5.13e-06	0	0.25	3.1805	3.17902	0.993325	-0.51095	6.29221	0.139407	0.017122	0.129267	0.016818	0.444291	0.050232	TRUE
C11orf68	0.9984	0.0016	6.43614	1.94e-05	3.07e-06	0	0.25	2.75829	2.78878	0.812008	-0.48572	5.49815	0.063897	0.011034	0.061627	0.010901	0.198448	0.031874	TRUE
PGAM5	0.9984	0.0016	6.43614	1.17e-05	2.04e-06	0	0.25	2.71953	2.78572	0.889805	-0.06494	5.81762	0.042098	0.007724	0.041022	0.007605	0.129222	0.020784	TRUE
MAPK9	0.9984	0.0016	6.43614	2.65e-05	4.28e-06	0	0.25	2.70596	2.70468	0.748506	-0.07365	5.44483	0.08245	0.014019	0.077073	0.01367	0.257674	0.041739	TRUE
GALNT12	0.9984	0.0016	6.43614	1.13e-05	1.62e-06	0	0.25	2.90521	2.97742	0.88707	-0.1765	6.01095	0.037903	0.005732	0.035887	0.005584	0.112727	0.015467	TRUE
LSM14B	0.9982	0.0018	6.31816	1.92e-05	2.82e-06	0	0.25	2.88453	2.91772	0.850487	-0.8786	5.66432	0.060107	0.009649	0.057096	0.009397	0.186988	0.027486	TRUE
GNAI2	0.9982	0.0018	6.31816	0.00042	7.65e-05	0	0.25	2.53918	2.51874	0.888	-0.36999	5.31194	1.29561	0.257675	0.686686	0.213417	4.08211	0.737765	TRUE
PLEKHM2	0.9982	0.0018	6.31816	3.02e-05	4.43e-06	0	0.25	2.8502	2.90842	0.865749	-0.83042	5.72513	0.102294	0.015804	0.095017	0.015492	0.31975	0.046856	TRUE
PGP	0.9982	0.0018	6.31816	5.94e-05	8.34e-06	0	0.25	3.53939	3.30025	1.61195	-0.26677	7.15038	0.184995	0.029682	0.164957	0.028074	0.580356	0.079857	TRUE
LDB1	0.9982	0.0018	6.31816	4.02e-05	5.2e-06	0	0.25	3.07797	3.08057	0.919955	-0.56878	6.41821	0.119511	0.01784	0.110695	0.017514	0.371087	0.050441	TRUE
SLC25A28	0.9982	0.0018	6.31816	2.64e-05	2.95e-06	0	0.25	3.23215	3.28599	0.886583	-0.44299	6.96967	0.083629	0.010397	0.079054	0.010197	0.264454	0.030633	TRUE
AMFR	0.998	0.002	6.2126	3.7e-05	5.74e-06	0	0.25	2.91267	2.971	1.03744	-0.56285	6.23337	0.113223	0.019566	0.106138	0.019084	0.353052	0.055234	TRUE
FNDC10	0.998	0.002	6.2126	6.07e-06	6.69e-07	0	0.25	3.32709	3.39512	1.00518	-0.6939	6.71477	0.01878	0.002199	0.018202	0.00217	0.057412	0.00592	TRUE
IRF2BP1	0.998	0.002	6.2126	1.6e-05	2.86e-06	0	0.25	2.84222	2.66814	1.19901	-0.66898	6.13515	0.053449	0.010205	0.051841	0.010042	0.171518	0.029326	TRUE
TRAF3IP1	0.9978	0.0022	6.11709	1.01e-05	1.99e-06	0	0.25	2.48036	2.51402	0.797212	-0.19493	5.11311	0.035156	0.007309	0.032829	0.007028	0.107694	0.021306	TRUE
FAM117A	0.9978	0.0022	6.11709	7.94e-05	1.77e-05	0	0.25	2.23847	2.2436	0.788558	-0.66584	4.79455	0.246113	0.062216	0.210242	0.058792	0.766498	0.17793	TRUE
ATXN7	0.9978	0.0022	6.11709	2.97e-06	3.17e-05	0	0.25	-3.36904	-3.37869	1.13442	-7.59234	0.482143	0.006021	0.112591	0.005918	0.102699	0.018196	0.335079	TRUE
GNB1	0.9978	0.0022	6.11709	0.000158	2.88e-05	0	0.25	2.5361	2.53309	0.803858	-0.6187	5.29758	0.520225	0.102504	0.385812	0.09439	1.61808	0.290678	TRUE
RNF220	0.9978	0.0022	6.11709	7.5e-05	1.27e-05	0	0.25	2.82367	2.86213	1.00092	-0.21615	5.52138	0.27314	0.051907	0.235913	0.049402	0.857005	0.142179	TRUE
CCDC92	0.9976	0.0024	6.02988	5.66e-05	7.99e-06	0	0.25	2.93224	2.91853	0.948054	-0.56707	5.74814	0.179199	0.027616	0.159237	0.026689	0.566933	0.079909	TRUE
PRKACA	0.9976	0.0024	6.02988	2.32e-05	4.47e-06	0	0.25	2.44278	2.47035	0.766556	-0.61021	4.92456	0.078841	0.015567	0.074015	0.015248	0.24498	0.046173	TRUE
TSR3	0.9974	0.0026	5.94964	6.38e-05	8.87e-06	0	0.25	3.67241	3.26502	1.7403	-0.16101	7.27879	0.22241	0.03617	0.200491	0.034457	0.684838	0.094944	TRUE
ZCCHC3	0.9972	0.0028	5.87533	1.26e-05	2.66e-06	0	0.25	2.29328	2.31363	0.711549	-0.61412	5.2473	0.042253	0.009509	0.040806	0.009397	0.13367	0.02636	TRUE
GNA12	0.9972	0.0028	5.87533	1.2e-05	2.22e-06	0	0.25	2.44865	2.46258	0.724473	-1.20948	5.29041	0.041124	0.008161	0.039566	0.007976	0.12866	0.022729	TRUE
JMJD8	0.9972	0.0028	5.87533	3.06e-05	8.18e-06	0	0.25	1.99115	1.98767	0.703707	-0.54449	4.94588	0.096282	0.026994	0.090149	0.02626	0.298354	0.075405	TRUE
NELFB	0.997	0.003	5.80614	3.61e-05	5.99e-06	0	0.25	2.73351	2.68731	0.93067	-0.57446	5.66503	0.115687	0.020721	0.108524	0.020224	0.36683	0.060943	TRUE
TADA2B	0.997	0.003	5.80614	3.27e-05	5.36e-06	0	0.25	2.60459	2.63328	0.821823	-0.74849	5.72012	0.104499	0.018766	0.09605	0.018269	0.327815	0.054232	TRUE
ZDHHC8	0.997	0.003	5.80614	1.38e-05	1.84e-06	0	0.25	3.19165	3.10592	1.08508	-0.36999	6.72108	0.047584	0.006665	0.045742	0.006561	0.150367	0.018979	TRUE
HDGF	0.997	0.003	5.80614	6.53e-05	1.37e-05	0	0.25	2.3049	2.30866	0.727733	-0.79311	4.75329	0.222875	0.050811	0.193324	0.048417	0.690592	0.142779	TRUE
SPINDOC	0.997	0.003	5.80614	7.79e-06	6.83e-07	0	0.25	3.65645	3.66432	1.27953	-1.00536	7.36194	0.027946	0.002444	0.027075	0.002429	0.090597	0.00726	TRUE
SPPL3	0.997	0.003	5.80614	3.82e-05	6.76e-06	0	0.25	2.64942	2.72107	0.828092	-1.16306	5.45308	0.116548	0.02198	0.109024	0.021217	0.360286	0.06227	TRUE
TERF2	0.997	0.003	5.80614	2.45e-05	5.25e-06	0	0.25	2.27372	2.30105	0.664569	-0.62985	4.69135	0.078815	0.017107	0.072852	0.016684	0.244801	0.049309	TRUE
MAML1	0.997	0.003	5.80614	3.74e-05	7.05e-06	0	0.25	2.45145	2.49375	0.744992	-0.89758	4.96136	0.127108	0.024809	0.117	0.023912	0.402124	0.072237	TRUE
SMARCD2	0.9968	0.0032	5.7414	2.65e-05	5.16e-06	0	0.25	2.42053	2.43726	0.682269	-1.19747	5.45632	0.086808	0.017981	0.081742	0.017588	0.267562	0.052602	TRUE
FRAT2	0.9968	0.0032	5.7414	2.34e-05	2.6e-06	0	0.25	3.51694	3.69501	1.14578	-0.34479	6.35172	0.076248	0.00982	0.071293	0.009442	0.245502	0.025536	TRUE
RNF215	0.9968	0.0032	5.7414	2.53e-06	4.04e-07	0	0.25	2.72421	2.7721	0.878057	-1.37145	6.17201	0.00864	0.001252	0.008511	0.001237	0.027647	0.003729	TRUE
TIGD5	0.9968	0.0032	5.7414	5.51e-06	8.24e-07	0	0.25	2.83182	2.86478	0.885855	-0.43007	5.89792	0.018521	0.002659	0.018082	0.002607	0.058378	0.007539	TRUE
FAM89B	0.9968	0.0032	5.7414	5.21e-05	4.9e-06	0	0.25	4.04873	4.30347	1.42652	-0.87754	7.61713	0.182472	0.019632	0.160753	0.018691	0.545268	0.05156	TRUE
THAP11	0.9968	0.0032	5.7414	7.48e-05	2.47e-05	0	0.25	1.60323	1.62783	0.466423	-0.42507	3.84405	0.245579	0.090025	0.213973	0.084911	0.748382	0.250935	TRUE
ZNF787	0.9966	0.0034	5.68057	1.37e-05	2.02e-06	0	0.25	2.86789	2.93347	0.963779	-0.92134	6.18185	0.042856	0.00725	0.041564	0.007094	0.135381	0.020636	TRUE
ACBD3	0.9966	0.0034	5.68057	4.29e-05	7.83e-06	0	0.25	2.58115	2.57236	0.892538	-0.11873	5.47305	0.134885	0.026794	0.122169	0.025675	0.426278	0.077206	TRUE
CTU1	0.9966	0.0034	5.68057	1.28e-05	1.18e-06	0	0.25	4.33802	4.66046	1.59016	-0.78061	7.54393	0.043459	0.004932	0.041763	0.004769	0.13506	0.012788	TRUE
NSMF	0.9966	0.0034	5.68057	4.04e-05	4.2e-06	0	0.25	3.4372	3.41786	1.26106	-0.96701	7.2331	0.124912	0.01293	0.112219	0.012648	0.409732	0.038655	TRUE
INPP5A	0.9966	0.0034	5.68057	6.56e-06	6.39e-07	0	0.25	3.48592	3.53595	1.15297	-0.68111	7.48438	0.022768	0.002207	0.022156	0.002133	0.071355	0.006387	TRUE
PITPNA	0.9964	0.0036	5.62321	2.39e-05	4.05e-06	0	0.25	2.64792	2.65842	0.930469	-0.76072	5.48753	0.076782	0.014397	0.071275	0.014093	0.240903	0.040477	TRUE
FRAT1	0.9964	0.0036	5.62321	2.29e-05	2.28e-06	0	0.25	3.5831	3.66498	1.1768	-0.41446	6.83655	0.073087	0.008139	0.068157	0.007813	0.232979	0.022506	TRUE
DNAJC21	0.9964	0.0036	5.62321	7.08e-05	1.84e-05	0	0.25	2.0431	2.0941	0.654077	-0.10912	3.96935	0.21645	0.060002	0.183469	0.0552	0.667187	0.16852	TRUE
FAM171A2	0.9964	0.0036	5.62321	7.95e-07	5.91e-08	0	0.25	4.08257	4.14147	1.48884	-1.34617	9.11295	0.002981	0.000148	0.00292	0.000148	0.009465	0.000455	TRUE
TMEM238	0.9962	0.0038	5.56894	9.37e-05	2.94e-06	0	0.25	7.77028	8.52432	2.77104	-0.58487	13.7282	0.34736	0.013997	0.262833	0.012115	0.982272	0.032376	TRUE
SIK3	0.9962	0.0038	5.56894	4.76e-05	6.78e-06	0	0.25	2.96922	3.01573	1.00885	-1.1818	6.44655	0.166658	0.02555	0.149632	0.024816	0.527434	0.07465	TRUE
FBRSL1	0.9962	0.0038	5.56894	2.24e-05	3.81e-06	0	0.25	2.64303	2.67938	0.883534	-1.07657	5.93185	0.070331	0.013478	0.066348	0.013322	0.22512	0.039806	TRUE
MFSD12	0.9962	0.0038	5.56894	2.28e-05	4.31e-06	0	0.25	2.48677	2.47448	0.905217	-0.7284	6.23928	0.07785	0.015374	0.073722	0.015011	0.233514	0.042462	TRUE
HP	0.996	0.004	5.51745	1.87e-08	4.84e-07	0	0.25	-4.23909	-4.15258	1.67894	-10.5212	3.80095	2.58e-05	0.001844	2.58e-05	0.001785	7.62e-05	0.005624	TRUE
ZDHHC18	0.996	0.004	5.51745	4.1e-05	6.79e-06	0	0.25	2.6913	2.67972	0.933467	-0.75208	5.81685	0.124584	0.022262	0.114502	0.021787	0.392687	0.065209	TRUE
RYK	0.996	0.004	5.51745	3.34e-05	6.28e-06	0	0.25	2.55017	2.62342	0.82881	-1.00343	5.53578	0.109451	0.022291	0.102347	0.021505	0.344296	0.064253	TRUE
OSBP	0.9958	0.0042	5.46846	4.54e-05	8.16e-06	0	0.25	2.52564	2.55761	0.710498	-0.51625	5.19406	0.142362	0.027024	0.127682	0.026134	0.436037	0.07691	TRUE
EIF4E3	0.9958	0.0042	5.46846	6.64e-05	1.04e-05	0	0.25	2.77648	2.79798	0.913561	-0.51101	5.57772	0.209879	0.036133	0.180247	0.034628	0.639692	0.103566	TRUE
CNOT11	0.9956	0.0044	5.42174	3.6e-05	9.27e-06	0	0.25	2.04861	2.02389	0.699566	-0.17484	5.08286	0.117022	0.034148	0.10898	0.033117	0.357411	0.096015	TRUE
OSGIN2	0.9956	0.0044	5.42174	1.41e-05	4.11e-06	0	0.25	1.7466	1.76011	0.570873	-0.15907	4.40004	0.047687	0.015944	0.045561	0.015662	0.15052	0.043962	TRUE
THAP12	0.9956	0.0044	5.42174	6.08e-05	1.56e-05	0	0.25	2.02101	2.0471	0.657249	-0.25233	4.48224	0.196339	0.054373	0.171788	0.050757	0.609476	0.156548	TRUE
FAM89A	0.9956	0.0044	5.42174	4.72e-06	7.85e-07	0	0.25	2.6196	2.64141	0.904183	-0.88904	7.19265	0.01747	0.003406	0.017091	0.003369	0.054723	0.009662	TRUE
SLC2A4RG	0.9956	0.0044	5.42174	0.00011	1.87e-05	0	0.25	2.93352	2.80546	1.25146	-0.32389	6.4092	0.372001	0.072577	0.297041	0.066775	1.15861	0.200105	TRUE
HCN2	0.9956	0.0044	5.42174	2.03e-06	2.96e-07	0	0.25	2.95719	2.95009	1.13401	-1.41872	7.01663	0.007253	0.000903	0.007107	0.000896	0.021659	0.002829	TRUE
BHLHA15	0.9956	0.0044	5.42174	7.73e-08	1.05e-08	0	0.25	2.97147	3.01362	1.08829	-1.35757	6.29267	0.00025	2.96e-05	0.00025	2.96e-05	0.000922	9.5e-05	TRUE
ANKS6	0.9954	0.0046	5.37709	5.84e-06	1.06e-06	0	0.25	2.51408	2.53775	0.833529	-0.90473	6.52498	0.019805	0.003747	0.019029	0.003651	0.05928	0.010795	TRUE
CIB2	0.9954	0.0046	5.37709	2.2e-06	4.21e-07	0	0.25	2.53399	2.57029	0.914616	-0.18929	5.20814	0.008804	0.001637	0.008451	0.0016	0.027581	0.004494	TRUE
PACS2	0.9952	0.0048	5.33433	1.9e-05	3.89e-06	0	0.25	2.4004	2.40502	0.790869	-0.55175	5.47217	0.064896	0.014093	0.061326	0.013744	0.20363	0.04158	TRUE
CSNK1G2	0.9952	0.0048	5.33433	7.45e-05	1.43e-05	0	0.25	2.6318	2.50583	1.11845	-0.94707	6.15578	0.256793	0.050856	0.219046	0.047898	0.813581	0.148709	TRUE
ZBTB22	0.9952	0.0048	5.33433	1.52e-05	3.61e-06	0	0.25	2.19382	2.17922	0.823154	-0.44493	5.00915	0.049729	0.013397	0.048077	0.013167	0.155927	0.038029	TRUE
ASPHD2	0.995	0.005	5.2933	5.23e-06	7.58e-07	0	0.25	2.8724	2.88151	1.02238	-1.57265	6.32689	0.016729	0.002829	0.016428	0.002747	0.051331	0.008131	TRUE
MBD2	0.995	0.005	5.2933	7.7e-05	1.23e-05	0	0.25	2.67278	2.66347	0.909866	-0.36998	5.7378	0.243003	0.043516	0.203635	0.041493	0.755936	0.123795	TRUE
XKR6	0.995	0.005	5.2933	8.05e-06	1.63e-06	0	0.25	2.5709	2.55557	0.99962	-1.66242	5.25679	0.026783	0.005754	0.026041	0.005658	0.082273	0.016541	TRUE
CLPTM1L	0.995	0.005	5.2933	3.45e-05	5.65e-06	0	0.25	2.64216	2.64858	0.931381	-0.76304	5.75825	0.112698	0.020758	0.104682	0.020239	0.357315	0.060804	TRUE
FBXW4	0.9948	0.0052	5.25388	2.8e-05	6.13e-06	0	0.25	2.30054	2.30271	0.816051	-0.89295	4.92409	0.093448	0.022276	0.087014	0.021602	0.297696	0.0659	TRUE
SNTA1	0.9948	0.0052	5.25388	9.84e-06	1.21e-06	0	0.25	3.23874	3.2163	1.31767	-0.88772	7.08296	0.032563	0.004058	0.031305	0.003932	0.101485	0.010493	TRUE
CSNK2A2	0.9946	0.0054	5.21594	2.54e-05	5.24e-06	0	0.25	2.36312	2.41274	0.706259	-1.14317	4.82566	0.089814	0.018773	0.083792	0.018395	0.274468	0.056571	TRUE
VPS37D	0.9946	0.0054	5.21594	7.92e-07	5.45e-08	0	0.25	4.19849	4.14482	1.80003	-1.21561	9.10512	0.00292	0.000126	0.002894	0.000111	0.009703	0.00025	TRUE
C9orf40	0.9946	0.0054	5.21594	6.21e-06	1.34e-06	0	0.25	2.30947	2.282	0.853451	-0.6009	4.95313	0.020554	0.005169	0.020046	0.005102	0.063732	0.015102	TRUE
JUND	0.9946	0.0054	5.21594	0.001057	5.45e-05	0	0.25	4.62446	4.66641	1.81861	-1.19359	9.36845	3.48051	0.212503	0.832959	0.158728	11.0578	0.580522	TRUE
KLHL17	0.9946	0.0054	5.21594	6.79e-06	1.14e-06	0	0.25	2.70534	2.70307	1.00926	-1.75139	5.81054	0.021554	0.00394	0.02114	0.003917	0.070565	0.011912	TRUE
NRBP2	0.9944	0.0056	5.17937	6.35e-06	1.19e-06	0	0.25	2.58778	2.58182	0.933732	-1.34384	5.40162	0.022096	0.004147	0.021217	0.004073	0.069174	0.011961	TRUE
IRAK1	0.9944	0.0056	5.17937	3.73e-05	6.86e-06	0	0.25	2.49967	2.50432	0.920086	-0.98218	5.76429	0.1143	0.023543	0.106034	0.022898	0.36187	0.069041	TRUE
RAB21	0.9944	0.0056	5.17937	4.32e-05	9.55e-06	0	0.25	2.23819	2.27129	0.71358	-0.817	5.10803	0.145135	0.033444	0.131602	0.032021	0.448321	0.097809	TRUE
EIF3B	0.9942	0.0058	5.14408	7.27e-05	1.34e-05	0	0.25	2.54912	2.58534	0.814679	-0.88423	5.21582	0.230567	0.044894	0.19944	0.043003	0.710239	0.128332	TRUE
CASTOR2	0.9942	0.0058	5.14408	1.8e-05	1.48e-06	0	0.25	3.85819	3.91316	1.41939	-1.02574	7.85988	0.056137	0.005258	0.053624	0.005132	0.181353	0.015558	TRUE
CASD1	0.994	0.006	5.10998	2.5e-05	5.36e-06	0	0.25	2.32911	2.37949	0.762156	-0.85207	5.23052	0.08419	0.018736	0.078511	0.018151	0.263381	0.055441	TRUE
TXNL4A	0.994	0.006	5.10998	0.000162	3.54e-05	0	0.25	2.341	2.38101	0.83681	-0.55481	4.51938	0.531316	0.13198	0.400439	0.117272	1.64211	0.363177	TRUE
ZNF598	0.994	0.006	5.10998	2.31e-05	4.11e-06	0	0.25	2.66829	2.6261	1.01075	-0.96021	5.87163	0.069366	0.0137	0.065926	0.013419	0.217856	0.039806	TRUE
PAQR3	0.994	0.006	5.10998	1.11e-05	2.1e-06	0	0.25	2.58228	2.60061	0.943171	-1.22776	5.66724	0.039066	0.007487	0.037567	0.007324	0.120238	0.021239	TRUE
NTNG2	0.994	0.006	5.10998	4.39e-06	4.09e-07	0	0.25	3.65552	3.67362	1.45154	-1.60053	7.84579	0.014231	0.00157	0.013895	0.00154	0.049453	0.004956	TRUE
CCNYL1	0.9938	0.0062	5.07698	7.98e-06	1.66e-06	0	0.25	2.3704	2.40833	0.787456	-0.81146	5.40832	0.026981	0.005732	0.026119	0.005658	0.084011	0.016801	TRUE
MKNK2	0.9938	0.0062	5.07698	9.26e-05	2.08e-05	0	0.25	2.21968	2.21633	0.790084	-0.84474	4.58448	0.297482	0.072533	0.246182	0.068086	0.922023	0.209306	TRUE
MPND	0.9936	0.0064	5.04504	1.4e-05	1.85e-06	0	0.25	3.13793	3.14752	1.15918	-1.11787	6.63026	0.046301	0.006939	0.044338	0.006754	0.147178	0.019674	TRUE
SMAD4	0.9934	0.0066	5.01406	4.05e-05	7.66e-06	0	0.25	2.53786	2.57113	0.828716	-1.32645	5.19412	0.146177	0.028934	0.133514	0.027978	0.455875	0.085373	TRUE
CTSZ	0.9934	0.0066	5.01406	3.74e-05	6.84e-06	0	0.25	2.5481	2.55332	0.994948	-0.92726	6.02695	0.119839	0.022328	0.109101	0.021624	0.372783	0.06421	TRUE
PHF10	0.9934	0.0066	5.01406	2.56e-05	6.02e-06	0	0.25	2.17242	2.23003	0.741041	-1.12143	4.98121	0.085102	0.02078	0.078486	0.020128	0.258684	0.05964	TRUE
MAFIP	0.9932	0.0068	4.98401	4.43e-07	2.28e-06	0	0.25	-2.18478	-2.06638	1.02283	-5.21756	0.228725	0.000982	0.008035	0.000982	0.007879	0.002954	0.022766	TRUE
TAPT1	0.9932	0.0068	4.98401	1.51e-05	2.96e-06	0	0.25	2.48357	2.53463	0.904123	-1.7712	5.9259	0.051227	0.010923	0.049197	0.010649	0.155421	0.032015	TRUE
ZNRF3	0.9932	0.0068	4.98401	1.17e-06	2.23e-07	0	0.25	2.50687	2.54472	0.94302	-1.14548	6.18982	0.003609	0.000911	0.003558	0.000903	0.011411	0.002442	TRUE
LYZ	0.9932	0.0068	4.98401	6.66e-06	9.39e-05	0	0.25	-3.68831	-3.6232	1.57968	-9.25367	5.70042	0.020701	0.349753	0.015928	0.249948	0.064447	1.09614	TRUE
FOXK1	0.993	0.007	4.95482	3.31e-05	6.42e-06	0	0.25	2.49202	2.54282	0.825886	-0.93917	5.69007	0.110847	0.023454	0.101951	0.022853	0.343433	0.069608	TRUE
CUL3	0.993	0.007	4.95482	6.5e-05	1.31e-05	0	0.25	2.43177	2.49125	0.838565	-1.45193	5.00182	0.217707	0.04636	0.189077	0.044203	0.682702	0.136055	TRUE
FARP1	0.9928	0.0072	4.92645	1.7e-06	3e-07	0	0.25	2.51416	2.50991	0.901371	-0.71717	5.98531	0.005685	0.000978	0.005617	0.000963	0.017295	0.002676	TRUE
RBM38	0.9928	0.0072	4.92645	0.000327	2.68e-05	0	0.25	3.93336	4.07074	1.42636	-0.94049	8.33517	0.952725	0.090166	0.546651	0.078416	3.03958	0.246006	TRUE
ZXDC	0.9926	0.0074	4.89885	3.21e-05	5.38e-06	0	0.25	2.88431	3.04772	1.05814	-1.72421	6.59168	0.108822	0.018714	0.101383	0.018069	0.340464	0.052141	TRUE
TRIM28	0.9926	0.0074	4.89885	6.39e-05	1.59e-05	0	0.25	2.13691	2.17956	0.792497	-1.17722	5.48143	0.22955	0.058735	0.198665	0.0558	0.701819	0.163761	TRUE
GLRX5	0.9924	0.0076	4.87198	6.51e-05	7.91e-06	0	0.25	3.7356	4.13618	1.38	-1.06791	8.08606	0.23688	0.034607	0.207503	0.031666	0.728951	0.086357	TRUE
CARS2	0.9924	0.0076	4.87198	2.86e-05	7.56e-06	0	0.25	2.05599	2.02526	0.761647	-0.74762	5.09293	0.09263	0.024876	0.087152	0.024119	0.285949	0.072667	TRUE
KCTD2	0.9924	0.0076	4.87198	1.1e-05	2.69e-06	0	0.25	2.082	2.10885	0.70669	-1.52839	4.71469	0.038179	0.00939	0.036723	0.009212	0.121312	0.028824	TRUE
B3GALT6	0.9922	0.0078	4.8458	1.8e-05	2.38e-06	0	0.25	3.37843	3.53554	1.25142	-1.08016	6.64292	0.066369	0.010212	0.063264	0.009923	0.207454	0.028402	TRUE
DDX51	0.9922	0.0078	4.8458	1.42e-05	3.42e-06	0	0.25	2.13436	2.1446	0.742727	-1.33118	5.3952	0.046008	0.011575	0.04464	0.011286	0.144175	0.033062	TRUE
BRD7	0.992	0.008	4.82028	0.000118	2.31e-05	0	0.25	2.5166	2.59549	0.885837	-0.58272	4.90282	0.374843	0.077191	0.291011	0.06953	1.17898	0.217248	TRUE
CCNY	0.992	0.008	4.82028	4.06e-05	1.01e-05	0	0.25	2.06606	2.08463	0.714016	-0.52839	4.71406	0.125497	0.03537	0.115588	0.034161	0.390493	0.101309	TRUE
AEBP2	0.9918	0.0082	4.79539	6.53e-05	1.48e-05	0	0.25	2.22425	2.24555	0.797793	-0.97502	4.85961	0.208147	0.048974	0.180497	0.046225	0.646966	0.144818	TRUE
ATMIN	0.9918	0.0082	4.79539	2.45e-05	6.52e-06	0	0.25	1.97546	2.00381	0.684632	-1.01796	5.03372	0.088444	0.024676	0.082569	0.023875	0.277498	0.071255	TRUE
CAMSAP3	0.9916	0.0084	4.77109	2.44e-07	4.96e-08	0	0.25	2.5018	2.53451	0.984034	-0.81222	5.52697	0.001016	0.000237	0.000973	0.000222	0.002954	0.000694	TRUE
AKT1	0.9916	0.0084	4.77109	7.89e-05	1.09e-05	0	0.25	2.93321	2.93522	1.14932	-1.21027	6.4135	0.229645	0.034303	0.200069	0.033332	0.745602	0.103199	TRUE
PTEN	0.9914	0.0086	4.74735	6.24e-05	1.55e-05	0	0.25	2.13031	2.1595	0.77302	-1.17456	4.57622	0.218414	0.059572	0.189017	0.056503	0.661605	0.171643	TRUE
KLF13	0.9914	0.0086	4.74735	0.000161	3.69e-05	0	0.25	2.14692	2.17207	0.766324	-0.92692	4.72695	0.517366	0.125492	0.380325	0.113325	1.62999	0.361037	TRUE
CBX4	0.9912	0.0088	4.72416	6.63e-05	8.07e-06	0	0.25	3.39606	3.36894	1.52621	-1.5074	7.78807	0.222204	0.030038	0.188362	0.028681	0.720159	0.086956	TRUE
JMY	0.991	0.009	4.70149	5.45e-05	9.47e-06	0	0.25	2.68757	2.69896	1.1138	-1.84324	6.18872	0.185615	0.036377	0.161175	0.034435	0.572939	0.103326	TRUE
KLF16	0.991	0.009	4.70149	1.61e-05	2.56e-06	0	0.25	2.78333	2.78838	1.08873	-1.07966	6.4446	0.056912	0.009161	0.054107	0.009035	0.17714	0.025593	TRUE
TMCC1	0.991	0.009	4.70149	2.26e-05	7.12e-06	0	0.25	1.71417	1.75018	0.558148	-0.73028	4.40913	0.074578	0.026394	0.069699	0.025423	0.228394	0.075886	TRUE
SUZ12	0.9908	0.0092	4.67931	8.12e-05	2.38e-05	0	0.25	1.86256	1.89315	0.663438	-1.01345	4.10737	0.285526	0.09021	0.241073	0.082282	0.884374	0.258901	TRUE
SLC25A23	0.9908	0.0092	4.67931	1.26e-05	3.34e-06	0	0.25	1.93066	1.91801	0.728658	-0.66558	4.93323	0.043157	0.012701	0.040953	0.012397	0.132546	0.035489	TRUE
FBXL6	0.9908	0.0092	4.67931	2.55e-05	2.65e-06	0	0.25	3.65877	3.70192	1.53595	-1.5423	7.6812	0.079306	0.008946	0.075057	0.008709	0.259469	0.024567	TRUE
STK11	0.9908	0.0092	4.67931	2.17e-05	3.88e-06	0	0.25	2.99805	2.72115	1.4228	-1.37564	6.70037	0.073363	0.013952	0.070061	0.013707	0.228438	0.042016	TRUE
YPEL3	0.9906	0.0094	4.6576	0.000298	6.16e-05	0	0.25	2.38017	2.38848	0.932776	-1.04806	5.27501	1.00689	0.228959	0.595331	0.19029	3.2205	0.656765	TRUE
ZSWIM6	0.9904	0.0096	4.63635	1.67e-05	3.34e-06	0	0.25	2.40514	2.4504	0.850718	-1.36244	5.25663	0.054345	0.010553	0.051635	0.010249	0.172803	0.030033	TRUE
NPLOC4	0.9902	0.0098	4.61552	3e-05	7.35e-06	0	0.25	2.12147	2.14347	0.777044	-1.10005	4.69073	0.093836	0.024083	0.088073	0.023557	0.299656	0.070958	TRUE
FBXL17	0.99	0.01	4.59512	2.84e-05	7.05e-06	0	0.25	2.09176	2.11085	0.79149	-1.26137	5.55136	0.09008	0.024624	0.085119	0.023734	0.287797	0.071687	TRUE
HNRNPD	0.99	0.01	4.59512	0.000199	5.96e-05	0	0.25	1.81296	1.82311	0.653906	-0.56541	4.36493	0.613239	0.199632	0.440298	0.17205	1.89058	0.56787	TRUE
USP25	0.9898	0.0102	4.57511	4.89e-05	1e-05	0	0.25	2.43847	2.48877	0.909268	-1.18253	5.29168	0.159854	0.034911	0.143309	0.033517	0.497518	0.102143	TRUE
HMCES	0.9894	0.0106	4.53624	4.85e-05	1.96e-05	0	0.25	1.3267	1.32636	0.462338	-0.46023	3.10746	0.155005	0.068696	0.142163	0.065501	0.476134	0.194375	TRUE
RNF169	0.9894	0.0106	4.53624	4.22e-05	6.66e-06	0	0.25	2.96449	3.04868	1.22828	-1.09951	6.49216	0.127504	0.022839	0.116475	0.021905	0.408494	0.065149	TRUE
UBTD2	0.9894	0.0106	4.53624	3.44e-06	8.39e-07	0	0.25	2.09174	2.11874	0.765186	-1.18136	4.70634	0.010846	0.002659	0.010484	0.002599	0.032346	0.007655	TRUE
CDK2AP1	0.9892	0.0108	4.51735	1.46e-05	1.79e-06	0	0.25	3.2269	3.30156	1.33126	-2.24483	7.70178	0.052942	0.00648	0.049636	0.006221	0.165686	0.017547	TRUE
E2F4	0.9892	0.0108	4.51735	6.86e-05	1.94e-05	0	0.25	2.09113	1.91517	1.01918	-0.36961	5.00042	0.229042	0.073821	0.201025	0.068982	0.704728	0.198123	TRUE
FBXO33	0.9888	0.0112	4.48058	5.36e-05	1.19e-05	0	0.25	2.30667	2.34001	0.926928	-1.76982	5.6379	0.177571	0.044124	0.157118	0.041411	0.552967	0.120675	TRUE
PARD6G	0.9888	0.0112	4.48058	5.49e-06	1.01e-07	0	0.25	5.92587	6.00325	3.07499	-4.02333	14.4205	0.017151	0.000178	0.015859	0.000178	0.057798	0.000549	TRUE
CD14	0.9886	0.0114	4.46268	6.57e-07	6.28e-06	0	0.25	-3.1781	-3.16884	1.32863	-9.16742	6.22214	0.001938	0.021314	0.001706	0.020239	0.00593	0.065115	TRUE
N4BP1	0.9886	0.0114	4.46268	5.73e-05	1.56e-05	0	0.25	1.92122	1.92394	0.745844	-1.0072	5.28579	0.183393	0.048841	0.162381	0.046217	0.561937	0.143566	TRUE
CAPNS1	0.9886	0.0114	4.46268	0.000198	3.61e-05	0	0.25	2.59911	2.60529	1.09899	-1.36199	5.815	0.619532	0.1237	0.431141	0.110882	1.96674	0.360524	TRUE
HABP4	0.9886	0.0114	4.46268	2.72e-05	4.01e-06	0	0.25	2.87691	2.90362	1.20863	-1.65936	6.68729	0.089125	0.015204	0.082483	0.014752	0.265979	0.039504	TRUE
TMEM259	0.9886	0.0114	4.46268	0.000106	1.79e-05	0	0.25	3.23721	3.0222	1.60035	-1.32252	7.48699	0.356978	0.067874	0.293518	0.062346	1.14257	0.188296	TRUE
DYNLL2	0.9884	0.0116	4.44508	6.71e-05	1.64e-05	0	0.25	2.19245	2.19396	0.915455	-0.62913	5.10411	0.242203	0.06603	0.204617	0.061591	0.744412	0.18024	TRUE
ZNF513	0.9884	0.0116	4.44508	8.29e-06	2.11e-06	0	0.25	2.14394	2.10776	0.898929	-0.78824	5.03449	0.027067	0.007442	0.026326	0.007287	0.085935	0.021408	TRUE
GSPT1	0.9884	0.0116	4.44508	0.000143	2.75e-05	0	0.25	2.60764	2.59748	1.08495	-0.64982	5.68477	0.500223	0.108592	0.355291	0.096471	1.48129	0.294043	TRUE
MAP4K3	0.9884	0.0116	4.44508	7.68e-06	1.78e-06	0	0.25	2.29908	2.33422	0.949122	-1.97777	5.73074	0.024526	0.006072	0.023733	0.005991	0.077456	0.018215	TRUE
ADNP2	0.9884	0.0116	4.44508	1.72e-05	4.53e-06	0	0.25	1.95388	1.97412	0.772074	-1.363	5.08955	0.05922	0.017329	0.056243	0.016862	0.185397	0.049372	TRUE
SRF	0.9882	0.0118	4.42779	1.6e-05	3.21e-06	0	0.25	2.41996	2.44462	0.986818	-1.80895	5.56432	0.047627	0.009797	0.04576	0.00956	0.150515	0.028543	TRUE
UBE2H	0.9882	0.0118	4.42779	5.33e-05	1.48e-05	0	0.25	1.938	1.966	0.697456	-1.038	4.50455	0.173204	0.049145	0.153698	0.046706	0.523989	0.142159	TRUE
GRK2	0.9882	0.0118	4.42779	0.000129	3.15e-05	0	0.25	2.08079	2.09646	0.849638	-1.26098	5.19629	0.430637	0.113561	0.332782	0.103943	1.38179	0.337449	TRUE
COL6A3	0.9882	0.0118	4.42779	2.74e-06	8.03e-06	0	0.25	-0.40054	-1.68747	2.8505	-5.31574	8.81175	0.008709	0.030304	0.00858	0.029229	0.027146	0.0845	TRUE
NFIL3	0.988	0.012	4.41078	4.1e-05	2.17e-06	0	0.25	4.40592	4.45804	2.14269	-2.30412	10.9154	0.12263	0.00705	0.10519	0.006717	0.424853	0.022967	TRUE
NT5M	0.988	0.012	4.41078	3.21e-06	5.19e-07	0	0.25	3.20158	3.36899	1.36912	-3.72145	8.51726	0.010673	0.00177	0.010354	0.001725	0.034049	0.004617	TRUE
PPP2R2D	0.9878	0.0122	4.39404	6.32e-05	1.19e-05	0	0.25	2.73939	2.92148	1.0639	-0.63686	5.68161	0.195555	0.041398	0.170668	0.038797	0.605051	0.11061	TRUE
MTURN	0.9878	0.0122	4.39404	1.16e-05	1.87e-06	0	0.25	2.86083	2.909	1.24085	-3.03585	8.22745	0.038592	0.007117	0.036327	0.006857	0.126896	0.020191	TRUE
NAGLU	0.9878	0.0122	4.39404	1.61e-05	2.16e-06	0	0.25	3.07459	3.0705	1.28592	-1.38712	6.57442	0.050969	0.007428	0.048912	0.007287	0.166567	0.023107	TRUE
MRGBP	0.9874	0.0126	4.36138	2.65e-05	5.35e-06	0	0.25	2.43162	2.43973	1.01216	-0.9164	5.10472	0.079633	0.018107	0.074187	0.017262	0.255533	0.052126	TRUE
GLS	0.9874	0.0126	4.36138	9.82e-05	2.11e-05	0	0.25	2.41669	2.4566	0.951887	-1.60504	5.73299	0.327006	0.076021	0.265814	0.070389	1.02583	0.226274	TRUE
ZNRF1	0.9874	0.0126	4.36138	7.35e-06	8.59e-07	0	0.25	2.9918	2.9537	1.40868	-2.41426	8.32485	0.026111	0.003155	0.02474	0.003088	0.074618	0.008145	TRUE
REXO1	0.9874	0.0126	4.36138	2.64e-05	5.71e-06	0	0.25	2.38448	2.39932	0.989803	-1.33535	5.59838	0.084051	0.018033	0.079373	0.017514	0.267467	0.053863	TRUE
TMEM268	0.9874	0.0126	4.36138	9.12e-06	2.27e-06	0	0.25	2.08415	2.07331	0.878507	-0.97661	5.64023	0.030444	0.007835	0.02947	0.007709	0.093393	0.021289	TRUE
HIC2	0.9872	0.0128	4.34543	1.02e-05	2.5e-06	0	0.25	2.07661	2.08381	0.843709	-1.76176	5.48297	0.034889	0.009449	0.033734	0.009235	0.110615	0.026911	TRUE
RCAN1	0.987	0.013	4.32972	7.17e-06	1.41e-06	0	0.25	2.43684	2.45031	1.02254	-0.65613	5.44309	0.023561	0.005028	0.022561	0.004925	0.074558	0.014647	TRUE
WSB2	0.987	0.013	4.32972	1.93e-05	3.19e-06	0	0.25	2.65887	2.62718	1.13397	-1.10133	6.42366	0.067653	0.011679	0.063919	0.011449	0.215388	0.034157	TRUE
PBX2	0.987	0.013	4.32972	3.57e-05	1.09e-05	0	0.25	1.74392	1.7572	0.622837	-0.73661	4.27665	0.116135	0.036459	0.107025	0.035354	0.364692	0.107749	TRUE
CIZ1	0.9868	0.0132	4.31425	4.54e-05	1.38e-05	0	0.25	1.8208	1.81814	0.735891	-0.6481	4.29814	0.144506	0.049693	0.1313	0.047321	0.449057	0.138867	TRUE
KMT2B	0.9868	0.0132	4.31425	3.29e-05	8.82e-06	0	0.25	1.95579	1.98586	0.750674	-1.70404	4.60367	0.105799	0.02849	0.097351	0.027489	0.329392	0.082502	TRUE
SRRD	0.9868	0.0132	4.31425	9.78e-06	2.91e-06	0	0.25	1.79306	1.8117	0.671553	-0.68391	4.07149	0.031314	0.01062	0.03003	0.010323	0.097017	0.03013	TRUE
PDXP	0.9866	0.0134	4.29901	1.29e-05	1.21e-06	0	0.25	5.1853	4.7431	3.01858	-2.10026	11.876	0.037653	0.003673	0.036602	0.003614	0.124477	0.009609	TRUE
SMAP2	0.9866	0.0134	4.29901	0.000204	5.71e-05	0	0.25	1.84202	1.83834	0.741864	-0.6844	4.35088	0.715987	0.220613	0.464229	0.185832	2.14476	0.622008	TRUE
ADO	0.9864	0.0136	4.28399	7.15e-06	1.9e-06	0	0.25	2.03401	2.08076	0.808854	-1.22997	5.91346	0.025913	0.007598	0.025214	0.007487	0.080189	0.021946	TRUE
FBXO46	0.9864	0.0136	4.28399	8.9e-06	2.72e-06	0	0.25	1.76634	1.7939	0.702609	-1.40668	4.27196	0.029126	0.009872	0.028419	0.009738	0.09169	0.029229	TRUE
MXD4	0.9864	0.0136	4.28399	7.51e-05	9.98e-06	0	0.25	3.07881	3.08293	1.40688	-1.6333	7.11937	0.245245	0.036044	0.201094	0.034109	0.784655	0.106705	TRUE
AGFG1	0.9864	0.0136	4.28399	2.81e-05	7.44e-06	0	0.25	2.0246	2.08675	0.735365	-1.38444	4.56893	0.087376	0.024891	0.081682	0.024127	0.26791	0.072806	TRUE
BCL3	0.9864	0.0136	4.28399	5.94e-05	5.14e-06	0	0.25	4.03026	4.19957	1.60128	-1.98128	9.77547	0.188416	0.019418	0.153095	0.01798	0.591324	0.052093	TRUE
MAP3K3	0.9864	0.0136	4.28399	3.22e-05	8.93e-06	0	0.25	1.93985	1.95577	0.754546	-0.9394	4.64364	0.108555	0.031252	0.100211	0.030103	0.338861	0.091924	TRUE
QKI	0.9864	0.0136	4.28399	6.3e-05	1.3e-05	0	0.25	2.34567	2.37958	0.981212	-1.12958	5.39748	0.20186	0.045079	0.175216	0.042729	0.644786	0.134129	TRUE
MAPK3	0.9864	0.0136	4.28399	3.08e-05	7.48e-06	0	0.25	2.19518	2.24583	0.888705	-0.86311	4.94996	0.104042	0.029453	0.097007	0.028489	0.312568	0.079574	TRUE
EHBP1L1	0.9862	0.0138	4.26919	4.56e-05	7.48e-06	0	0.25	3.10621	2.96689	1.52235	-1.10915	7.30005	0.14678	0.025639	0.1313	0.024653	0.466038	0.074342	TRUE
ETV6	0.986	0.014	4.2546	3.45e-05	6.84e-06	0	0.25	2.5659	2.61139	1.12221	-1.56263	6.4543	0.109029	0.023454	0.099444	0.022587	0.322537	0.065584	TRUE
R3HDM2	0.986	0.014	4.2546	9.46e-05	1.77e-05	0	0.25	2.88157	3.10686	1.16718	-0.96192	5.45027	0.317919	0.066749	0.258965	0.059347	0.97746	0.178381	TRUE
NUDT3	0.986	0.014	4.2546	5.11e-05	1.58e-05	0	0.25	1.80895	1.78246	0.734333	-0.6312	4.50577	0.161499	0.053485	0.145626	0.050772	0.49987	0.153871	TRUE
EXOSC6	0.986	0.014	4.2546	8.83e-05	1.2e-05	0	0.25	3.45889	3.7752	1.30872	-1.0285	6.77937	0.282571	0.045982	0.242925	0.042611	0.879941	0.12106	TRUE
NACA2	0.9856	0.0144	4.22602	4.74e-07	1.25e-06	0	0.25	-0.48643	-1.39824	2.10502	-3.99972	4.8313	0.001387	0.004273	0.001387	0.004236	0.003984	0.012079	TRUE
CTBP1	0.9856	0.0144	4.22602	0.000121	2.85e-05	0	0.25	2.1378	2.16391	0.885582	-1.25769	4.66916	0.378684	0.097039	0.305543	0.090391	1.22561	0.28659	TRUE
COPRS	0.9856	0.0144	4.22602	6.7e-06	1.35e-06	0	0.25	2.70425	2.66087	1.27002	-0.9718	5.89568	0.021605	0.004732	0.020898	0.004628	0.06511	0.012853	TRUE
SAP30	0.9854	0.0146	4.21202	1.98e-05	1.25e-06	0	0.25	4.38812	4.42234	2.11865	-2.88958	9.76605	0.062175	0.004517	0.057518	0.004347	0.195973	0.012288	TRUE
INAFM2	0.9852	0.0148	4.19822	3.59e-06	7.75e-07	0	0.25	2.29002	2.31354	0.954536	-2.39326	6.56413	0.01026	0.002288	0.00995	0.002236	0.033394	0.006774	TRUE
S100A9	0.985	0.015	4.18459	8.91e-06	0.000122	0	0.25	-3.43336	-3.47942	1.85208	-9.49192	6.47197	0.025861	0.459174	0.017134	0.283028	0.075762	1.41411	TRUE
CABLES2	0.985	0.015	4.18459	3.42e-06	6.76e-07	0	0.25	2.43565	2.45442	1.10537	-1.5109	5.76695	0.011793	0.002422	0.01156	0.002392	0.038795	0.007366	TRUE
OTUD5	0.985	0.015	4.18459	4.5e-05	1.3e-05	0	0.25	1.88873	1.89532	0.774652	-1.12342	4.43355	0.150767	0.045694	0.136917	0.043662	0.475048	0.130311	TRUE
ZNF777	0.985	0.015	4.18459	3.74e-06	6.58e-07	0	0.25	2.75486	2.76504	1.20406	-1.53616	6.34896	0.012362	0.002459	0.012146	0.002422	0.039843	0.007198	TRUE
FANCE	0.985	0.015	4.18459	3.76e-06	1.01e-06	0	0.25	1.93285	1.93623	0.816312	-0.80847	4.77911	0.012189	0.003606	0.011914	0.003547	0.037485	0.010172	TRUE
MICALL1	0.9846	0.0154	4.15787	1.36e-05	3.16e-06	0	0.25	2.31314	2.35148	0.985972	-1.11534	5.80521	0.04581	0.011701	0.043546	0.011404	0.143502	0.03267	TRUE
ZCCHC2	0.9844	0.0156	4.14476	3.1e-05	7.6e-06	0	0.25	2.07814	2.09014	0.87534	-1.86529	5.69859	0.104912	0.02629	0.096136	0.025297	0.327181	0.076421	TRUE
SIRT1	0.9844	0.0156	4.14476	2.01e-05	5.68e-06	0	0.25	1.87077	1.90713	0.748976	-1.53357	4.61768	0.067265	0.019906	0.063471	0.019328	0.210051	0.058075	TRUE
MARK4	0.9842	0.0158	4.13182	2.05e-05	2.89e-06	0	0.25	3.06491	3.0106	1.48956	-1.82279	7.69259	0.06239	0.009479	0.058888	0.009353	0.204342	0.027512	TRUE
MTMR1	0.9842	0.0158	4.13182	1.3e-05	3.81e-06	0	0.25	1.81113	1.84352	0.75717	-1.73207	4.61011	0.044578	0.013604	0.042719	0.013367	0.136571	0.039748	TRUE
ESYT2	0.9842	0.0158	4.13182	7.92e-05	1.76e-05	0	0.25	2.26465	2.31476	0.899302	-1.33206	5.68302	0.270626	0.06466	0.225378	0.060762	0.848461	0.193054	TRUE
GATD3B	0.9842	0.0158	4.13182	2.45e-06	2.04e-05	0	0.25	-2.63115	-2.37071	1.39388	-6.75821	1.30371	0.007891	0.061609	0.007848	0.057866	0.024196	0.181442	TRUE
DUSP5	0.9838	0.0162	4.10641	8.11e-05	5.55e-06	0	0.25	4.17691	4.14204	2.11961	-3.23917	11.1449	0.252318	0.018936	0.187802	0.018062	0.77705	0.050794	TRUE
KIAA2013	0.9838	0.0162	4.10641	3.57e-05	5.27e-06	0	0.25	2.87106	2.88448	1.32429	-1.69318	7.02081	0.110243	0.017618	0.102623	0.017203	0.362476	0.05431	TRUE
HNRNPL	0.9836	0.0164	4.09394	0.000262	5.98e-05	0	0.25	2.35738	2.37402	1.02634	-0.8293	5.51775	0.856493	0.222953	0.550114	0.184706	2.69809	0.61534	TRUE
MKKS	0.9836	0.0164	4.09394	5.51e-06	1.92e-05	0	0.25	-1.73669	-1.7238	0.734673	-3.93334	0.873312	0.017651	0.06589	0.017048	0.06205	0.052957	0.184894	TRUE
FAM102B	0.9834	0.0166	4.08161	1.75e-05	2.49e-06	0	0.25	3.0535	3.07749	1.43676	-1.95758	7.2768	0.053992	0.00802	0.05104	0.00782	0.176265	0.024738	TRUE
EVI5L	0.9834	0.0166	4.08161	4.6e-06	1.07e-06	0	0.25	2.26471	2.25372	1.00311	-1.40747	5.63076	0.01648	0.004029	0.01604	0.003955	0.05183	0.01207	TRUE
GGT1	0.9832	0.0168	4.06943	6.52e-06	6.9e-07	0	0.25	5.41241	5.78891	2.86184	-4.10922	11.689	0.022596	0.003392	0.021579	0.003273	0.065673	0.007647	TRUE
RFNG	0.983	0.017	4.05739	2.45e-05	4.13e-06	0	0.25	3.02034	3.25017	1.14399	-0.65543	5.8015	0.090511	0.017233	0.085618	0.016551	0.277567	0.04633	TRUE
S100A12	0.983	0.017	4.05739	1.16e-06	2.01e-05	0	0.25	-3.67384	-3.77499	2.12737	-10.1175	5.63645	0.002774	0.068689	0.002093	0.058621	0.008605	0.217507	TRUE
DAZAP1	0.983	0.017	4.05739	0.000103	2.49e-05	0	0.25	2.34666	2.30784	1.06762	-0.67665	6.17485	0.341234	0.097261	0.280036	0.08811	1.05692	0.267237	TRUE
HRAS	0.9828	0.0172	4.0455	2.15e-05	3.93e-06	0	0.25	2.84958	2.91434	1.25771	-1.07153	6.22533	0.071916	0.014456	0.06739	0.013833	0.220862	0.040047	TRUE
S100A8	0.9826	0.0174	4.03373	1.12e-05	0.000236	0	0.25	-3.8787	-3.90691	2.17753	-11.2048	6.58895	0.031538	0.852823	0.018211	0.372745	0.094719	2.72663	TRUE
MAPK11	0.9824	0.0176	4.0221	4.44e-06	5.22e-07	0	0.25	3.22088	3.2572	1.61007	-3.54143	10.6166	0.016281	0.001881	0.015532	0.001851	0.046132	0.004674	TRUE
STK39	0.9824	0.0176	4.0221	4e-05	6.41e-06	0	0.25	2.84576	2.84884	1.34611	-1.45474	6.67568	0.130881	0.020047	0.116501	0.019313	0.418004	0.060585	TRUE
NADK2	0.9824	0.0176	4.0221	8.71e-06	2.74e-06	0	0.25	1.72431	1.75365	0.693935	-0.83219	4.34438	0.027162	0.009116	0.026282	0.008909	0.085792	0.026698	TRUE
TNFAIP6	0.9822	0.0178	4.0106	3.91e-08	2.89e-07	0	0.25	-2.81205	-2.79947	1.4186	-8.37051	5.22439	2.58e-05	0.001103	2.58e-05	0.001081	9.73e-05	0.003987	TRUE
MCEMP1	0.9822	0.0178	4.0106	1.27e-07	1.14e-06	0	0.25	-2.86263	-2.80601	1.48622	-8.7929	5.33719	0.000353	0.00374	0.000327	0.003606	0.001226	0.011463	TRUE
PLEKHO1	0.9822	0.0178	4.0106	4.03e-05	1.15e-05	0	0.25	1.9095	1.90043	0.848024	-1.09174	5.12359	0.130019	0.040236	0.115967	0.038175	0.39252	0.110014	TRUE
ULK1	0.9822	0.0178	4.0106	1.39e-05	3.16e-06	0	0.25	2.26064	2.28562	0.991893	-2.08416	5.4635	0.044518	0.010012	0.042736	0.009849	0.145219	0.030505	TRUE
NAT14	0.9822	0.0178	4.0106	2.69e-06	5.89e-07	0	0.25	2.4026	2.4244	1.06865	-1.31989	5.32542	0.008657	0.002074	0.008485	0.002051	0.02718	0.005584	TRUE
PAXBP1	0.9822	0.0178	4.0106	4.07e-05	1.02e-05	0	0.25	2.27362	2.21455	1.09291	-1.57878	5.39967	0.135368	0.036792	0.121334	0.034183	0.42474	0.10837	TRUE
C2CD2L	0.9822	0.0178	4.0106	9.63e-06	3.12e-06	0	0.25	1.68802	1.73392	0.700096	-1.09594	4.5573	0.033717	0.011745	0.032545	0.011597	0.103887	0.032687	TRUE
KMT5A	0.9822	0.0178	4.0106	1.43e-05	3.61e-06	0	0.25	2.11776	2.17406	0.901005	-0.80519	5.24845	0.049514	0.013345	0.046354	0.012922	0.149672	0.038025	TRUE
FRS3	0.982	0.018	3.99922	2.54e-06	5.79e-07	0	0.25	2.4456	2.53058	1.03371	-0.72563	5.11174	0.009459	0.002407	0.009347	0.002385	0.028859	0.006519	TRUE
BRD4	0.982	0.018	3.99922	0.000144	5.01e-05	0	0.25	1.55394	1.57615	0.620004	-0.81986	3.6569	0.480576	0.170046	0.357118	0.148472	1.48894	0.485085	TRUE
CLEC7A	0.9818	0.0182	3.98796	4.72e-07	3.13e-06	0	0.25	-2.71827	-2.74778	1.28341	-7.95195	5.32085	0.001025	0.010612	0.00093	0.010153	0.003199	0.033034	TRUE
BTBD2	0.9818	0.0182	3.98796	2.45e-05	5.98e-06	0	0.25	2.13417	2.15533	0.869979	-1.18185	5.81215	0.074327	0.019107	0.070448	0.018602	0.235242	0.056506	TRUE
TMEM65	0.9818	0.0182	3.98796	2.64e-05	5.29e-06	0	0.25	2.52408	2.60896	1.039	-2.13124	5.94446	0.098358	0.020543	0.090098	0.019735	0.296852	0.055979	TRUE
PRRG3	0.9816	0.0184	3.97683	1.3e-06	1.22e-06	0	0.25	1.81278	2.11842	2.42412	-5.49131	9.32047	0.004798	0.005717	0.004703	0.005569	0.015199	0.014397	TRUE
PACS1	0.9816	0.0184	3.97683	9.81e-05	2.61e-05	0	0.25	2.0495	2.08023	0.868412	-1.24519	5.18755	0.318591	0.090973	0.258087	0.083393	0.986753	0.261309	TRUE
MZT2B	0.9816	0.0184	3.97683	0.00035	8.34e-05	0	0.25	2.39805	2.40216	1.07471	-1.40824	6.12125	1.23326	0.326982	0.657975	0.238647	3.63046	0.84391	TRUE
PIP4K2A	0.9814	0.0186	3.96582	0.000158	2.98e-05	0	0.25	2.55869	2.54206	1.18609	-1.15104	6.13559	0.530765	0.1046	0.389301	0.09493	1.70597	0.312583	TRUE
FBXO45	0.9814	0.0186	3.96582	8.19e-06	2.12e-06	0	0.25	1.99768	2.00551	0.850165	-1.24654	4.90589	0.031305	0.008509	0.029987	0.008316	0.098249	0.024543	TRUE
GIT1	0.9814	0.0186	3.96582	2.33e-05	5.17e-06	0	0.25	2.22845	2.25347	0.998278	-1.78039	6.01485	0.072674	0.016989	0.068932	0.01664	0.236682	0.050372	TRUE
CNNM3	0.9812	0.0188	3.95492	1.59e-05	3.85e-06	0	0.25	2.15653	2.17805	0.954713	-1.44039	5.11694	0.053656	0.013145	0.051514	0.012834	0.171277	0.039314	TRUE
ANKRD9	0.9812	0.0188	3.95492	5.55e-06	6.16e-07	0	0.25	4.31792	4.43636	2.75322	-5.63276	13.8063	0.016712	0.002362	0.015601	0.002185	0.058685	0.006207	TRUE
TGFB1	0.9812	0.0188	3.95492	0.000689	0.000101	0	0.25	3.15575	3.12456	1.58796	-1.35846	7.68403	2.04458	0.342796	0.789318	0.247504	6.61278	0.990568	TRUE
PTP4A2	0.981	0.019	3.94413	0.000411	9.64e-05	0	0.25	2.21298	2.23757	0.964363	-1.29422	5.14606	1.29092	0.342696	0.680562	0.26276	4.08043	0.955269	TRUE
GTPBP6	0.981	0.019	3.94413	5.94e-05	1.19e-05	0	0.25	2.77083	2.96886	1.15658	-0.53581	6.09791	0.215812	0.04716	0.189172	0.043781	0.671242	0.123753	TRUE
ARIH1	0.981	0.019	3.94413	0.000106	2.52e-05	0	0.25	2.41296	2.40384	1.2458	-1.85931	6.20645	0.326265	0.082605	0.266615	0.075972	1.02216	0.241203	TRUE
PINK1	0.981	0.019	3.94413	1.85e-05	3.42e-06	0	0.25	2.80356	2.86112	1.28429	-1.79934	6.74153	0.058523	0.012219	0.055881	0.011878	0.187621	0.033787	TRUE
ZSWIM5	0.9808	0.0192	3.93346	4.29e-06	7.94e-07	0	0.25	2.48825	2.52562	1.11245	-1.90433	6.60536	0.014894	0.002747	0.014541	0.002718	0.046549	0.007782	TRUE
GALR3	0.9808	0.0192	3.93346	1.17e-07	2.39e-08	0	0.25	2.61659	2.58703	1.24724	-1.46094	6.12855	0.000491	2.22e-05	0.000457	2.22e-05	0.001526	7.65e-05	TRUE
NR1D2	0.9808	0.0192	3.93346	7.41e-05	1.42e-05	0	0.25	2.7063	2.83223	1.22528	-2.48272	6.40701	0.250583	0.055403	0.210251	0.050794	0.785133	0.150534	TRUE
TMEM203	0.9808	0.0192	3.93346	4.17e-05	1.11e-05	0	0.25	2.27156	2.07643	1.13699	-0.61246	5.77457	0.150871	0.046716	0.138536	0.044381	0.472525	0.124661	TRUE
VCAN	0.9806	0.0194	3.92289	1.88e-06	1.89e-05	0	0.25	-2.98109	-2.94468	1.55168	-9.53355	5.0338	0.004858	0.068859	0.00367	0.059962	0.014442	0.215246	TRUE
SIGLEC5	0.9804	0.0196	3.91243	8.25e-09	6.24e-08	0	0.25	-2.78847	-2.79751	1.40028	-7.6111	3.57676	0	0.000156	0	0.000156	0	0.000456	TRUE
PPP1R13B	0.9804	0.0196	3.91243	1.24e-05	2.68e-06	0	0.25	2.33253	2.34603	1.01107	-1.33401	6.1144	0.03842	0.009338	0.036568	0.009168	0.121812	0.027301	TRUE
AGPAT3	0.9804	0.0196	3.91243	2.16e-05	6.53e-06	0	0.25	1.76266	1.79228	0.746496	-1.65824	4.70465	0.071873	0.022965	0.067563	0.022261	0.218482	0.066964	TRUE
IL1RN	0.9802	0.0198	3.90207	1.42e-07	7.78e-07	0	0.25	-2.4	-2.39395	1.20666	-7.28347	3.29693	0.000258	0.002622	0.000181	0.00251	0.000778	0.008119	TRUE
EVA1B	0.9802	0.0198	3.90207	9.69e-06	1.02e-06	0	0.25	3.79013	3.76109	2.1246	-3.77951	10.8963	0.02904	0.003473	0.027342	0.00334	0.093517	0.010292	TRUE
TRAPPC10	0.98	0.02	3.89182	9.79e-05	1.67e-05	0	0.25	2.67155	2.7183	1.18984	-1.01361	6.27157	0.306206	0.057869	0.252462	0.054578	0.991436	0.17439	TRUE
PKD1	0.9798	0.0202	3.88166	2.2e-05	5.69e-06	0	0.25	2.03172	2.07492	0.852382	-1.20009	5.1247	0.078548	0.021617	0.073894	0.021017	0.251913	0.062312	TRUE
POU3F1	0.9798	0.0202	3.88166	5.54e-07	7.23e-08	0	0.25	3.22099	3.24527	1.72532	-3.20678	9.42629	0.001999	0.000378	0.001912	0.000363	0.006463	0.001205	TRUE
SAV1	0.9798	0.0202	3.88166	1.11e-05	3.25e-06	0	0.25	1.81361	1.82659	0.765875	-1.17746	4.6382	0.034828	0.01153	0.032907	0.011064	0.107389	0.030764	TRUE
LFNG	0.9798	0.0202	3.88166	2.63e-05	5.35e-06	0	0.25	2.37365	2.4009	1.14958	-2.09977	6.85976	0.086446	0.016826	0.079158	0.016514	0.273898	0.05149	TRUE
TPBGL	0.9798	0.0202	3.88166	1.78e-06	2.74e-07	0	0.25	3.28639	3.46044	1.62052	-2.74123	7.84246	0.006185	0.001148	0.005875	0.001111	0.019442	0.003028	TRUE
PLCL2	0.9796	0.0204	3.87161	6.59e-05	1.71e-05	0	0.25	2.08077	2.12128	0.90434	-1.61392	5.55049	0.21055	0.060231	0.18203	0.056252	0.658138	0.177929	TRUE
CASK	0.9794	0.0206	3.86165	4.11e-05	5.78e-06	0	0.25	3.01639	3.03534	1.6263	-2.91647	8.42778	0.138744	0.020514	0.122677	0.019602	0.411514	0.059364	TRUE
MOGS	0.9794	0.0206	3.86165	4.15e-05	1.28e-05	0	0.25	1.82879	1.83262	0.821239	-1.37299	4.7581	0.133249	0.046049	0.122695	0.044388	0.419569	0.132257	TRUE
LRFN4	0.9794	0.0206	3.86165	1.99e-06	2.54e-07	0	0.25	3.33986	3.29222	1.8291	-3.53688	9.09503	0.006564	0.000889	0.006512	0.000881	0.020069	0.002926	TRUE
MDFIC	0.9792	0.0208	3.85178	0.000104	1.78e-05	0	0.25	2.96139	3.13756	1.40825	-2.55589	6.99186	0.324191	0.061875	0.253177	0.054726	0.950523	0.159156	TRUE
SRXN1	0.9792	0.0208	3.85178	8.82e-06	8.64e-07	0	0.25	4.77815	4.75201	3.32437	-4.78458	13.1703	0.026524	0.003029	0.025929	0.002992	0.088172	0.008608	TRUE
UBE2S	0.979	0.021	3.84201	9.24e-05	1.15e-05	0	0.25	3.52394	3.55312	1.89003	-2.19311	8.53765	0.292676	0.042117	0.236594	0.03896	0.941937	0.114	TRUE
SMURF1	0.979	0.021	3.84201	1.19e-05	2.71e-06	0	0.25	2.3953	2.45439	1.12388	-2.13372	5.9002	0.036275	0.009486	0.035224	0.009316	0.116599	0.02696	TRUE
RNF103	0.979	0.021	3.84201	1.22e-05	3e-06	0	0.25	2.19107	2.22104	0.999613	-1.86991	5.46878	0.038411	0.009923	0.037154	0.009709	0.121113	0.029301	TRUE
KLHL2	0.979	0.021	3.84201	1.11e-05	2.56e-06	0	0.25	2.33758	2.44005	1.02408	-2.11199	5.70175	0.037774	0.008961	0.036335	0.008827	0.117885	0.025685	TRUE
NANOS1	0.9788	0.0212	3.83233	3.06e-07	6.96e-08	0	0.25	2.27617	2.32409	1.04981	-1.64964	5.89281	0.001249	0.000296	0.001197	0.000289	0.003802	0.000846	TRUE
ZNF12	0.9788	0.0212	3.83233	1.86e-05	5.58e-06	0	0.25	1.79534	1.82395	0.770499	-1.66725	4.18213	0.064896	0.020506	0.061024	0.019943	0.204423	0.061087	TRUE
RABL6	0.9788	0.0212	3.83233	6.73e-05	1.49e-05	0	0.25	2.57764	2.6146	1.24753	-0.99083	5.87767	0.229705	0.054729	0.199156	0.050935	0.721503	0.151673	TRUE
PELI3	0.9786	0.0214	3.82273	3.01e-06	6.05e-07	0	0.25	2.33574	2.34679	1.09586	-0.91232	6.27656	0.009596	0.002036	0.009416	0.002007	0.028061	0.005614	TRUE
UBE3C	0.9786	0.0214	3.82273	2.82e-05	7.72e-06	0	0.25	1.98207	2.01362	0.821072	-1.22328	4.72881	0.097505	0.027497	0.091209	0.026548	0.304341	0.080435	TRUE
CASTOR3	0.9786	0.0214	3.82273	8.09e-06	1.47e-06	0	0.25	2.54171	2.56654	1.19207	-1.50243	5.91825	0.025068	0.004428	0.024206	0.004354	0.082025	0.013171	TRUE
FAM76B	0.9784	0.0216	3.81323	5.1e-05	1.65e-05	0	0.25	1.68962	1.7182	0.708814	-1.25032	3.87482	0.166193	0.056469	0.148107	0.053023	0.518093	0.170235	TRUE
AFDN	0.9782	0.0218	3.8038	1.49e-05	1.77e-06	0	0.25	3.24563	3.2688	1.77315	-2.25136	8.7731	0.047309	0.006146	0.04215	0.005821	0.136889	0.016558	TRUE
CLEC4E	0.9782	0.0218	3.8038	1.3e-07	7.78e-07	0	0.25	-2.46992	-2.43059	1.27239	-8.29529	5.66164	0.000164	0.002688	0.000155	0.002599	0.000531	0.008392	TRUE
ABHD17A	0.9782	0.0218	3.8038	0.000407	4.34e-05	0	0.25	3.65473	3.65796	1.98814	-2.35207	8.71207	1.21074	0.145532	0.604385	0.119516	4.0471	0.432884	TRUE
PURB	0.9782	0.0218	3.8038	2.09e-05	5.67e-06	0	0.25	1.97005	1.99092	0.896547	-1.36407	5.26175	0.076085	0.021595	0.070905	0.020913	0.237758	0.06484	TRUE
ADNP	0.978	0.022	3.79447	3.48e-05	9.41e-06	0	0.25	2.02002	2.08359	0.827847	-1.80367	5.06097	0.119864	0.033844	0.109325	0.032406	0.370804	0.101007	TRUE
ENKD1	0.9778	0.0222	3.78521	2.4e-06	8.48e-07	0	0.25	1.51991	1.53436	0.652368	-0.8361	4.40338	0.008253	0.00314	0.008046	0.003073	0.02506	0.00875	TRUE
ZCWPW2	0.9776	0.0224	3.77604	1.09e-07	4.02e-06	0	0.25	-4.57724	-5.05299	2.32944	-11.1931	4.13071	0.000112	0.01219	0.000112	0.011819	0.000284	0.03872	TRUE
SRRM2	0.9776	0.0224	3.77604	0.000414	0.000123	0	0.25	1.85555	1.86642	0.823774	-1.05855	4.52819	1.36456	0.429306	0.697187	0.321003	4.298	1.26001	TRUE
ANKRD16	0.9774	0.0226	3.76695	4.45e-06	1.16e-06	0	0.25	2.15431	2.22301	0.979648	-1.28874	5.46072	0.015162	0.004532	0.0148	0.004414	0.04755	0.011854	TRUE
FOXK2	0.9774	0.0226	3.76695	1.75e-05	4.82e-06	0	0.25	1.90783	1.93403	0.8875	-1.6055	5.07449	0.055879	0.016107	0.053401	0.0157	0.178738	0.047595	TRUE
AQP9	0.9774	0.0226	3.76695	1.09e-07	6.95e-07	0	0.25	-2.54857	-2.55277	1.31443	-8.57352	4.03946	0.000121	0.002725	0.000103	0.002659	0.000322	0.008358	TRUE
DMWD	0.9774	0.0226	3.76695	1.82e-05	2.34e-06	0	0.25	3.17221	3.1574	1.64074	-1.86346	8.27821	0.056895	0.00745	0.054124	0.007302	0.189987	0.022316	TRUE
GKAP1	0.9772	0.0228	3.75793	2.49e-05	8.55e-06	0	0.25	1.59515	1.58349	0.739102	-1.98517	5.03392	0.080676	0.030601	0.073369	0.028689	0.249181	0.085904	TRUE
TRAK1	0.9772	0.0228	3.75793	1.27e-05	3.4e-06	0	0.25	1.94392	1.97816	0.910166	-1.36319	5.09701	0.043458	0.012656	0.041478	0.012263	0.136694	0.037426	TRUE
SLC45A4	0.9772	0.0228	3.75793	4.55e-06	1.09e-06	0	0.25	2.18315	2.20391	1.03288	-1.54877	5.5553	0.014602	0.003917	0.014128	0.003851	0.047042	0.011508	TRUE
FCN1	0.977	0.023	3.74899	2.4e-06	1.47e-05	0	0.25	-2.57586	-2.57792	1.45399	-9.03885	6.65019	0.00746	0.059143	0.005996	0.053875	0.022778	0.185347	TRUE
CDYL	0.9768	0.0232	3.74013	2.29e-05	5.26e-06	0	0.25	2.2545	2.294	1.05005	-1.69158	5.66906	0.071175	0.016914	0.066098	0.016344	0.226312	0.048464	TRUE
STRN4	0.9768	0.0232	3.74013	1.5e-05	4.02e-06	0	0.25	1.98574	2.00097	0.893864	-2.09665	5.47336	0.052244	0.014693	0.050006	0.014226	0.166853	0.043121	TRUE
TM9SF3	0.9768	0.0232	3.74013	6.13e-05	1.72e-05	0	0.25	2.01054	2.03017	0.904478	-1.3812	4.84453	0.209008	0.059876	0.183323	0.056222	0.659528	0.177097	TRUE
LRFN3	0.9768	0.0232	3.74013	6.87e-06	1.27e-06	0	0.25	2.86998	2.70823	1.64716	-2.40508	7.98119	0.025068	0.004717	0.024344	0.004658	0.07798	0.013365	TRUE
SRM	0.9766	0.0234	3.73134	8.36e-05	1.29e-05	0	0.25	3.37431	3.72531	1.37338	-0.92637	6.56547	0.289488	0.054047	0.24122	0.047913	0.858895	0.133602	TRUE
MANEAL	0.9766	0.0234	3.73134	3.04e-06	3.01e-07	0	0.25	3.34418	3.36393	1.76494	-2.32141	7.83152	0.009855	0.000955	0.009622	0.000955	0.033	0.002884	TRUE
SFT2D3	0.9764	0.0236	3.72262	9.06e-06	1.99e-06	0	0.25	2.58095	2.8099	1.0844	-1.43899	6.12579	0.032554	0.008072	0.031641	0.007857	0.100869	0.021051	TRUE
MBD3	0.9764	0.0236	3.72262	1.6e-05	4.25e-06	0	0.25	2.08641	2.1234	1.0256	-1.91644	5.41156	0.051357	0.014634	0.049128	0.014255	0.163944	0.044818	TRUE
TREM1	0.9762	0.0238	3.71398	1.45e-07	7.07e-07	0	0.25	-2.25073	-2.26164	1.11868	-7.14268	6.09293	0.000164	0.002777	0.000155	0.002755	0.000569	0.008777	TRUE
