# Supplementary material for: Temporal multi-omics analysis of COVID-19 in end-stage kidney disease
Source: Cell Genom. 2025 Jun 17;5(8):100918. doi: 10.1016/j.xgen.2025.100918 (PMC12366655; doi:10.1016/j.xgen.2025.100918)
Supplement: Table S12. TGF-β signature score and TGF-β1-TGF-β2-TGF-β3 scores, related to Figures 6D–6G [file mmc13.xlsx]

## Sheet: Supp. Table 12
Table S12: TGFB signature score and TGFB1-TGFB2-TGFB3 scores, related to Figure 6d-g.
TGFB SIGNATURE SCORE: COVID-19 positive				TGFB SIGNATURE SCORE: COVID-19 negative				TGFB1-TGFB2-TGFB3 SCORE: COVID-19 positive				TGFB1-TGFB2-TGFB3 SCORE: COVID-19 negative
compartment	ESKD	Non-ESKD		compartment	ESKD	Non-ESKD		compartment	ESKD	Non-ESKD		compartment	ESKD	Non-ESKD
B cell	0.089104	0.043165		B cell	0.103224	0.057469		B cell	-0.11401	-0.2472		B cell	-0.09051	-0.25146
Myeloid	0.200253	0.100331		Myeloid	0.21791	0.099547		Myeloid	0.017737	-0.17507		Myeloid	0.008076	-0.19069
T cell	0.092755	0.052158		T cell	0.108761	0.052599		T cell	0.045604	-0.25486		T cell	0.10041	-0.24805
