# Supplementary material for: Temporal multi-omics analysis of COVID-19 in end-stage kidney disease
Source: Cell Genom. 2025 Jun 17;5(8):100918. doi: 10.1016/j.xgen.2025.100918 (PMC12366655; doi:10.1016/j.xgen.2025.100918)
Supplement: Table S13. Patient variables stratified by cohort, related to STAR Methods [file mmc14.xlsx]

## Sheet: Supp. Table 13
Table S13. Patient variables stratified by cohort, related to STAR Methods.
	All individuals	2020 Cohort COVID Negative	2020 Cohort COVID Positive	2020 Cohort (all)	2021 Cohort (all)
N Individuals	61	24	21	45	16
IHD (%)
Yes Cabbage	14.75	8.33	19.05	13.33	18.75
Yes Stent	19.67	16.67	28.57	22.22	12.5
Yes No Intervention	8.2	12.5	4.76	8.89	6.25
No	42.62	41.67	33.33	37.78	56.25
Unknown	14.75	20.83	14.29	17.78	6.25
Previous.vte (%)
Yes DVT	1.64	4.17	0	2.22	0
Yes PE	1.64	0	0	0	6.25
No	96.72	95.83	100	97.78	93.75
COPD (%)
Yes	3.28	0	4.76	2.22	6.25
No	95.08	100	95.24	97.78	87.5
BI	1.64	0	0	0	6.25
Smoking (%)
Not Current	88.52	95.83	76.19	86.67	93.75
Never	8.2	0	23.81	11.11	0
Unknown	3.28	4.17	0	2.22	6.25
Diabetes (%)
Type 1	1.64	4.17	0	2.22	0
Type 2	65.57	62.5	66.67	64.44	68.75
No	32.79	33.33	33.33	33.33	31.25
Cause ESKD (%)
DN (bx or presumed)	57.38	50	61.9	55.56	62.5
Genetic	3.28	4.17	4.76	4.44	0
GN/Autoimmune	8.2	12.5	4.76	8.89	6.25
HTN/Vascular	6.56	8.33	9.52	8.89	0
Other	9.84	12.5	9.52	11.11	6.25
Unknown	14.75	12.5	9.52	11.11	25
